# Supplementary material for: Acetylome analysis reveals the involvement of lysine acetylation in diverse biological processes in Phytophthora sojae
Source: Sci Rep. 2016 Jul 14;6:29897. doi: 10.1038/srep29897 (PMC4944153; doi:10.1038/srep29897)
Supplement: Supplementary Dataset 1 [file srep29897-s2.xls]

## Sheet: Table S1
Table S1. The identified acetylated sites in P. sojae.
Protein	Fasta headers	Localization prob	PEP	Modified sequence	Modification (K) Probabilities	Position	Mass error [ppm]	Peptide Score	Motif Peptide	Motif Logo	Subcellular Location	biological_process	molecular_function	cellular_component	KO No.	Gene desc	Pathway desc	Interpro ID	Domain desc
G4YYM9	>tr|G4YYM9|G4YYM9_PHYSP Putative uncharacterized protein OS=Phytophthora sojae (strain P6497) GN=PHYSODRAFT_350080 PE=4 SV=1	1	0.00243237	_LQPDK(ac)WDNR_	LQPDK(1)WDNR	121	1.7733	79.986	VMDRYRLQPDKWDNRIIRCNN	..........KW.........	cytosol	biological_process;cellular process;single-organism process;single-organism cellular process;cellular component movement;microtubule-based process;microtubule-based movement;protein complex assembly;cellular component assembly;protein complex subunit organization;cellular component biogenesis;protein complex biogenesis;macromolecular complex assembly;cellular component organization or biogenesis;…	purine ribonucleotide binding;anion binding;ribonucleotide binding;small molecule binding;ion binding;ribonucleoside binding;purine ribonucleoside triphosphate binding;carbohydrate derivative binding;nucleoside phosphate binding;molecular_function;guanyl nucleotide binding;nucleotide binding;nucleoside binding;heterocyclic compound binding;binding;purine nucleoside binding;guanyl ribonucleotide b…	cytoskeletal part;cell;cellular_component;intracellular;protein complex;intracellular non-membrane-bounded organelle;organelle;macromolecular complex;non-membrane-bounded organelle;intracellular organelle part;microtubule cytoskeleton;cell part;intracellular organelle;intracellular part;organelle part;cytoskeleton;microtubule;	K07374	TUBA:tubulin alpha;TUBA:tubulin alpha;TUBA:tubulin alpha;	Phagosome ;Pathogenic Escherichia coli infection ;Gap junction ;	IPR017975;IPR003008;IPR008280;IPR023123;IPR018316;IPR013838;IPR000217;IPR002452;	Tubulin, conserved site;Tubulin/FtsZ, GTPase domain;Tubulin/FtsZ, C-terminal;Tubulin, C-terminal;Tubulin/FtsZ, 2-layer sandwich domain;Beta tubulin, autoregulation binding site;Tubulin;Alpha tubulin;
G4YWB0	>tr|G4YWB0|G4YWB0_PHYSP Putative uncharacterized protein OS=Phytophthora sojae (strain P6497) GN=PHYSODRAFT_478177 PE=4 SV=1	1	0.000361408	_LHK(ac)WENTLHDER_	LHK(1)WENTLHDER	403	-1.0533	82.85	FKDALMDKLHKWENTLHDERK	..........KW.........	chloroplast
G5A273	>tr|G5A273|G5A273_PHYSP Putative uncharacterized protein OS=Phytophthora sojae (strain P6497) GN=PHYSODRAFT_518796 PE=4 SV=1	1	0.00130275	_LPGNLDK(ac)WEK_	LPGNLDK(1)WEK	696	1.989	84.479	EWSKLPGNLDKWEKSLETIGN	..........KW.........	cytosol
G4Z8Z5	>tr|G4Z8Z5|G4Z8Z5_PHYSP Putative uncharacterized protein OS=Phytophthora sojae (strain P6497) GN=PHYSODRAFT_354299 PE=3 SV=1	1	0.00441642	_TDK(ac)WIDLR_	TDK(1)WIDLR	41	0.65622	82.645	DGKFVQSKTDKWIDLRNPATN	..........KW.........	cytosol
G4Z638	>tr|G4Z638|G4Z638_PHYSP Transketolase OS=Phytophthora sojae (strain P6497) GN=PHYSODRAFT_259407 PE=3 SV=1	1	0.0320042	_NPK(ac)WSNR_	NPK(1)WSNR	62	-1.5502	51.335	KTMKFNPKNPKWSNRDRFYSM	..........KW.........	cytosol
G4YSK7	>tr|G4YSK7|G4YSK7_PHYSP Putative uncharacterized protein (Fragment) OS=Phytophthora sojae (strain P6497) GN=PHYSODRAFT_541161 PE=4 SV=1	1	0.00798304	_MQLVMDK(ac)WR_	MQLVMDK(1)WR	751	-2.3353	66.056	CPSKMQLVMDKWREDLAAVSS	..........KW.........	chloroplast	regulation of gene expression;gene expression;organic substance biosynthetic process;cellular macromolecule metabolic process;regulation of metabolic process;regulation of translational elongation;translation;regulation of primary metabolic process;translational elongation;cellular macromolecule biosynthetic process;regulation of biological process;regulation of biosynthetic process;macromolecule…	carboxylic ester hydrolase activity;molecular_function;hydrolase activity;hydrolase activity, acting on ester bonds;catalytic activity;aminoacyl-tRNA editing activity;purine ribonucleotide binding;anion binding;ribonucleotide binding;small molecule binding;ion binding;ribonucleoside binding;purine ribonucleoside triphosphate binding;carbohydrate derivative binding;adenyl ribonucleotide binding;nu…	intracellular;cell part;cell;intracellular part;cellular_component;cytoplasm;	K01873	VARS:valyl-tRNA synthetase [EC:6.1.1.9];	Aminoacyl-tRNA biosynthesis ;	IPR019499;IPR002303;IPR002300;IPR010978;IPR013155;IPR009008;IPR009080;IPR001412;IPR014729;	Valyl-tRNA synthetase, tRNA-binding arm;Valine-tRNA ligase;Aminoacyl-tRNA synthetase, class Ia;tRNA-binding arm;Methionyl/Valyl/Leucyl/Isoleucyl-tRNA synthetase, anticodon-binding;Valyl/Leucyl/Isoleucyl-tRNA synthetase, editing domain;Aminoacyl-tRNA synthetase, class 1a, anticodon-binding;Aminoacyl-tRNA synthetase, class I, conserved site;Rossmann-like alpha/beta/alpha sandwich fold;
G4YNM8	>tr|G4YNM8|G4YNM8_PHYSP Putative uncharacterized protein OS=Phytophthora sojae (strain P6497) GN=PHYSODRAFT_553521 PE=3 SV=1	1	0.00586787	_IQSK(ac)WELR_	IQSK(1)WELR	323	0.28807	74.92	YNLMALKIQSKWELRRLCRAV	..........KW.........	chloroplast	regulation of gene expression;gene expression;organic substance biosynthetic process;cellular macromolecule metabolic process;regulation of metabolic process;regulation of translational elongation;translation;regulation of primary metabolic process;translational elongation;cellular macromolecule biosynthetic process;regulation of biological process;regulation of biosynthetic process;macromolecule…	carboxylic ester hydrolase activity;molecular_function;hydrolase activity;hydrolase activity, acting on ester bonds;catalytic activity;aminoacyl-tRNA editing activity;purine ribonucleotide binding;anion binding;ribonucleotide binding;small molecule binding;ion binding;ribonucleoside binding;purine ribonucleoside triphosphate binding;carbohydrate derivative binding;adenyl ribonucleotide binding;nu…	intracellular;cell part;cell;intracellular part;cellular_component;cytoplasm;	K01873	VARS:valyl-tRNA synthetase [EC:6.1.1.9];	Aminoacyl-tRNA biosynthesis ;	IPR019499;IPR002303;IPR002300;IPR010978;IPR013155;IPR009008;IPR009080;IPR001412;IPR014729;	Valyl-tRNA synthetase, tRNA-binding arm;Valine-tRNA ligase;Aminoacyl-tRNA synthetase, class Ia;tRNA-binding arm;Methionyl/Valyl/Leucyl/Isoleucyl-tRNA synthetase, anticodon-binding;Valyl/Leucyl/Isoleucyl-tRNA synthetase, editing domain;Aminoacyl-tRNA synthetase, class 1a, anticodon-binding;Aminoacyl-tRNA synthetase, class I, conserved site;Rossmann-like alpha/beta/alpha sandwich fold;
G4YLS5	>tr|G4YLS5|G4YLS5_PHYSP Putative uncharacterized protein OS=Phytophthora sojae (strain P6497) GN=PHYSODRAFT_467222 PE=4 SV=1;>tr|G5A2W8|G5A2W8_PHYSP Putative uncharacterized protein OS=Phytophthora sojae (strain P6497) GN=PHYSODRAFT_288533 PE=4 SV=1;>tr|G4	1	0.0104374	_ENLRPEFNK(ac)WCSK_	ENLRPEFNK(1)WCSK	617	0.13987	70.598	SKENLRPEFNKWCSKWEGWYM	..........KW.........	chloroplast	regulation of gene expression;gene expression;organic substance biosynthetic process;cellular macromolecule metabolic process;regulation of metabolic process;regulation of translational elongation;translation;regulation of primary metabolic process;translational elongation;cellular macromolecule biosynthetic process;regulation of biological process;regulation of biosynthetic process;macromolecule…	carboxylic ester hydrolase activity;molecular_function;hydrolase activity;hydrolase activity, acting on ester bonds;catalytic activity;aminoacyl-tRNA editing activity;purine ribonucleotide binding;anion binding;ribonucleotide binding;small molecule binding;ion binding;ribonucleoside binding;purine ribonucleoside triphosphate binding;carbohydrate derivative binding;adenyl ribonucleotide binding;nu…	intracellular;cell part;cell;intracellular part;cellular_component;cytoplasm;	K01873	VARS:valyl-tRNA synthetase [EC:6.1.1.9];	Aminoacyl-tRNA biosynthesis ;	IPR019499;IPR002303;IPR002300;IPR010978;IPR013155;IPR009008;IPR009080;IPR001412;IPR014729;	Valyl-tRNA synthetase, tRNA-binding arm;Valine-tRNA ligase;Aminoacyl-tRNA synthetase, class Ia;tRNA-binding arm;Methionyl/Valyl/Leucyl/Isoleucyl-tRNA synthetase, anticodon-binding;Valyl/Leucyl/Isoleucyl-tRNA synthetase, editing domain;Aminoacyl-tRNA synthetase, class 1a, anticodon-binding;Aminoacyl-tRNA synthetase, class I, conserved site;Rossmann-like alpha/beta/alpha sandwich fold;
G4YER7	>tr|G4YER7|G4YER7_PHYSP Putative uncharacterized protein OS=Phytophthora sojae (strain P6497) GN=PHYSODRAFT_473468 PE=4 SV=1	1	0.0249748	_TDDSGVAK(ac)WK_	TDDSGVAK(1)WK	203	-2.7843	55.353	EMKTDDSGVAKWKEHVFGTSA	..........KW.........	chloroplast	regulation of gene expression;gene expression;organic substance biosynthetic process;cellular macromolecule metabolic process;regulation of metabolic process;regulation of translational elongation;translation;regulation of primary metabolic process;translational elongation;cellular macromolecule biosynthetic process;regulation of biological process;regulation of biosynthetic process;macromolecule…	carboxylic ester hydrolase activity;molecular_function;hydrolase activity;hydrolase activity, acting on ester bonds;catalytic activity;aminoacyl-tRNA editing activity;purine ribonucleotide binding;anion binding;ribonucleotide binding;small molecule binding;ion binding;ribonucleoside binding;purine ribonucleoside triphosphate binding;carbohydrate derivative binding;adenyl ribonucleotide binding;nu…	intracellular;cell part;cell;intracellular part;cellular_component;cytoplasm;	K01873	VARS:valyl-tRNA synthetase [EC:6.1.1.9];	Aminoacyl-tRNA biosynthesis ;	IPR019499;IPR002303;IPR002300;IPR010978;IPR013155;IPR009008;IPR009080;IPR001412;IPR014729;	Valyl-tRNA synthetase, tRNA-binding arm;Valine-tRNA ligase;Aminoacyl-tRNA synthetase, class Ia;tRNA-binding arm;Methionyl/Valyl/Leucyl/Isoleucyl-tRNA synthetase, anticodon-binding;Valyl/Leucyl/Isoleucyl-tRNA synthetase, editing domain;Aminoacyl-tRNA synthetase, class 1a, anticodon-binding;Aminoacyl-tRNA synthetase, class I, conserved site;Rossmann-like alpha/beta/alpha sandwich fold;
G4ZK14	>tr|G4ZK14|G4ZK14_PHYSP Putative uncharacterized protein OS=Phytophthora sojae (strain P6497) GN=PHYSODRAFT_332878 PE=4 SV=1;>tr|G4ZK17|G4ZK17_PHYSP Putative uncharacterized protein OS=Phytophthora sojae (strain P6497) GN=PHYSODRAFT_332881 PE=4 SV=1;>tr|G4	1	0.00512823	_YDGASEK(ac)WATK_	YDGASEK(1)WATK	307	-4.6547	70.089	YMARYDGASEKWATKLTSSSA	..........KW.........	chloroplast	cellular amino acid metabolic process;organonitrogen compound metabolic process;nitrogen compound metabolic process;organic substance biosynthetic process;organonitrogen compound biosynthetic process;biosynthetic process;cellular process;small molecule biosynthetic process;cellular amino acid biosynthetic process;oxoacid metabolic process;organic acid metabolic process;small molecule metabolic pr…	molecular_function;cofactor binding;binding;coenzyme binding;oxidoreductase activity;oxidoreductase activity, acting on CH-OH group of donors;catalytic activity;oxidoreductase activity, acting on the CH-OH group of donors, NAD = or NADP as acceptor;ketol-acid reductoisomerase activity;nucleoside phosphate binding;heterocyclic compound binding;small molecule binding;organic cyclic compound binding…		K00053	ilvC:ketol-acid reductoisomerase [EC:1.1.1.86];ilvC:ketol-acid reductoisomerase [EC:1.1.1.86];ilvC:ketol-acid reductoisomerase [EC:1.1.1.86];ilvC:ketol-acid reductoisomerase [EC:1.1.1.86];ilvC:ketol-acid reductoisomerase [EC:1.1.1.86];ilvC:ketol-acid reductoisomerase [EC:1.1.1.86];ilvC:ketol-acid reductoisomerase [EC:1.1.1.86];	Metabolic pathways ;Biosynthesis of secondary metabolites ;Biosynthesis of antibiotics ;Biosynthesis of amino acids ;2-Oxocarboxylic acid metabolism ;Pantothenate and CoA biosynthesis ;Valine, leucine and isoleucine biosynthesis ;	IPR000506;IPR013328;IPR013116;IPR008927;IPR016040;	Acetohydroxy acid isomeroreductase C-terminal;Dehydrogenase, multihelical;Acetohydroxy acid isomeroreductase, catalytic;6-phosphogluconate dehydrogenase, C-terminal-like;NAD(P)-binding domain;
G4Z1N5	>tr|G4Z1N5|G4Z1N5_PHYSP Putative uncharacterized protein OS=Phytophthora sojae (strain P6497) GN=PHYSODRAFT_359660 PE=4 SV=1	1	7.10697e-05	_AGEGK(ac)WGTDENAFIK_	AGEGK(1)WGTDENAFIK	195	-0.13284	95.57	AELLYKAGEGKWGTDENAFIK	..........KW.........	chloroplast	cellular amino acid metabolic process;organonitrogen compound metabolic process;nitrogen compound metabolic process;organic substance biosynthetic process;organonitrogen compound biosynthetic process;biosynthetic process;cellular process;small molecule biosynthetic process;cellular amino acid biosynthetic process;oxoacid metabolic process;organic acid metabolic process;small molecule metabolic pr…	molecular_function;cofactor binding;binding;coenzyme binding;oxidoreductase activity;oxidoreductase activity, acting on CH-OH group of donors;catalytic activity;oxidoreductase activity, acting on the CH-OH group of donors, NAD = or NADP as acceptor;ketol-acid reductoisomerase activity;nucleoside phosphate binding;heterocyclic compound binding;small molecule binding;organic cyclic compound binding…		K00053	ilvC:ketol-acid reductoisomerase [EC:1.1.1.86];ilvC:ketol-acid reductoisomerase [EC:1.1.1.86];ilvC:ketol-acid reductoisomerase [EC:1.1.1.86];ilvC:ketol-acid reductoisomerase [EC:1.1.1.86];ilvC:ketol-acid reductoisomerase [EC:1.1.1.86];ilvC:ketol-acid reductoisomerase [EC:1.1.1.86];ilvC:ketol-acid reductoisomerase [EC:1.1.1.86];	Metabolic pathways ;Biosynthesis of secondary metabolites ;Biosynthesis of antibiotics ;Biosynthesis of amino acids ;2-Oxocarboxylic acid metabolism ;Pantothenate and CoA biosynthesis ;Valine, leucine and isoleucine biosynthesis ;	IPR000506;IPR013328;IPR013116;IPR008927;IPR016040;	Acetohydroxy acid isomeroreductase C-terminal;Dehydrogenase, multihelical;Acetohydroxy acid isomeroreductase, catalytic;6-phosphogluconate dehydrogenase, C-terminal-like;NAD(P)-binding domain;
G5ADN0	>tr|G5ADN0|G5ADN0_PHYSP Putative uncharacterized protein OS=Phytophthora sojae (strain P6497) GN=PHYSODRAFT_341553 PE=3 SV=1;>tr|G5ADN2|G5ADN2_PHYSP Putative uncharacterized protein OS=Phytophthora sojae (strain P6497) GN=PHYSODRAFT_307273 PE=3 SV=1	1	7.43162e-06	_ELNVK(ac)WHPTVEDMVK_	ELNVK(1)WHPTVEDMVK	238	-0.43591	110.97	PADVEKELNVKWHPTVEDMVK	..........KW.........	chloroplast	cellular amino acid metabolic process;organonitrogen compound metabolic process;nitrogen compound metabolic process;organic substance biosynthetic process;organonitrogen compound biosynthetic process;biosynthetic process;cellular process;small molecule biosynthetic process;cellular amino acid biosynthetic process;oxoacid metabolic process;organic acid metabolic process;small molecule metabolic pr…	molecular_function;cofactor binding;binding;coenzyme binding;oxidoreductase activity;oxidoreductase activity, acting on CH-OH group of donors;catalytic activity;oxidoreductase activity, acting on the CH-OH group of donors, NAD = or NADP as acceptor;ketol-acid reductoisomerase activity;nucleoside phosphate binding;heterocyclic compound binding;small molecule binding;organic cyclic compound binding…		K00053	ilvC:ketol-acid reductoisomerase [EC:1.1.1.86];ilvC:ketol-acid reductoisomerase [EC:1.1.1.86];ilvC:ketol-acid reductoisomerase [EC:1.1.1.86];ilvC:ketol-acid reductoisomerase [EC:1.1.1.86];ilvC:ketol-acid reductoisomerase [EC:1.1.1.86];ilvC:ketol-acid reductoisomerase [EC:1.1.1.86];ilvC:ketol-acid reductoisomerase [EC:1.1.1.86];	Metabolic pathways ;Biosynthesis of secondary metabolites ;Biosynthesis of antibiotics ;Biosynthesis of amino acids ;2-Oxocarboxylic acid metabolism ;Pantothenate and CoA biosynthesis ;Valine, leucine and isoleucine biosynthesis ;	IPR000506;IPR013328;IPR013116;IPR008927;IPR016040;	Acetohydroxy acid isomeroreductase C-terminal;Dehydrogenase, multihelical;Acetohydroxy acid isomeroreductase, catalytic;6-phosphogluconate dehydrogenase, C-terminal-like;NAD(P)-binding domain;
G4ZUD3	>tr|G4ZUD3|G4ZUD3_PHYSP Putative uncharacterized protein OS=Phytophthora sojae (strain P6497) GN=PHYSODRAFT_562152 PE=4 SV=1	1	0.00388338	_AMQMEGK(ac)WGK_	AMQMEGK(1)WGK	109	3.3741	74.841	ERKKAMQMEGKWGKSRKTFYS	..........KW.........	chloroplast	cellular amino acid metabolic process;organonitrogen compound metabolic process;nitrogen compound metabolic process;organic substance biosynthetic process;organonitrogen compound biosynthetic process;biosynthetic process;cellular process;small molecule biosynthetic process;cellular amino acid biosynthetic process;oxoacid metabolic process;organic acid metabolic process;small molecule metabolic pr…	molecular_function;cofactor binding;binding;coenzyme binding;oxidoreductase activity;oxidoreductase activity, acting on CH-OH group of donors;catalytic activity;oxidoreductase activity, acting on the CH-OH group of donors, NAD = or NADP as acceptor;ketol-acid reductoisomerase activity;nucleoside phosphate binding;heterocyclic compound binding;small molecule binding;organic cyclic compound binding…		K00053	ilvC:ketol-acid reductoisomerase [EC:1.1.1.86];ilvC:ketol-acid reductoisomerase [EC:1.1.1.86];ilvC:ketol-acid reductoisomerase [EC:1.1.1.86];ilvC:ketol-acid reductoisomerase [EC:1.1.1.86];ilvC:ketol-acid reductoisomerase [EC:1.1.1.86];ilvC:ketol-acid reductoisomerase [EC:1.1.1.86];ilvC:ketol-acid reductoisomerase [EC:1.1.1.86];	Metabolic pathways ;Biosynthesis of secondary metabolites ;Biosynthesis of antibiotics ;Biosynthesis of amino acids ;2-Oxocarboxylic acid metabolism ;Pantothenate and CoA biosynthesis ;Valine, leucine and isoleucine biosynthesis ;	IPR000506;IPR013328;IPR013116;IPR008927;IPR016040;	Acetohydroxy acid isomeroreductase C-terminal;Dehydrogenase, multihelical;Acetohydroxy acid isomeroreductase, catalytic;6-phosphogluconate dehydrogenase, C-terminal-like;NAD(P)-binding domain;
G4YIH9	>tr|G4YIH9|G4YIH9_PHYSP Putative uncharacterized protein OS=Phytophthora sojae (strain P6497) GN=PHYSODRAFT_263217 PE=4 SV=1;>tr|G4YIH6|G4YIH6_PHYSP Putative uncharacterized protein OS=Phytophthora sojae (strain P6497) GN=PHYSODRAFT_554181 PE=4 SV=1	1	2.31891e-12	_EK(ac)WGSSSSLCSIDINDR_	EK(1)WGSSSSLCSIDINDR	193	1.9213	122.01	YPEKSAATREKWGSSSSLCSI	..........KW.........	chloroplast	cellular amino acid metabolic process;organonitrogen compound metabolic process;nitrogen compound metabolic process;organic substance biosynthetic process;organonitrogen compound biosynthetic process;biosynthetic process;cellular process;small molecule biosynthetic process;cellular amino acid biosynthetic process;oxoacid metabolic process;organic acid metabolic process;small molecule metabolic pr…	molecular_function;cofactor binding;binding;coenzyme binding;oxidoreductase activity;oxidoreductase activity, acting on CH-OH group of donors;catalytic activity;oxidoreductase activity, acting on the CH-OH group of donors, NAD = or NADP as acceptor;ketol-acid reductoisomerase activity;nucleoside phosphate binding;heterocyclic compound binding;small molecule binding;organic cyclic compound binding…		K00053	ilvC:ketol-acid reductoisomerase [EC:1.1.1.86];ilvC:ketol-acid reductoisomerase [EC:1.1.1.86];ilvC:ketol-acid reductoisomerase [EC:1.1.1.86];ilvC:ketol-acid reductoisomerase [EC:1.1.1.86];ilvC:ketol-acid reductoisomerase [EC:1.1.1.86];ilvC:ketol-acid reductoisomerase [EC:1.1.1.86];ilvC:ketol-acid reductoisomerase [EC:1.1.1.86];	Metabolic pathways ;Biosynthesis of secondary metabolites ;Biosynthesis of antibiotics ;Biosynthesis of amino acids ;2-Oxocarboxylic acid metabolism ;Pantothenate and CoA biosynthesis ;Valine, leucine and isoleucine biosynthesis ;	IPR000506;IPR013328;IPR013116;IPR008927;IPR016040;	Acetohydroxy acid isomeroreductase C-terminal;Dehydrogenase, multihelical;Acetohydroxy acid isomeroreductase, catalytic;6-phosphogluconate dehydrogenase, C-terminal-like;NAD(P)-binding domain;
G4ZHU5	>tr|G4ZHU5|G4ZHU5_PHYSP Putative uncharacterized protein OS=Phytophthora sojae (strain P6497) GN=PHYSODRAFT_285842 PE=4 SV=1	0.998714	0.000161304	_EGKEETK(ac)WVNQNIKPEK_	EGK(0.001)EETK(0.999)WVNQNIKPEK	210	-0.97139	104.78	AALKEGKEETKWVNQNIKPEK	..........KW.........	cytosol	biological_process;cellular process;cellular macromolecule metabolic process;metabolic process;organic substance metabolic process;cellular protein metabolic process;protein metabolic process;macromolecule metabolic process;cellular metabolic process;primary metabolic process;protein folding;		protein complex;macromolecular complex;cellular_component;prefoldin complex;				IPR004127;IPR009053;	Prefoldin alpha-like;Prefoldin;
G4ZAQ5	>tr|G4ZAQ5|G4ZAQ5_PHYSP Putative uncharacterized protein OS=Phytophthora sojae (strain P6497) GN=PHYSODRAFT_359817 PE=4 SV=1	1	0.0111884	_SK(ac)WEAVR_	SK(1)WEAVR	377	0.38612	77.058	QLATEMKHRSKWEAVRLLESL	..........KW.........	cytosol		molecular_function;catalytic activity;					IPR025202;IPR001736;	Phospholipase D-like domain;Phospholipase D/Transphosphatidylase;
G4YFX2	>tr|G4YFX2|G4YFX2_PHYSP Putative uncharacterized protein OS=Phytophthora sojae (strain P6497) GN=PHYSODRAFT_353469 PE=3 SV=1	1	3.30788e-09	_HSQVVANNLQGK(ac)WR_	HSQVVANNLQGK(1)WR	106	-1.0969	126.1	SQVVANNLQGKWREDYERLKK	..........KW.........	cytosol		molecular_function;catalytic activity;					IPR025202;IPR001736;	Phospholipase D-like domain;Phospholipase D/Transphosphatidylase;
G4YEG5	>tr|G4YEG5|G4YEG5_PHYSP Putative uncharacterized protein OS=Phytophthora sojae (strain P6497) GN=PHYSODRAFT_348828 PE=3 SV=1	1	0.00446399	_DVK(ac)WHYIGHVQSNK_	DVK(1)WHYIGHVQSNK	72	1.1231	63.212	QKAPLLPKDVKWHYIGHVQSN	..........KW.........	cytosol		molecular_function;catalytic activity;					IPR025202;IPR001736;	Phospholipase D-like domain;Phospholipase D/Transphosphatidylase;
G4Z1M7	>tr|G4Z1M7|G4Z1M7_PHYSP Putative uncharacterized protein OS=Phytophthora sojae (strain P6497) GN=PHYSODRAFT_555969 PE=3 SV=1	1	0.0209523	_GPVGVEGLLTTK(ac)WK_	GPVGVEGLLTTK(1)WK	710	-0.52779	54.898	PVGVEGLLTTKWKLVSESGHT	..........KW.........	cytosol		molecular_function;catalytic activity;					IPR025202;IPR001736;	Phospholipase D-like domain;Phospholipase D/Transphosphatidylase;
G4Z3P0	>tr|G4Z3P0|G4Z3P0_PHYSP Putative uncharacterized protein OS=Phytophthora sojae (strain P6497) GN=PHYSODRAFT_345391 PE=4 SV=1	1	0.0387374	_EIK(ac)WQLR_	EIK(1)WQLR	725	2.5309	56.122	RLTATEFKEIKWQLRRELSED	..........KW.........	cytosol	gene expression;organic substance biosynthetic process;biosynthetic process;macromolecule biosynthetic process;cellular macromolecule metabolic process;cellular process;biological_process;cellular macromolecule biosynthetic process;metabolic process;organic substance metabolic process;cellular biosynthetic process;cellular protein metabolic process;macromolecule metabolic process;cellular metabol…	molecular_function;structural molecule activity;structural constituent of ribosome;	cell;cellular_component;intracellular;cytoplasmic part;cytoplasm;intracellular non-membrane-bounded organelle;organelle;macromolecular complex;non-membrane-bounded organelle;ribonucleoprotein complex;cell part;intracellular organelle;intracellular part;ribosome;	K02889	RP-L21e:large subunit ribosomal protein L21e;	Ribosome ;	IPR008991;IPR001147;IPR018259;	Translation protein SH3-like domain;Ribosomal protein L21e;Ribosomal protein L21e, conserved site;
G4YYF0	>tr|G4YYF0|G4YYF0_PHYSP Putative uncharacterized protein OS=Phytophthora sojae (strain P6497) GN=PHYSODRAFT_541498 PE=4 SV=1	1	0.00781362	_GK(ac)WSAVR_	GK(1)WSAVR	163	-0.41509	89.369	VGVPSLLIRGKWSAVRNSVLA	..........KW.........	cytosol	gene expression;organic substance biosynthetic process;biosynthetic process;macromolecule biosynthetic process;cellular macromolecule metabolic process;cellular process;biological_process;cellular macromolecule biosynthetic process;metabolic process;organic substance metabolic process;cellular biosynthetic process;cellular protein metabolic process;macromolecule metabolic process;cellular metabol…	molecular_function;structural molecule activity;structural constituent of ribosome;	cell;cellular_component;intracellular;cytoplasmic part;cytoplasm;intracellular non-membrane-bounded organelle;organelle;macromolecular complex;non-membrane-bounded organelle;ribonucleoprotein complex;cell part;intracellular organelle;intracellular part;ribosome;	K02889	RP-L21e:large subunit ribosomal protein L21e;	Ribosome ;	IPR008991;IPR001147;IPR018259;	Translation protein SH3-like domain;Ribosomal protein L21e;Ribosomal protein L21e, conserved site;
G4YDZ2	>tr|G4YDZ2|G4YDZ2_PHYSP Putative uncharacterized protein (Fragment) OS=Phytophthora sojae (strain P6497) GN=PHYSODRAFT_476234 PE=4 SV=1	0.887084	0.000230933	_K(ac)WDHKYPQLEDEEAPR_	K(0.887)WDHK(0.113)YPQLEDEEAPR	114	-2.3353	91.789	HPLRPQQSYRKWDHKYPQLED	..........KW.........	cytosol	gene expression;organic substance biosynthetic process;biosynthetic process;macromolecule biosynthetic process;cellular macromolecule metabolic process;cellular process;biological_process;cellular macromolecule biosynthetic process;metabolic process;organic substance metabolic process;cellular biosynthetic process;cellular protein metabolic process;macromolecule metabolic process;cellular metabol…	molecular_function;structural molecule activity;structural constituent of ribosome;	cell;cellular_component;intracellular;cytoplasmic part;cytoplasm;intracellular non-membrane-bounded organelle;organelle;macromolecular complex;non-membrane-bounded organelle;ribonucleoprotein complex;cell part;intracellular organelle;intracellular part;ribosome;	K02889	RP-L21e:large subunit ribosomal protein L21e;	Ribosome ;	IPR008991;IPR001147;IPR018259;	Translation protein SH3-like domain;Ribosomal protein L21e;Ribosomal protein L21e, conserved site;
G4YK03	>tr|G4YK03|G4YK03_PHYSP Putative uncharacterized protein OS=Phytophthora sojae (strain P6497) GN=PHYSODRAFT_471713 PE=4 SV=1	1	0.0107603	_K(ac)WPETIAALR_	K(1)WPETIAALR	745	1.4843	71.03	VNPDCGLKTRKWPETIAALRN	..........KW.........	chloroplast							IPR011078;IPR029066;IPR001608;	Uncharacterised protein family UPF0001;PLP-binding barrel;Alanine racemase, N-terminal;
G4YJY6	>tr|G4YJY6|G4YJY6_PHYSP Putative uncharacterized protein OS=Phytophthora sojae (strain P6497) GN=PHYSODRAFT_553779 PE=4 SV=1	1	0.00481693	_EALDK(ac)WQK_	EALDK(1)WQK	119	0.70789	81.296	AYVQLKEALDKWQKTWDALAD	..........KW.........	chloroplast							IPR011078;IPR029066;IPR001608;	Uncharacterised protein family UPF0001;PLP-binding barrel;Alanine racemase, N-terminal;
G4ZGJ7	>tr|G4ZGJ7|G4ZGJ7_PHYSP Putative uncharacterized protein OS=Phytophthora sojae (strain P6497) GN=PHYSODRAFT_559605 PE=4 SV=1	1	0.0177195	_VISAYAGK(ac)WSER_	VISAYAGK(1)WSER	215	-1.5313	57.434	HRKVISAYAGKWSERDWVGMA	..........KW.........	chloroplast	organonitrogen compound metabolic process;nitrogen compound metabolic process;cellular aromatic compound metabolic process;cellular process;nucleobase-containing small molecule metabolic process;carbohydrate derivative metabolic process;small molecule metabolic process;cellular nitrogen compound metabolic process;glycosyl compound metabolic process;biological_process;nucleobase-containing compoun…	molecular_function;binding;cation binding;ion binding;metal ion binding;magnesium ion binding;diphosphotransferase activity;catalytic activity;transferase activity;transferase activity, transferring phosphorus-containing groups;ribose phosphate diphosphokinase activity;		K00948	PRPS:ribose-phosphate pyrophosphokinase [EC:2.7.6.1];PRPS:ribose-phosphate pyrophosphokinase [EC:2.7.6.1];PRPS:ribose-phosphate pyrophosphokinase [EC:2.7.6.1];PRPS:ribose-phosphate pyrophosphokinase [EC:2.7.6.1];PRPS:ribose-phosphate pyrophosphokinase [EC:2.7.6.1];PRPS:ribose-phosphate pyrophosphokinase [EC:2.7.6.1];PRPS:ribose-phosphate pyrophosphokinase [EC:2.7.6.1];PRPS:ribose-phosphate pyroph…	Metabolic pathways ;Biosynthesis of secondary metabolites ;Biosynthesis of antibiotics ;Microbial metabolism in diverse environments ;Biosynthesis of amino acids ;Carbon metabolism ;Purine metabolism ;Pentose phosphate pathway ;	IPR005946;IPR029057;IPR029099;	Ribose-phosphate diphosphokinase;Phosphoribosyltransferase-like;Ribose-phosphate pyrophosphokinase, N-terminal domain;
G4ZN54	>tr|G4ZN54|G4ZN54_PHYSP Putative uncharacterized protein OS=Phytophthora sojae (strain P6497) GN=PHYSODRAFT_561180 PE=4 SV=1	1	0.0052259	_DK(ac)WIGGVR_	DK(1)WIGGVR	205	-1.8872	81.296	SWLEEYTAKDKWIGGVRDGEG	..........KW.........	chloroplast		molecular_function;catalytic activity;					IPR000868;	Isochorismatase-like;
G4ZM48	>tr|G4ZM48|G4ZM48_PHYSP Putative uncharacterized protein OS=Phytophthora sojae (strain P6497) GN=PHYSODRAFT_302387 PE=4 SV=1	1	0.000932438	_MEK(ac)WGLGPDHFEK_	MEK(1)WGLGPDHFEK	145	0.17707	76.01	IENFRPGRMEKWGLGPDHFEK	..........KW.........	plasma membrane	nitrogen compound metabolic process;purine nucleoside triphosphate biosynthetic process;purine ribonucleoside biosynthetic process;ribonucleoside triphosphate biosynthetic process;purine nucleoside triphosphate metabolic process;nucleoside triphosphate biosynthetic process;phosphate-containing compound metabolic process;purine ribonucleoside triphosphate biosynthetic process;nucleoside triphospha…	purine ribonucleotide binding;anion binding;ribonucleotide binding;small molecule binding;ion binding;ribonucleoside binding;purine ribonucleoside triphosphate binding;carbohydrate derivative binding;adenyl ribonucleotide binding;nucleoside phosphate binding;molecular_function;nucleotide binding;nucleoside binding;adenyl nucleotide binding;heterocyclic compound binding;binding;purine nucleoside b…	membrane;intrinsic to membrane;cellular_component;membrane part;integral to membrane;	K01535	E3.6.3.6:H+-transporting ATPase [EC:3.6.3.6];	Oxidative phosphorylation ;	IPR018303;IPR008250;IPR006534;IPR004014;IPR001757;IPR023298;IPR023299;IPR023214;	P-type ATPase, phosphorylation site;P-type ATPase, A domain;P-type ATPase, subfamily IIIA;Cation-transporting P-type ATPase, N-terminal;P-type ATPase;P-type ATPase, transmembrane domain;P-type ATPase, cytoplasmic domain N;HAD-like domain;
G4YSK7	>tr|G4YSK7|G4YSK7_PHYSP Putative uncharacterized protein (Fragment) OS=Phytophthora sojae (strain P6497) GN=PHYSODRAFT_541161 PE=4 SV=1	1	5.86033e-05	_DMDIETQHK(ac)WK_	DMDIETQHK(1)WK	648	-0.37894	108.2	GKDMDIETQHKWKQLGDLALN	..........KW.........	plasma membrane	nitrogen compound metabolic process;purine nucleoside triphosphate biosynthetic process;purine ribonucleoside biosynthetic process;ribonucleoside triphosphate biosynthetic process;purine nucleoside triphosphate metabolic process;nucleoside triphosphate biosynthetic process;phosphate-containing compound metabolic process;purine ribonucleoside triphosphate biosynthetic process;nucleoside triphospha…	purine ribonucleotide binding;anion binding;ribonucleotide binding;small molecule binding;ion binding;ribonucleoside binding;purine ribonucleoside triphosphate binding;carbohydrate derivative binding;adenyl ribonucleotide binding;nucleoside phosphate binding;molecular_function;nucleotide binding;nucleoside binding;adenyl nucleotide binding;heterocyclic compound binding;binding;purine nucleoside b…	membrane;intrinsic to membrane;cellular_component;membrane part;integral to membrane;	K01535	E3.6.3.6:H+-transporting ATPase [EC:3.6.3.6];	Oxidative phosphorylation ;	IPR018303;IPR008250;IPR006534;IPR004014;IPR001757;IPR023298;IPR023299;IPR023214;	P-type ATPase, phosphorylation site;P-type ATPase, A domain;P-type ATPase, subfamily IIIA;Cation-transporting P-type ATPase, N-terminal;P-type ATPase;P-type ATPase, transmembrane domain;P-type ATPase, cytoplasmic domain N;HAD-like domain;
G4ZPE2	>tr|G4ZPE2|G4ZPE2_PHYSP Malate dehydrogenase OS=Phytophthora sojae (strain P6497) GN=PHYSODRAFT_286325 PE=3 SV=1	1	2.98198e-17	_AATFVAENQK(ac)WNPR_	AATFVAENQK(1)WNPR	185	0.9831	150.49	RAATFVAENQKWNPRTTNVKV	..........KW.........	chloroplast		molecular_function;catalytic activity;transferase activity;transferase activity, transferring acyl groups;					IPR000542;	Acyltransferase ChoActase/COT/CPT;
G4YG36	>tr|G4YG36|G4YG36_PHYSP Putative uncharacterized protein OS=Phytophthora sojae (strain P6497) GN=PHYSODRAFT_552101 PE=4 SV=1	1	0.00522285	_EVYNK(ac)WER_	EVYNK(1)WER	15	0.23289	76.679	CVGIVREVYNKWERRAPLTPA	..........KW.........	chloroplast		purine ribonucleotide binding;anion binding;ribonucleotide binding;small molecule binding;ion binding;ribonucleoside binding;purine ribonucleoside triphosphate binding;carbohydrate derivative binding;adenyl ribonucleotide binding;nucleoside phosphate binding;molecular_function;nucleotide binding;nucleoside binding;adenyl nucleotide binding;heterocyclic compound binding;binding;purine nucleoside b…					IPR017441;IPR011009;IPR008271;IPR000719;IPR002290;	Protein kinase, ATP binding site;Protein kinase-like domain;Serine/threonine-protein kinase, active site;Protein kinase domain;Serine/threonine/dual specificity protein kinase, catalytic domain;
G5A3C3	>tr|G5A3C3|G5A3C3_PHYSP Putative uncharacterized protein OS=Phytophthora sojae (strain P6497) GN=PHYSODRAFT_355843 PE=3 SV=1	1	0.000136257	_DK(ac)WSPALQIR_	DK(1)WSPALQIR	95	0.46103	117.02	GRICLDILKDKWSPALQIRTV	..........KW.........	cytosol		molecular_function;binding;heterocyclic compound binding;RNA binding;organic cyclic compound binding;nucleic acid binding;tRNA binding;					IPR002547;IPR012340;	tRNA-binding domain;Nucleic acid-binding, OB-fold;
G4ZPF9	>tr|G4ZPF9|G4ZPF9_PHYSP Heme peroxidase OS=Phytophthora sojae (strain P6497) GN=PHYSODRAFT_354823 PE=3 SV=1	1	7.35011e-11	_ELLENK(ac)WTIK_	ELLENK(1)WTIK	259	0.15691	145.46	NEFFRELLENKWTIKKWNGPT	..........KW.........	cytosol		molecular_function;binding;heterocyclic compound binding;RNA binding;organic cyclic compound binding;nucleic acid binding;tRNA binding;					IPR002547;IPR012340;	tRNA-binding domain;Nucleic acid-binding, OB-fold;
G5AEQ3	>tr|G5AEQ3|G5AEQ3_PHYSP Putative uncharacterized protein OS=Phytophthora sojae (strain P6497) GN=PHYSODRAFT_341899 PE=4 SV=1	1	0.00800358	_AALAK(ac)WSR_	AALAK(1)WSR	112	0.34492	74.92	RRDLKKAALAKWSRLSTVAKV	..........KW.........	cytosol		molecular_function;binding;heterocyclic compound binding;RNA binding;organic cyclic compound binding;nucleic acid binding;tRNA binding;					IPR002547;IPR012340;	tRNA-binding domain;Nucleic acid-binding, OB-fold;
G4ZIE8	>tr|G4ZIE8|G4ZIE8_PHYSP Putative uncharacterized protein OS=Phytophthora sojae (strain P6497) GN=PHYSODRAFT_559670 PE=4 SV=1	1	0.0221612	_QQSAK(ac)WTTEENYTEK_	QQSAK(1)WTTEENYTEK	141	1.023	46.68	LVASLRQQSAKWTTEENYTEK	..........KW.........	cytosol		molecular_function;binding;heterocyclic compound binding;RNA binding;organic cyclic compound binding;nucleic acid binding;tRNA binding;					IPR002547;IPR012340;	tRNA-binding domain;Nucleic acid-binding, OB-fold;
G4ZIX6	>tr|G4ZIX6|G4ZIX6_PHYSP Putative uncharacterized protein OS=Phytophthora sojae (strain P6497) GN=PHYSODRAFT_286116 PE=4 SV=1	1	0.00328694	_ADTLAK(ac)WESSTWAK_	ADTLAK(1)WESSTWAK	87	0.96349	67.102	KALAKADTLAKWESSTWAKKL	..........KW.........	chloroplast							IPR003016;IPR011053;IPR000089;	2-oxo acid dehydrogenase, lipoyl-binding site;Single hybrid motif;Biotin/lipoyl attachment;
G4Z9S7	>tr|G4Z9S7|G4Z9S7_PHYSP Putative uncharacterized protein OS=Phytophthora sojae (strain P6497) GN=PHYSODRAFT_327965 PE=4 SV=1	1	0.0326801	_VSK(ac)WDSDLMDSQR_	VSK(1)WDSDLMDSQR	369	-0.4235	40.941	TFTTEAVKVSKWDSDLMDSQR	..........KW.........	peroxisome	aerobic respiration;biological_process;cellular respiration;single-organism metabolic process;cellular process;metabolic process;generation of precursor metabolites and energy;cellular metabolic process;energy derivation by oxidation of organic compounds;primary metabolic process;oxidation-reduction process;tricarboxylic acid cycle;	molecular_function;iron-sulfur cluster binding;binding;metal cluster binding;4 iron, 4 sulfur cluster binding;carbon-oxygen lyase activity;hydro-lyase activity;catalytic activity;lyase activity;aconitate hydratase activity;		K01681	ACO:aconitate hydratase [EC:4.2.1.3];ACO:aconitate hydratase [EC:4.2.1.3];ACO:aconitate hydratase [EC:4.2.1.3];ACO:aconitate hydratase [EC:4.2.1.3];ACO:aconitate hydratase [EC:4.2.1.3];ACO:aconitate hydratase [EC:4.2.1.3];ACO:aconitate hydratase [EC:4.2.1.3];ACO:aconitate hydratase [EC:4.2.1.3];ACO:aconitate hydratase [EC:4.2.1.3];ACO:aconitate hydratase [EC:4.2.1.3];	Metabolic pathways ;Biosynthesis of secondary metabolites ;Biosynthesis of antibiotics ;Microbial metabolism in diverse environments ;Biosynthesis of amino acids ;Carbon metabolism ;Glyoxylate and dicarboxylate metabolism ;Citrate cycle (TCA cycle) ;2-Oxocarboxylic acid metabolism ;Carbon fixation pathways in prokaryotes ;	IPR018136;IPR015931;IPR015932;IPR015928;IPR006248;IPR001030;IPR000573;	Aconitase family, 4Fe-4S cluster binding site;Aconitase/3-isopropylmalate dehydratase large subunit, alpha/beta/alpha, subdomain 1/3;Aconitase/3-isopropylmalate dehydratase large subunit, alpha/beta/alpha, subdomain 2;Aconitase/3-isopropylmalate dehydratase, swivel;Aconitase, mitochondrial-like;Aconitase/3-isopropylmalate dehydratase large subunit, alpha/beta/alpha;Aconitase A/isopropylmalate deh…
G4ZXX1	>tr|G4ZXX1|G4ZXX1_PHYSP Putative uncharacterized protein OS=Phytophthora sojae (strain P6497) GN=PHYSODRAFT_347458 PE=4 SV=1	1	0.00190641	_DPAIYPK(ac)WK_	DPAIYPK(1)WK	242	-0.030496	83.948	LDKRDPAIYPKWKKACDEYFH	..........KW.........	peroxisome	aerobic respiration;biological_process;cellular respiration;single-organism metabolic process;cellular process;metabolic process;generation of precursor metabolites and energy;cellular metabolic process;energy derivation by oxidation of organic compounds;primary metabolic process;oxidation-reduction process;tricarboxylic acid cycle;	molecular_function;iron-sulfur cluster binding;binding;metal cluster binding;4 iron, 4 sulfur cluster binding;carbon-oxygen lyase activity;hydro-lyase activity;catalytic activity;lyase activity;aconitate hydratase activity;		K01681	ACO:aconitate hydratase [EC:4.2.1.3];ACO:aconitate hydratase [EC:4.2.1.3];ACO:aconitate hydratase [EC:4.2.1.3];ACO:aconitate hydratase [EC:4.2.1.3];ACO:aconitate hydratase [EC:4.2.1.3];ACO:aconitate hydratase [EC:4.2.1.3];ACO:aconitate hydratase [EC:4.2.1.3];ACO:aconitate hydratase [EC:4.2.1.3];ACO:aconitate hydratase [EC:4.2.1.3];ACO:aconitate hydratase [EC:4.2.1.3];	Metabolic pathways ;Biosynthesis of secondary metabolites ;Biosynthesis of antibiotics ;Microbial metabolism in diverse environments ;Biosynthesis of amino acids ;Carbon metabolism ;Glyoxylate and dicarboxylate metabolism ;Citrate cycle (TCA cycle) ;2-Oxocarboxylic acid metabolism ;Carbon fixation pathways in prokaryotes ;	IPR018136;IPR015931;IPR015932;IPR015928;IPR006248;IPR001030;IPR000573;	Aconitase family, 4Fe-4S cluster binding site;Aconitase/3-isopropylmalate dehydratase large subunit, alpha/beta/alpha, subdomain 1/3;Aconitase/3-isopropylmalate dehydratase large subunit, alpha/beta/alpha, subdomain 2;Aconitase/3-isopropylmalate dehydratase, swivel;Aconitase, mitochondrial-like;Aconitase/3-isopropylmalate dehydratase large subunit, alpha/beta/alpha;Aconitase A/isopropylmalate deh…
G4YXR9	>tr|G4YXR9|G4YXR9_PHYSP Protein disulfide-isomerase OS=Phytophthora sojae (strain P6497) GN=PHYSODRAFT_344860 PE=3 SV=1	1	5.01891e-05	_TSAEIEK(ac)WVVK_	TSAEIEK(1)WVVK	132	0.15514	105.46	DGGRTSAEIEKWVVKKSGPAV	..........KW.........	peroxisome	aerobic respiration;biological_process;cellular respiration;single-organism metabolic process;cellular process;metabolic process;generation of precursor metabolites and energy;cellular metabolic process;energy derivation by oxidation of organic compounds;primary metabolic process;oxidation-reduction process;tricarboxylic acid cycle;	molecular_function;iron-sulfur cluster binding;binding;metal cluster binding;4 iron, 4 sulfur cluster binding;carbon-oxygen lyase activity;hydro-lyase activity;catalytic activity;lyase activity;aconitate hydratase activity;		K01681	ACO:aconitate hydratase [EC:4.2.1.3];ACO:aconitate hydratase [EC:4.2.1.3];ACO:aconitate hydratase [EC:4.2.1.3];ACO:aconitate hydratase [EC:4.2.1.3];ACO:aconitate hydratase [EC:4.2.1.3];ACO:aconitate hydratase [EC:4.2.1.3];ACO:aconitate hydratase [EC:4.2.1.3];ACO:aconitate hydratase [EC:4.2.1.3];ACO:aconitate hydratase [EC:4.2.1.3];ACO:aconitate hydratase [EC:4.2.1.3];	Metabolic pathways ;Biosynthesis of secondary metabolites ;Biosynthesis of antibiotics ;Microbial metabolism in diverse environments ;Biosynthesis of amino acids ;Carbon metabolism ;Glyoxylate and dicarboxylate metabolism ;Citrate cycle (TCA cycle) ;2-Oxocarboxylic acid metabolism ;Carbon fixation pathways in prokaryotes ;	IPR018136;IPR015931;IPR015932;IPR015928;IPR006248;IPR001030;IPR000573;	Aconitase family, 4Fe-4S cluster binding site;Aconitase/3-isopropylmalate dehydratase large subunit, alpha/beta/alpha, subdomain 1/3;Aconitase/3-isopropylmalate dehydratase large subunit, alpha/beta/alpha, subdomain 2;Aconitase/3-isopropylmalate dehydratase, swivel;Aconitase, mitochondrial-like;Aconitase/3-isopropylmalate dehydratase large subunit, alpha/beta/alpha;Aconitase A/isopropylmalate deh…
G4ZPG3	>tr|G4ZPG3|G4ZPG3_PHYSP Putative uncharacterized protein OS=Phytophthora sojae (strain P6497) GN=PHYSODRAFT_354824 PE=4 SV=1	1	0.00172136	_AK(ac)WNAWNAK_	AK(1)WNAWNAK	57	-0.28842	86.67	PGMFDLTGKAKWNAWNAKKGL	..........KW.........	peroxisome	aerobic respiration;biological_process;cellular respiration;single-organism metabolic process;cellular process;metabolic process;generation of precursor metabolites and energy;cellular metabolic process;energy derivation by oxidation of organic compounds;primary metabolic process;oxidation-reduction process;tricarboxylic acid cycle;	molecular_function;iron-sulfur cluster binding;binding;metal cluster binding;4 iron, 4 sulfur cluster binding;carbon-oxygen lyase activity;hydro-lyase activity;catalytic activity;lyase activity;aconitate hydratase activity;		K01681	ACO:aconitate hydratase [EC:4.2.1.3];ACO:aconitate hydratase [EC:4.2.1.3];ACO:aconitate hydratase [EC:4.2.1.3];ACO:aconitate hydratase [EC:4.2.1.3];ACO:aconitate hydratase [EC:4.2.1.3];ACO:aconitate hydratase [EC:4.2.1.3];ACO:aconitate hydratase [EC:4.2.1.3];ACO:aconitate hydratase [EC:4.2.1.3];ACO:aconitate hydratase [EC:4.2.1.3];ACO:aconitate hydratase [EC:4.2.1.3];	Metabolic pathways ;Biosynthesis of secondary metabolites ;Biosynthesis of antibiotics ;Microbial metabolism in diverse environments ;Biosynthesis of amino acids ;Carbon metabolism ;Glyoxylate and dicarboxylate metabolism ;Citrate cycle (TCA cycle) ;2-Oxocarboxylic acid metabolism ;Carbon fixation pathways in prokaryotes ;	IPR018136;IPR015931;IPR015932;IPR015928;IPR006248;IPR001030;IPR000573;	Aconitase family, 4Fe-4S cluster binding site;Aconitase/3-isopropylmalate dehydratase large subunit, alpha/beta/alpha, subdomain 1/3;Aconitase/3-isopropylmalate dehydratase large subunit, alpha/beta/alpha, subdomain 2;Aconitase/3-isopropylmalate dehydratase, swivel;Aconitase, mitochondrial-like;Aconitase/3-isopropylmalate dehydratase large subunit, alpha/beta/alpha;Aconitase A/isopropylmalate deh…
G4ZV46	>tr|G4ZV46|G4ZV46_PHYSP Ribosomal protein L19 OS=Phytophthora sojae (strain P6497) GN=PHYSODRAFT_355006 PE=3 SV=1	1	0.0126289	_LVK(ac)DGFVIK_	LVK(1)DGFVIK	46	-0.178	64.841	NSRQNIRKLVKDGFVIKKPQV	........L.K..........	peroxisome	aerobic respiration;biological_process;cellular respiration;single-organism metabolic process;cellular process;metabolic process;generation of precursor metabolites and energy;cellular metabolic process;energy derivation by oxidation of organic compounds;primary metabolic process;oxidation-reduction process;tricarboxylic acid cycle;	molecular_function;iron-sulfur cluster binding;binding;metal cluster binding;4 iron, 4 sulfur cluster binding;carbon-oxygen lyase activity;hydro-lyase activity;catalytic activity;lyase activity;aconitate hydratase activity;		K01681	ACO:aconitate hydratase [EC:4.2.1.3];ACO:aconitate hydratase [EC:4.2.1.3];ACO:aconitate hydratase [EC:4.2.1.3];ACO:aconitate hydratase [EC:4.2.1.3];ACO:aconitate hydratase [EC:4.2.1.3];ACO:aconitate hydratase [EC:4.2.1.3];ACO:aconitate hydratase [EC:4.2.1.3];ACO:aconitate hydratase [EC:4.2.1.3];ACO:aconitate hydratase [EC:4.2.1.3];ACO:aconitate hydratase [EC:4.2.1.3];	Metabolic pathways ;Biosynthesis of secondary metabolites ;Biosynthesis of antibiotics ;Microbial metabolism in diverse environments ;Biosynthesis of amino acids ;Carbon metabolism ;Glyoxylate and dicarboxylate metabolism ;Citrate cycle (TCA cycle) ;2-Oxocarboxylic acid metabolism ;Carbon fixation pathways in prokaryotes ;	IPR018136;IPR015931;IPR015932;IPR015928;IPR006248;IPR001030;IPR000573;	Aconitase family, 4Fe-4S cluster binding site;Aconitase/3-isopropylmalate dehydratase large subunit, alpha/beta/alpha, subdomain 1/3;Aconitase/3-isopropylmalate dehydratase large subunit, alpha/beta/alpha, subdomain 2;Aconitase/3-isopropylmalate dehydratase, swivel;Aconitase, mitochondrial-like;Aconitase/3-isopropylmalate dehydratase large subunit, alpha/beta/alpha;Aconitase A/isopropylmalate deh…
G4YQ91	>tr|G4YQ91|G4YQ91_PHYSP Membrane alanine aminopeptidase, Zn-binding site OS=Phytophthora sojae (strain P6497) GN=PHYSODRAFT_537824 PE=4 SV=1	1	0.00228686	_AATLEK(ac)LWR_	AATLEK(1)LWR	202	-1.1237	82.645	LSRPKAATLEKLWRFAETPIM	........L.K..........	peroxisome	aerobic respiration;biological_process;cellular respiration;single-organism metabolic process;cellular process;metabolic process;generation of precursor metabolites and energy;cellular metabolic process;energy derivation by oxidation of organic compounds;primary metabolic process;oxidation-reduction process;tricarboxylic acid cycle;	molecular_function;iron-sulfur cluster binding;binding;metal cluster binding;4 iron, 4 sulfur cluster binding;carbon-oxygen lyase activity;hydro-lyase activity;catalytic activity;lyase activity;aconitate hydratase activity;		K01681	ACO:aconitate hydratase [EC:4.2.1.3];ACO:aconitate hydratase [EC:4.2.1.3];ACO:aconitate hydratase [EC:4.2.1.3];ACO:aconitate hydratase [EC:4.2.1.3];ACO:aconitate hydratase [EC:4.2.1.3];ACO:aconitate hydratase [EC:4.2.1.3];ACO:aconitate hydratase [EC:4.2.1.3];ACO:aconitate hydratase [EC:4.2.1.3];ACO:aconitate hydratase [EC:4.2.1.3];ACO:aconitate hydratase [EC:4.2.1.3];	Metabolic pathways ;Biosynthesis of secondary metabolites ;Biosynthesis of antibiotics ;Microbial metabolism in diverse environments ;Biosynthesis of amino acids ;Carbon metabolism ;Glyoxylate and dicarboxylate metabolism ;Citrate cycle (TCA cycle) ;2-Oxocarboxylic acid metabolism ;Carbon fixation pathways in prokaryotes ;	IPR018136;IPR015931;IPR015932;IPR015928;IPR006248;IPR001030;IPR000573;	Aconitase family, 4Fe-4S cluster binding site;Aconitase/3-isopropylmalate dehydratase large subunit, alpha/beta/alpha, subdomain 1/3;Aconitase/3-isopropylmalate dehydratase large subunit, alpha/beta/alpha, subdomain 2;Aconitase/3-isopropylmalate dehydratase, swivel;Aconitase, mitochondrial-like;Aconitase/3-isopropylmalate dehydratase large subunit, alpha/beta/alpha;Aconitase A/isopropylmalate deh…
G5A3R4	>tr|G5A3R4|G5A3R4_PHYSP Putative uncharacterized protein OS=Phytophthora sojae (strain P6497) GN=PHYSODRAFT_549396 PE=4 SV=1	1	0.00115366	_EVM(ox)HSLSK(ac)EIR_	EVMHSLSK(1)EIR	129	0.51644	89.266	ASREVMHSLSKEIRRQASLLQ	........L.K..........	peroxisome	aerobic respiration;biological_process;cellular respiration;single-organism metabolic process;cellular process;metabolic process;generation of precursor metabolites and energy;cellular metabolic process;energy derivation by oxidation of organic compounds;primary metabolic process;oxidation-reduction process;tricarboxylic acid cycle;	molecular_function;iron-sulfur cluster binding;binding;metal cluster binding;4 iron, 4 sulfur cluster binding;carbon-oxygen lyase activity;hydro-lyase activity;catalytic activity;lyase activity;aconitate hydratase activity;		K01681	ACO:aconitate hydratase [EC:4.2.1.3];ACO:aconitate hydratase [EC:4.2.1.3];ACO:aconitate hydratase [EC:4.2.1.3];ACO:aconitate hydratase [EC:4.2.1.3];ACO:aconitate hydratase [EC:4.2.1.3];ACO:aconitate hydratase [EC:4.2.1.3];ACO:aconitate hydratase [EC:4.2.1.3];ACO:aconitate hydratase [EC:4.2.1.3];ACO:aconitate hydratase [EC:4.2.1.3];ACO:aconitate hydratase [EC:4.2.1.3];	Metabolic pathways ;Biosynthesis of secondary metabolites ;Biosynthesis of antibiotics ;Microbial metabolism in diverse environments ;Biosynthesis of amino acids ;Carbon metabolism ;Glyoxylate and dicarboxylate metabolism ;Citrate cycle (TCA cycle) ;2-Oxocarboxylic acid metabolism ;Carbon fixation pathways in prokaryotes ;	IPR018136;IPR015931;IPR015932;IPR015928;IPR006248;IPR001030;IPR000573;	Aconitase family, 4Fe-4S cluster binding site;Aconitase/3-isopropylmalate dehydratase large subunit, alpha/beta/alpha, subdomain 1/3;Aconitase/3-isopropylmalate dehydratase large subunit, alpha/beta/alpha, subdomain 2;Aconitase/3-isopropylmalate dehydratase, swivel;Aconitase, mitochondrial-like;Aconitase/3-isopropylmalate dehydratase large subunit, alpha/beta/alpha;Aconitase A/isopropylmalate deh…
G4YME0	>tr|G4YME0|G4YME0_PHYSP Obg-like ATPase 1 OS=Phytophthora sojae (strain P6497) GN=PHYSODRAFT_551993 PE=3 SV=1	1	0.0225876	_YLPK(ac)IAEFIK_	YLPK(1)IAEFIK	245	-0.52695	54.259	YLRKGNKYLPKIAEFIKERGG	........L.K..........	peroxisome	aerobic respiration;biological_process;cellular respiration;single-organism metabolic process;cellular process;metabolic process;generation of precursor metabolites and energy;cellular metabolic process;energy derivation by oxidation of organic compounds;primary metabolic process;oxidation-reduction process;tricarboxylic acid cycle;	molecular_function;iron-sulfur cluster binding;binding;metal cluster binding;4 iron, 4 sulfur cluster binding;carbon-oxygen lyase activity;hydro-lyase activity;catalytic activity;lyase activity;aconitate hydratase activity;		K01681	ACO:aconitate hydratase [EC:4.2.1.3];ACO:aconitate hydratase [EC:4.2.1.3];ACO:aconitate hydratase [EC:4.2.1.3];ACO:aconitate hydratase [EC:4.2.1.3];ACO:aconitate hydratase [EC:4.2.1.3];ACO:aconitate hydratase [EC:4.2.1.3];ACO:aconitate hydratase [EC:4.2.1.3];ACO:aconitate hydratase [EC:4.2.1.3];ACO:aconitate hydratase [EC:4.2.1.3];ACO:aconitate hydratase [EC:4.2.1.3];	Metabolic pathways ;Biosynthesis of secondary metabolites ;Biosynthesis of antibiotics ;Microbial metabolism in diverse environments ;Biosynthesis of amino acids ;Carbon metabolism ;Glyoxylate and dicarboxylate metabolism ;Citrate cycle (TCA cycle) ;2-Oxocarboxylic acid metabolism ;Carbon fixation pathways in prokaryotes ;	IPR018136;IPR015931;IPR015932;IPR015928;IPR006248;IPR001030;IPR000573;	Aconitase family, 4Fe-4S cluster binding site;Aconitase/3-isopropylmalate dehydratase large subunit, alpha/beta/alpha, subdomain 1/3;Aconitase/3-isopropylmalate dehydratase large subunit, alpha/beta/alpha, subdomain 2;Aconitase/3-isopropylmalate dehydratase, swivel;Aconitase, mitochondrial-like;Aconitase/3-isopropylmalate dehydratase large subunit, alpha/beta/alpha;Aconitase A/isopropylmalate deh…
G4ZJB0	>tr|G4ZJB0|G4ZJB0_PHYSP Methylenetetrahydrofolate reductase OS=Phytophthora sojae (strain P6497) GN=PHYSODRAFT_503020 PE=3 SV=1	1	0.00149661	_MAHLVK(ac)VMR_	MAHLVK(1)VMR	442	-0.60874	91.853	VSPEKMAHLVKVMRRDYPQLS	........L.K..........	cytosol	biological_process;organelle organization;cellular process;single-organism process;single-organism cellular process;cellular component organization or biogenesis;cellular component organization;chromosome organization;	purine ribonucleotide binding;anion binding;ribonucleotide binding;small molecule binding;ion binding;ribonucleoside binding;purine ribonucleoside triphosphate binding;carbohydrate derivative binding;adenyl ribonucleotide binding;nucleoside phosphate binding;molecular_function;nucleotide binding;nucleoside binding;adenyl nucleotide binding;heterocyclic compound binding;binding;purine nucleoside b…	intracellular;intracellular non-membrane-bounded organelle;organelle;non-membrane-bounded organelle;cell part;cell;intracellular organelle;intracellular part;cellular_component;chromosome;	K06669	SMC3:structural maintenance of chromosome 3 (chondroitin sulfate proteoglycan 6);SMC3:structural maintenance of chromosome 3 (chondroitin sulfate proteoglycan 6);SMC3:structural maintenance of chromosome 3 (chondroitin sulfate proteoglycan 6);SMC3:structural maintenance of chromosome 3 (chondroitin sulfate proteoglycan 6);	Cell cycle ;Cell cycle - yeast ;Meiosis - yeast ;Oocyte meiosis ;	IPR003395;IPR010935;IPR027417;	RecF/RecN/SMC, N-terminal;SMCs flexible hinge;P-loop containing nucleoside triphosphate hydrolase;
G5A721	>tr|G5A721|G5A721_PHYSP Putative uncharacterized protein OS=Phytophthora sojae (strain P6497) GN=PHYSODRAFT_305881 PE=4 SV=1	1	0.00662102	_GLTLVK(ac)GVEWPAK_	GLTLVK(1)GVEWPAK	197	0.70861	65.295	FGRLRGLTLVKGVEWPAKVRQ	........L.K..........	cytosol	biological_process;organelle organization;cellular process;single-organism process;single-organism cellular process;cellular component organization or biogenesis;cellular component organization;chromosome organization;	purine ribonucleotide binding;anion binding;ribonucleotide binding;small molecule binding;ion binding;ribonucleoside binding;purine ribonucleoside triphosphate binding;carbohydrate derivative binding;adenyl ribonucleotide binding;nucleoside phosphate binding;molecular_function;nucleotide binding;nucleoside binding;adenyl nucleotide binding;heterocyclic compound binding;binding;purine nucleoside b…	intracellular;intracellular non-membrane-bounded organelle;organelle;non-membrane-bounded organelle;cell part;cell;intracellular organelle;intracellular part;cellular_component;chromosome;	K06669	SMC3:structural maintenance of chromosome 3 (chondroitin sulfate proteoglycan 6);SMC3:structural maintenance of chromosome 3 (chondroitin sulfate proteoglycan 6);SMC3:structural maintenance of chromosome 3 (chondroitin sulfate proteoglycan 6);SMC3:structural maintenance of chromosome 3 (chondroitin sulfate proteoglycan 6);	Cell cycle ;Cell cycle - yeast ;Meiosis - yeast ;Oocyte meiosis ;	IPR003395;IPR010935;IPR027417;	RecF/RecN/SMC, N-terminal;SMCs flexible hinge;P-loop containing nucleoside triphosphate hydrolase;
G5AC97	>tr|G5AC97|G5AC97_PHYSP Glutamine synthetase OS=Phytophthora sojae (strain P6497) GN=PHYSODRAFT_289025 PE=3 SV=1	1	0.0100872	_TLTK(ac)DVK_	TLTK(1)DVK	44	0.19932	81.191	DLRCKTKTLTKDVKSIADLPV	........L.K..........	cytosol	gene expression;organic substance biosynthetic process;biosynthetic process;macromolecule biosynthetic process;cellular macromolecule metabolic process;cellular process;biological_process;cellular macromolecule biosynthetic process;metabolic process;organic substance metabolic process;cellular biosynthetic process;cellular protein metabolic process;macromolecule metabolic process;cellular metabol…	molecular_function;structural molecule activity;structural constituent of ribosome;	cell;cellular_component;intracellular;cytoplasmic part;cytoplasm;intracellular non-membrane-bounded organelle;organelle;macromolecular complex;non-membrane-bounded organelle;ribonucleoprotein complex;cell part;intracellular organelle;intracellular part;ribosome;	K02925	RP-L3e:large subunit ribosomal protein L3e;	Ribosome ;	IPR009000;IPR000597;IPR019926;	Translation protein, beta-barrel domain;Ribosomal protein L3;Ribosomal protein L3, conserved site;
G4YPX1	>tr|G4YPX1|G4YPX1_PHYSP Putative uncharacterized protein (Fragment) OS=Phytophthora sojae (strain P6497) GN=PHYSODRAFT_471665 PE=4 SV=1	1	0.0112226	_VANLTK(ac)AAAR_	VANLTK(1)AAAR	240	0.12077	68.557	IKRSKVANLTKAAARSLGLSP	........L.K..........	cytosol	gene expression;organic substance biosynthetic process;biosynthetic process;macromolecule biosynthetic process;cellular macromolecule metabolic process;cellular process;biological_process;cellular macromolecule biosynthetic process;metabolic process;organic substance metabolic process;cellular biosynthetic process;cellular protein metabolic process;macromolecule metabolic process;cellular metabol…	molecular_function;structural molecule activity;structural constituent of ribosome;	cell;cellular_component;intracellular;cytoplasmic part;cytoplasm;intracellular non-membrane-bounded organelle;organelle;macromolecular complex;non-membrane-bounded organelle;ribonucleoprotein complex;cell part;intracellular organelle;intracellular part;ribosome;	K02925	RP-L3e:large subunit ribosomal protein L3e;	Ribosome ;	IPR009000;IPR000597;IPR019926;	Translation protein, beta-barrel domain;Ribosomal protein L3;Ribosomal protein L3, conserved site;
G4YPX4	>tr|G4YPX4|G4YPX4_PHYSP Putative uncharacterized protein OS=Phytophthora sojae (strain P6497) GN=PHYSODRAFT_552553 PE=3 SV=1	1	5.61813e-05	_HPLVK(ac)EVYYPTQGDAK_	HPLVK(1)EVYYPTQGDAK	405	0.30508	89.506	VDRLLKHPLVKEVYYPTQGDA	........L.K..........	cytosol	gene expression;organic substance biosynthetic process;biosynthetic process;macromolecule biosynthetic process;cellular macromolecule metabolic process;cellular process;biological_process;cellular macromolecule biosynthetic process;metabolic process;organic substance metabolic process;cellular biosynthetic process;cellular protein metabolic process;macromolecule metabolic process;cellular metabol…	molecular_function;structural molecule activity;structural constituent of ribosome;	cell;cellular_component;intracellular;cytoplasmic part;cytoplasm;intracellular non-membrane-bounded organelle;organelle;macromolecular complex;non-membrane-bounded organelle;ribonucleoprotein complex;cell part;intracellular organelle;intracellular part;ribosome;	K02925	RP-L3e:large subunit ribosomal protein L3e;	Ribosome ;	IPR009000;IPR000597;IPR019926;	Translation protein, beta-barrel domain;Ribosomal protein L3;Ribosomal protein L3, conserved site;
G4ZDE7	>tr|G4ZDE7|G4ZDE7_PHYSP Coatomer subunit alpha OS=Phytophthora sojae (strain P6497) GN=PHYSODRAFT_545018 PE=4 SV=1	1	0.0254949	_FAVLDK(ac)SR_	FAVLDK(1)SR	427	-0.9389	56.916	VARNRFAVLDKSRHIVIKNFQ	........L.K..........	cytosol	gene expression;organic substance biosynthetic process;biosynthetic process;macromolecule biosynthetic process;cellular macromolecule metabolic process;cellular process;biological_process;cellular macromolecule biosynthetic process;metabolic process;organic substance metabolic process;cellular biosynthetic process;cellular protein metabolic process;macromolecule metabolic process;cellular metabol…	molecular_function;structural molecule activity;structural constituent of ribosome;	cell;cellular_component;intracellular;cytoplasmic part;cytoplasm;intracellular non-membrane-bounded organelle;organelle;macromolecular complex;non-membrane-bounded organelle;ribonucleoprotein complex;cell part;intracellular organelle;intracellular part;ribosome;	K02925	RP-L3e:large subunit ribosomal protein L3e;	Ribosome ;	IPR009000;IPR000597;IPR019926;	Translation protein, beta-barrel domain;Ribosomal protein L3;Ribosomal protein L3, conserved site;
G5A0D4	>tr|G5A0D4|G5A0D4_PHYSP Putative uncharacterized protein OS=Phytophthora sojae (strain P6497) GN=PHYSODRAFT_355273 PE=3 SV=1	1	0.0333908	_GIVLEK(ac)IGIEAK_	GIVLEK(1)IGIEAK	56	1.3836	44.406	SSMAKGIVLEKIGIEAKQPNS	........L.K..........	mitochondria	organic substance biosynthetic process;glycosylation;cellular macromolecule metabolic process;glycoprotein metabolic process;glycoprotein biosynthetic process;cellular macromolecule biosynthetic process;cellular metabolic process;macromolecule metabolic process;primary metabolic process;biosynthetic process;cellular process;macromolecule biosynthetic process;carbohydrate metabolic process;carbohy…	oligosaccharyl transferase activity;molecular_function;transferase activity, transferring hexosyl groups;transferase activity, transferring glycosyl groups;catalytic activity;transferase activity;dolichyl-diphosphooligosaccharide-protein glycotransferase = activity;	intracellular;cytoplasmic part;cytoplasm;organelle;membrane-bounded organelle;cell part;cell;intracellular organelle;intracellular part;cellular_component;intracellular membrane-bounded organelle;endoplasmic reticulum;membrane;intrinsic to membrane;membrane part;integral to membrane;	K12666	OST1:oligosaccharyltransferase complex subunit alpha (ribophorin I);OST1:oligosaccharyltransferase complex subunit alpha (ribophorin I);OST1:oligosaccharyltransferase complex subunit alpha (ribophorin I);OST1:oligosaccharyltransferase complex subunit alpha (ribophorin I);	Metabolic pathways ;Protein processing in endoplasmic reticulum ;N-Glycan biosynthesis ;Various types of N-glycan biosynthesis ;	IPR007676;	Ribophorin I;
G5A4U4	>tr|G5A4U4|G5A4U4_PHYSP Putative uncharacterized protein OS=Phytophthora sojae (strain P6497) GN=PHYSODRAFT_338451 PE=4 SV=1	1	0.0296053	_GAPLAK(ac)VTFR_	GAPLAK(1)VTFR	60	-0.6497	53.237	HDSGRGAPLAKVTFRDPYRFQ	........L.K..........	mitochondria	gene expression;organic substance biosynthetic process;biosynthetic process;macromolecule biosynthetic process;cellular macromolecule metabolic process;cellular process;biological_process;cellular macromolecule biosynthetic process;metabolic process;organic substance metabolic process;cellular biosynthetic process;cellular protein metabolic process;macromolecule metabolic process;cellular metabol…	molecular_function;structural molecule activity;structural constituent of ribosome;	cell;cellular_component;intracellular;cytoplasmic part;cytoplasm;intracellular non-membrane-bounded organelle;organelle;macromolecular complex;non-membrane-bounded organelle;ribonucleoprotein complex;cell part;intracellular organelle;intracellular part;ribosome;	K02935	RP-L7:large subunit ribosomal protein L7/L12;	Ribosome ;	IPR013823;IPR008932;IPR000206;IPR014719;	Ribosomal protein L7/L12, C-terminal;Ribosomal protein L7/L12, oligomerisation;Ribosomal protein L7/L12;Ribosomal protein L7/L12, C-terminal/adaptor protein ClpS-like;
G4ZY26	>tr|G4ZY26|G4ZY26_PHYSP Putative uncharacterized protein OS=Phytophthora sojae (strain P6497) GN=PHYSODRAFT_562920 PE=3 SV=1	1	0.00116473	_EPM(ox)HGMAGLNK(ac)VIFR_	EPMHGMAGLNK(1)VIFR	59	-0.2658	72.891	EPMHGMAGLNKVIFRDAYEKP	........L.K..........	mitochondria	gene expression;organic substance biosynthetic process;biosynthetic process;macromolecule biosynthetic process;cellular macromolecule metabolic process;cellular process;biological_process;cellular macromolecule biosynthetic process;metabolic process;organic substance metabolic process;cellular biosynthetic process;cellular protein metabolic process;macromolecule metabolic process;cellular metabol…	molecular_function;structural molecule activity;structural constituent of ribosome;	cell;cellular_component;intracellular;cytoplasmic part;cytoplasm;intracellular non-membrane-bounded organelle;organelle;macromolecular complex;non-membrane-bounded organelle;ribonucleoprotein complex;cell part;intracellular organelle;intracellular part;ribosome;	K02935	RP-L7:large subunit ribosomal protein L7/L12;	Ribosome ;	IPR013823;IPR008932;IPR000206;IPR014719;	Ribosomal protein L7/L12, C-terminal;Ribosomal protein L7/L12, oligomerisation;Ribosomal protein L7/L12;Ribosomal protein L7/L12, C-terminal/adaptor protein ClpS-like;
G4YVI7	>tr|G4YVI7|G4YVI7_PHYSP Putative uncharacterized protein (Fragment) OS=Phytophthora sojae (strain P6497) GN=PHYSODRAFT_370617 PE=4 SV=1	1	0.00124801	_ELVK(ac)QMGLEGK_	ELVK(1)QMGLEGK	107	1.3609	83.182	MIKTKGRELVKQMGLEGKLGF	........L.K..........	cytosol	gene expression;organic substance biosynthetic process;biosynthetic process;macromolecule biosynthetic process;cellular macromolecule metabolic process;cellular process;biological_process;cellular macromolecule biosynthetic process;metabolic process;organic substance metabolic process;cellular biosynthetic process;cellular protein metabolic process;macromolecule metabolic process;cellular metabol…	molecular_function;binding;heterocyclic compound binding;organic cyclic compound binding;nucleic acid binding;RNA binding;structural molecule activity;structural constituent of ribosome;	cell;cellular_component;ribosomal subunit;intracellular;cytoplasmic part;cytoplasm;intracellular non-membrane-bounded organelle;organelle;macromolecular complex;ribonucleoprotein complex;non-membrane-bounded organelle;cell part;intracellular organelle part;ribosome;intracellular organelle;intracellular part;organelle part;large ribosomal subunit;				IPR028364;IPR016094;IPR016095;IPR023674;	Ribosomal protein L1/ribosomal biogenesis protein;Ribosomal protein L1, 2-layer alpha/beta-sandwich;Ribosomal protein L1, 3-layer alpha/beta-sandwich;Ribosomal protein L1-like;
G4YXF0	>tr|G4YXF0|G4YXF0_PHYSP Putative uncharacterized protein OS=Phytophthora sojae (strain P6497) GN=PHYSODRAFT_483048 PE=4 SV=1	0.994477	0.00193937	_EKHEHPLEK(ac)VPTGSSAPAM(ox)PTK(ac)PTVTAEQR_	EK(0.006)HEHPLEK(0.994)VPTGSSAPAMPTK(1)PTVTAEQR	2103	-0.48972	104.72	AKEKHEHPLEKVPTGSSAPAM	........L.K..........	chloroplast							IPR001214;	SET domain;
G4YHU2	>tr|G4YHU2|G4YHU2_PHYSP Putative uncharacterized protein OS=Phytophthora sojae (strain P6497) GN=PHYSODRAFT_476181 PE=4 SV=1	1	0.0236408	_AQLIK(ac)AEYLTK_	AQLIK(1)AEYLTK	457	-0.93612	53.448	AAKSKKAQLIKAEYLTKLNPL	........L.K..........	mitochondria	biological_process;metabolic process;organic substance metabolic process;macromolecule metabolic process;protein metabolic process;primary metabolic process;proteolysis;	peptidase activity, acting on L-amino acid peptides;molecular_function;endopeptidase activity;hydrolase activity;peptidase activity;catalytic activity;metallopeptidase activity;metalloendopeptidase activity;binding;cation binding;ion binding;transition metal ion binding;metal ion binding;zinc ion binding;					IPR007863;IPR011765;IPR001431;IPR011249;IPR011237;	Peptidase M16, C-terminal domain;Peptidase M16, N-terminal;Peptidase M16, zinc-binding site;Metalloenzyme, LuxS/M16 peptidase-like;Peptidase M16 domain;
G4Z1N5	>tr|G4Z1N5|G4Z1N5_PHYSP Putative uncharacterized protein OS=Phytophthora sojae (strain P6497) GN=PHYSODRAFT_359660 PE=4 SV=1	1	7.86739e-13	_YHSYLNK(ac)IMPVYEK_	YHSYLNK(1)IMPVYEK	291	-0.084552	140.03	AIVRYHSYLNKIMPVYEKKYK	........L.K..........	vacuolar membrane		molecular_function;antioxidant activity;oxidoreductase activity;oxidoreductase activity, acting on paired donors, with = incorporation or reduction of molecular oxygen;catalytic activity;peroxiredoxin activity;					IPR000866;IPR012336;IPR019479;	Alkyl hydroperoxide reductase subunit C/ Thiol specific antioxidant;Thioredoxin-like fold;Peroxiredoxin, C-terminal;
G5ABJ2	>tr|G5ABJ2|G5ABJ2_PHYSP Putative uncharacterized protein OS=Phytophthora sojae (strain P6497) GN=PHYSODRAFT_348327 PE=4 SV=1	1	0.00054468	_CTNAGSDLPK(ac)SCK_	CTNAGSDLPK(1)SCK	388	-0.69357	83.692	KCTNAGSDLPKSCKLFYGLDG	........L.K..........	nuclear		molecular_function;binding;chromatin binding;heterocyclic compound binding;organic cyclic compound binding;nucleic acid binding;DNA binding;					IPR017930;IPR009057;IPR001005;	Myb domain;Homeodomain-like;SANT/Myb domain;
G4ZFV9	>tr|G4ZFV9|G4ZFV9_PHYSP Putative uncharacterized protein OS=Phytophthora sojae (strain P6497) GN=PHYSODRAFT_300022 PE=3 SV=1	1	0.000246584	_TSMNPVLQK(ac)IIQTK_	TSMNPVLQK(1)IIQTK	569	0.17074	89.624	IKTSMNPVLQKIIQTKFQLPK	........L.K..........	chloroplast	cellular process;phosphate-containing compound metabolic process;generation of precursor metabolites and energy;phosphorus metabolic process;oxidative phosphorylation;respiratory electron transport chain;phosphorylation;biological_process;cellular respiration;ATP synthesis coupled electron transport;single-organism metabolic process;mitochondrial ATP synthesis coupled electron transport;metabolic…	transporter activity;ion transmembrane transporter activity;hydrogen ion transmembrane transporter activity;transmembrane transporter activity;oxidoreductase activity, acting on diphenols and related = substances as donors;monovalent inorganic cation transmembrane transporter activity;cation transmembrane transporter activity;catalytic activity;molecular_function;inorganic cation transmembrane tr…		K00417	QCR7:ubiquinol-cytochrome c reductase subunit 7;QCR7:ubiquinol-cytochrome c reductase subunit 7;QCR7:ubiquinol-cytochrome c reductase subunit 7;QCR7:ubiquinol-cytochrome c reductase subunit 7;QCR7:ubiquinol-cytochrome c reductase subunit 7;QCR7:ubiquinol-cytochrome c reductase subunit 7;QCR7:ubiquinol-cytochrome c reductase subunit 7;	Metabolic pathways ;Huntington's disease ;Oxidative phosphorylation ;Alzheimer's disease ;Parkinson's disease ;Non-alcoholic fatty liver disease (NAFLD) ;Cardiac muscle contraction ;	IPR003197;	Cytochrome b-c1 complex subunit 7;
G4ZB84	>tr|G4ZB84|G4ZB84_PHYSP Putative uncharacterized protein (Fragment) OS=Phytophthora sojae (strain P6497) GN=PHYSODRAFT_489948 PE=4 SV=1	1	0.000247932	_NLLDK(ac)QTFGK_	NLLDK(1)QTFGK	16	-0.75218	99.568	RACSARNLLDKQTFGKQDPYC	........L.K..........	plasma membrane
G4YLQ2	>tr|G4YLQ2|G4YLQ2_PHYSP Putative uncharacterized protein OS=Phytophthora sojae (strain P6497) GN=PHYSODRAFT_537928 PE=4 SV=1	1	0.0187874	_EIAETLAK(ac)SR_	EIAETLAK(1)SR	253	-0.73	59.418	AAREIAETLAKSRNVTYLPNQ	........L.K..........	plasma membrane
G4YL54	>tr|G4YL54|G4YL54_PHYSP Putative uncharacterized protein OS=Phytophthora sojae (strain P6497) GN=PHYSODRAFT_477622 PE=3 SV=1	1	0.0172308	_SCVELAK(ac)AWR_	SCVELAK(1)AWR	82	-0.85364	65.278	QLTRSCVELAKAWRTDKYLRR	........L.K..........	chloroplast							IPR027417;IPR010766;IPR028979;	P-loop containing nucleoside triphosphate hydrolase;DRTGG;HPr(Ser) kinase/phosphorylase, N-terminal domain like;
G4ZXR2	>tr|G4ZXR2|G4ZXR2_PHYSP Putative uncharacterized protein OS=Phytophthora sojae (strain P6497) GN=PHYSODRAFT_563365 PE=3 SV=1	1	0.00569858	_DIDELEK(ac)VAK_	DIDELEK(1)VAK	377	-0.91786	70.808	FSRKDIDELEKVAKRASKTAG	........L.K..........	chloroplast							IPR027417;IPR010766;IPR028979;	P-loop containing nucleoside triphosphate hydrolase;DRTGG;HPr(Ser) kinase/phosphorylase, N-terminal domain like;
G4ZKL1	>tr|G4ZKL1|G4ZKL1_PHYSP Glucose-6-phosphate 1-dehydrogenase OS=Phytophthora sojae (strain P6497) GN=PHYSODRAFT_250961 PE=3 SV=1	1	3.88269e-05	_KEAFLAK(ac)CIYR_	KEAFLAK(1)CIYR	124	0.64377	128.86	AEAKKEAFLAKCIYRSGSYDS	........L.K..........	vacuolar membrane	macromolecule localization;biological_process;protein localization;transport;establishment of localization;organic substance transport;establishment of protein localization;localization;protein transport;		cellular_component;membrane;	K10956	SEC61A:protein transport protein SEC61 subunit alpha;SEC61A:protein transport protein SEC61 subunit alpha;SEC61A:protein transport protein SEC61 subunit alpha;SEC61A:protein transport protein SEC61 subunit alpha;	Protein processing in endoplasmic reticulum ;Phagosome ;Vibrio cholerae infection ;Protein export ;	IPR002208;IPR023201;IPR030659;	SecY/SEC61-alpha family;SecY subunit domain;SecY conserved site;
G4ZFL0	>tr|G4ZFL0|G4ZFL0_PHYSP Putative uncharacterized protein OS=Phytophthora sojae (strain P6497) GN=PHYSODRAFT_351290 PE=3 SV=1	1	0.00113368	_VTSADPLTK(ac)AQLDQVK_	VTSADPLTK(1)AQLDQVK	167	-1.2898	70.451	AKVTSADPLTKAQLDQVKKAL	........L.K..........	cytosol		nucleoside phosphate binding;molecular_function;binding;heterocyclic compound binding;small molecule binding;organic cyclic compound binding;nucleotide binding;catalytic activity;oxidoreductase activity;					IPR000683;IPR016040;IPR004104;	Oxidoreductase, N-terminal;NAD(P)-binding domain;Oxidoreductase, C-terminal;
G5A5E0	>tr|G5A5E0|G5A5E0_PHYSP Putative uncharacterized protein OS=Phytophthora sojae (strain P6497) GN=PHYSODRAFT_352787 PE=3 SV=1	1	3.88437e-05	_YTLTK(ac)DEYTLK_	YTLTK(1)DEYTLK	334	0.54041	120.57	VLNGKKYTLTKDEYTLKSGPI	........L.K..........	cytosol	cellular macromolecule catabolic process;organic substance catabolic process;cellular macromolecule metabolic process;cellular process;catabolic process;macromolecule catabolic process;protein catabolic process;biological_process;metabolic process;proteolysis;cellular catabolic process;cellular protein catabolic process;organic substance metabolic process;cellular protein metabolic process;cellul…	peptidase activity, acting on L-amino acid peptides;molecular_function;endopeptidase activity;hydrolase activity;peptidase activity;threonine-type peptidase activity;catalytic activity;threonine-type endopeptidase activity;	intracellular;cell part;cell;intracellular part;cellular_component;cytoplasm;organelle;membrane-bounded organelle;intracellular organelle;intracellular membrane-bounded organelle;nucleus;protein complex;proteasome complex;macromolecular complex;proteasome core complex;	K02739	PSMB7:20S proteasome subunit beta 2 [EC:3.4.25.1];	Proteasome ;	IPR029055;IPR001353;IPR000243;IPR023333;	Nucleophile aminohydrolases, N-terminal;Proteasome, subunit alpha/beta;Peptidase T1A, proteasome beta-subunit;Proteasome B-type subunit;
G4YNY4	>tr|G4YNY4|G4YNY4_PHYSP Putative uncharacterized protein OS=Phytophthora sojae (strain P6497) GN=PHYSODRAFT_349585 PE=4 SV=1	1	0.000816714	_AADLQK(ac)LVQHFTHR_	AADLQK(1)LVQHFTHR	1101	-0.58881	77.192	KQAVRAADLQKLVQHFTHRVI	........L.K..........	cytosol	gene expression;organic substance biosynthetic process;biosynthetic process;macromolecule biosynthetic process;cellular macromolecule metabolic process;cellular process;biological_process;cellular macromolecule biosynthetic process;metabolic process;organic substance metabolic process;cellular biosynthetic process;cellular protein metabolic process;macromolecule metabolic process;cellular metabol…	molecular_function;binding;heterocyclic compound binding;organic cyclic compound binding;nucleic acid binding;RNA binding;structural molecule activity;structural constituent of ribosome;	cell;cellular_component;intracellular;cytoplasmic part;cytoplasm;intracellular non-membrane-bounded organelle;organelle;macromolecular complex;non-membrane-bounded organelle;ribonucleoprotein complex;cell part;intracellular organelle;intracellular part;ribosome;	K02964	RP-S18e:small subunit ribosomal protein S18e;	Ribosome ;	IPR018269;IPR027437;IPR010979;IPR001892;	Ribosomal protein S13, conserved site;30s ribosomal protein S13, C-terminal;Ribosomal protein S13-like, H2TH;Ribosomal protein S13;
G4Z9U6	>tr|G4Z9U6|G4Z9U6_PHYSP Putative uncharacterized protein OS=Phytophthora sojae (strain P6497) GN=PHYSODRAFT_359811 PE=4 SV=1;>tr|G4Z9V2|G4Z9V2_PHYSP Acyl-coenzyme A oxidase OS=Phytophthora sojae (strain P6497) GN=PHYSODRAFT_298206 PE=3 SV=1	1	0.0011471	_AADEPLNK(ac)TQVPEGYEK_	AADEPLNK(1)TQVPEGYEK	642	0.044444	66.289	VNRAADEPLNKTQVPEGYEKY	........L.K..........	cytosol	gene expression;organic substance biosynthetic process;biosynthetic process;macromolecule biosynthetic process;cellular macromolecule metabolic process;cellular process;biological_process;cellular macromolecule biosynthetic process;metabolic process;organic substance metabolic process;cellular biosynthetic process;cellular protein metabolic process;macromolecule metabolic process;cellular metabol…	molecular_function;binding;heterocyclic compound binding;organic cyclic compound binding;nucleic acid binding;RNA binding;structural molecule activity;structural constituent of ribosome;	cell;cellular_component;intracellular;cytoplasmic part;cytoplasm;intracellular non-membrane-bounded organelle;organelle;macromolecular complex;non-membrane-bounded organelle;ribonucleoprotein complex;cell part;intracellular organelle;intracellular part;ribosome;	K02964	RP-S18e:small subunit ribosomal protein S18e;	Ribosome ;	IPR018269;IPR027437;IPR010979;IPR001892;	Ribosomal protein S13, conserved site;30s ribosomal protein S13, C-terminal;Ribosomal protein S13-like, H2TH;Ribosomal protein S13;
G4YN31	>tr|G4YN31|G4YN31_PHYSP Putative uncharacterized protein OS=Phytophthora sojae (strain P6497) GN=PHYSODRAFT_475454 PE=4 SV=1	1	3.30569e-07	_SVHDLTK(ac)DIEK_	SVHDLTK(1)DIEK	128	-0.49905	136.93	RLIKSVHDLTKDIEKGDLAQV	........L.K..........	chloroplast							IPR012336;IPR004046;IPR004045;IPR010987;	Thioredoxin-like fold;Glutathione S-transferase, C-terminal;Glutathione S-transferase, N-terminal;Glutathione S-transferase, C-terminal-like;
G4YFE9	>tr|G4YFE9|G4YFE9_PHYSP Putative uncharacterized protein OS=Phytophthora sojae (strain P6497) GN=PHYSODRAFT_320443 PE=3 SV=1	1	1.33123e-05	_PLQCPLDK(ac)IDALTVEK_	PLQCPLDK(1)IDALTVEK	244	0.97678	97.291	LGRPLQCPLDKIDALTVEKVK	........L.K..........	chloroplast							IPR012336;IPR004046;IPR004045;IPR010987;	Thioredoxin-like fold;Glutathione S-transferase, C-terminal;Glutathione S-transferase, N-terminal;Glutathione S-transferase, C-terminal-like;
G4YEI0	>tr|G4YEI0|G4YEI0_PHYSP Putative uncharacterized protein OS=Phytophthora sojae (strain P6497) GN=PHYSODRAFT_257610 PE=4 SV=1	1	9.62195e-10	_EVVVVNTTPLPK(ac)SCEGNEK_	EVVVVNTTPLPK(1)SCEGNEK	343	-0.5574	104.88	VVVVNTTPLPKSCEGNEKIVQ	........L.K..........	nuclear
G4YYU5	>tr|G4YYU5|G4YYU5_PHYSP Putative uncharacterized protein OS=Phytophthora sojae (strain P6497) GN=PHYSODRAFT_555473 PE=4 SV=1	1	0.0247301	_LPELDLPK(ac)IR_	LPELDLPK(1)IR	189	-2.1641	53.432	KNRLPELDLPKIRKNPMVEII	........L.K..........	cytosol		nucleoside phosphate binding;molecular_function;binding;heterocyclic compound binding;small molecule binding;organic cyclic compound binding;nucleotide binding;catalytic activity;oxidoreductase activity;		K14157	AASS:alpha-aminoadipic semialdehyde synthase [EC:1.5.1.8 1.5.1.9];AASS:alpha-aminoadipic semialdehyde synthase [EC:1.5.1.8 1.5.1.9];AASS:alpha-aminoadipic semialdehyde synthase [EC:1.5.1.8 1.5.1.9];AASS:alpha-aminoadipic semialdehyde synthase [EC:1.5.1.8 1.5.1.9];	Metabolic pathways ;Biosynthesis of secondary metabolites ;Biosynthesis of antibiotics ;Lysine degradation ;	IPR005097;IPR007698;IPR007545;IPR007886;IPR016040;	Saccharopine dehydrogenase / Homospermidine synthase;Alanine dehydrogenase/pyridine nucleotide transhydrogenase, NAD(H)-binding domain;LOR/SDH bifunctional enzyme, conserved domain;Alanine dehydrogenase/pyridine nucleotide transhydrogenase, N-terminal;NAD(P)-binding domain;
G4YGL3	>tr|G4YGL3|G4YGL3_PHYSP Putative uncharacterized protein OS=Phytophthora sojae (strain P6497) GN=PHYSODRAFT_471545 PE=4 SV=1	1	0.0345213	_MYELTLDK(ac)LK_	MYELTLDK(1)LK	166	-1.1547	40.496	TSKMYELTLDKLKDVNNDRLW	........L.K..........	cytosol		purine ribonucleotide binding;anion binding;ribonucleotide binding;small molecule binding;ion binding;ribonucleoside binding;purine ribonucleoside triphosphate binding;carbohydrate derivative binding;adenyl ribonucleotide binding;nucleoside phosphate binding;molecular_function;nucleotide binding;nucleoside binding;adenyl nucleotide binding;heterocyclic compound binding;binding;purine nucleoside b…					IPR013126;IPR029047;	Heat shock protein 70 family;Heat shock protein 70kD, peptide-binding domain;
G5A7I7	>tr|G5A7I7|G5A7I7_PHYSP Putative uncharacterized protein OS=Phytophthora sojae (strain P6497) GN=PHYSODRAFT_339765 PE=4 SV=1	1	0.00386926	_AQAALLEK(ac)LVR_	AQAALLEK(1)LVR	138	-0.034624	74.611	DCRAQAALLEKLVRTASPSML	........L.K..........	cytosol		purine ribonucleotide binding;anion binding;ribonucleotide binding;small molecule binding;ion binding;ribonucleoside binding;purine ribonucleoside triphosphate binding;carbohydrate derivative binding;adenyl ribonucleotide binding;nucleoside phosphate binding;molecular_function;nucleotide binding;nucleoside binding;adenyl nucleotide binding;heterocyclic compound binding;binding;purine nucleoside b…					IPR013126;IPR029047;	Heat shock protein 70 family;Heat shock protein 70kD, peptide-binding domain;
G4YW40	>tr|G4YW40|G4YW40_PHYSP Putative uncharacterized protein OS=Phytophthora sojae (strain P6497) GN=PHYSODRAFT_344705 PE=3 SV=1;>tr|G4YW42|G4YW42_PHYSP Putative uncharacterized protein OS=Phytophthora sojae (strain P6497) GN=PHYSODRAFT_480010 PE=3 SV=1;>tr|G4	1	3.71929e-20	_LSK(ac)SQVHEVVLVGGSTR_	LSK(1)SQVHEVVLVGGSTR	472	0.80855	145.88	EKVLRDAKLSKSQVHEVVLVG	........L.K..........	cytosol	macromolecule localization;cellular macromolecule localization;cellular process;single-organism process;single-organism cellular process;intracellular transport;protein transport;establishment of localization;establishment of protein localization;cellular localization;biological_process;protein localization;transport;establishment of localization in cell;cellular protein localization;organic subs…	molecular_function;structural molecule activity;	COPI-coated vesicle;coated membrane;coated vesicle;membrane coat;intracellular membrane-bounded organelle;intracellular;Golgi apparatus part;cytoplasm;cytoplasmic vesicle part;organelle;macromolecular complex;organelle membrane;membrane-bounded organelle;intracellular organelle;cytoplasmic vesicle membrane;vesicle membrane;Golgi apparatus;vesicle coat;membrane-bounded vesicle;Golgi-associated ves…				IPR016024;IPR013040;IPR013041;IPR002553;IPR009028;IPR015873;IPR011989;	Armadillo-type fold;Coatomer, gamma subunit, appendage, Ig-like subdomain;Coatomer/clathrin adaptor appendage, Ig-like subdomain;Clathrin/coatomer adaptor, adaptin-like, N-terminal;Coatomer/calthrin adaptor appendage, C-terminal subdomain;Clathrin alpha-adaptin/coatomer adaptor, appendage, C-terminal subdomain;Armadillo-like helical;
G4YK88	>tr|G4YK88|G4YK88_PHYSP Putative glycosyl transferase family 48 protein OS=Phytophthora sojae (strain P6497) GN=PHYSODRAFT_477321 PE=4 SV=1	1	0.000901862	_ALNLQK(ac)IAPCGR_	ALNLQK(1)IAPCGR	1455	1.2089	89.805	RGVFRALNLQKIAPCGRALAG	........L.K..........	cytosol	macromolecule localization;cellular macromolecule localization;cellular process;single-organism process;single-organism cellular process;intracellular transport;protein transport;establishment of localization;establishment of protein localization;cellular localization;biological_process;protein localization;transport;establishment of localization in cell;cellular protein localization;organic subs…	molecular_function;structural molecule activity;	COPI-coated vesicle;coated membrane;coated vesicle;membrane coat;intracellular membrane-bounded organelle;intracellular;Golgi apparatus part;cytoplasm;cytoplasmic vesicle part;organelle;macromolecular complex;organelle membrane;membrane-bounded organelle;intracellular organelle;cytoplasmic vesicle membrane;vesicle membrane;Golgi apparatus;vesicle coat;membrane-bounded vesicle;Golgi-associated ves…				IPR016024;IPR013040;IPR013041;IPR002553;IPR009028;IPR015873;IPR011989;	Armadillo-type fold;Coatomer, gamma subunit, appendage, Ig-like subdomain;Coatomer/clathrin adaptor appendage, Ig-like subdomain;Clathrin/coatomer adaptor, adaptin-like, N-terminal;Coatomer/calthrin adaptor appendage, C-terminal subdomain;Clathrin alpha-adaptin/coatomer adaptor, appendage, C-terminal subdomain;Armadillo-like helical;
G4ZZ21	>tr|G4ZZ21|G4ZZ21_PHYSP Putative uncharacterized protein OS=Phytophthora sojae (strain P6497) GN=PHYSODRAFT_355187 PE=4 SV=1	1	0.00357991	_LSLWK(ac)IPAGATQLK_	LSLWK(1)IPAGATQLK	23	0.62533	68.044	GGTNTRLSLWKIPAGATQLKG	........L.K..........	nuclear	nitrogen compound metabolic process;chromosome organization;cellular aromatic compound metabolic process;protein-DNA complex subunit organization;nucleic acid metabolic process;cellular macromolecule metabolic process;protein complex subunit organization;single-organism cellular process;cellular component biogenesis;chromatin organization;protein complex biogenesis;DNA packaging;macromolecular co…	molecular_function;binding;heterocyclic compound binding;organic cyclic compound binding;nucleic acid binding;DNA binding;	chromosome;cell;cellular_component;intracellular;protein complex;intracellular non-membrane-bounded organelle;organelle;DNA bending complex;protein-DNA complex;non-membrane-bounded organelle;macromolecular complex;intracellular organelle part;cell part;chromosomal part;intracellular organelle;intracellular part;organelle part;chromatin;DNA packaging complex;nucleosome;membrane-bounded organelle;i…	K11252	H2B:histone H2B;H2B:histone H2B;H2B:histone H2B;	Viral carcinogenesis ;Alcoholism ;Systemic lupus erythematosus ;	IPR009072;IPR000558;IPR007125;	Histone-fold;Histone H2B;Histone core;
G4YMK7	>tr|G4YMK7|G4YMK7_PHYSP Putative uncharacterized protein OS=Phytophthora sojae (strain P6497) GN=PHYSODRAFT_353603 PE=4 SV=1	1	0.0345874	_SLTLDK(ac)LK_	SLTLDK(1)LK	56	0.20949	47.603	KPTDKSLTLDKLKEFSKICND	........L.K..........	nuclear	nitrogen compound metabolic process;chromosome organization;cellular aromatic compound metabolic process;protein-DNA complex subunit organization;nucleic acid metabolic process;cellular macromolecule metabolic process;protein complex subunit organization;single-organism cellular process;cellular component biogenesis;chromatin organization;protein complex biogenesis;DNA packaging;macromolecular co…	molecular_function;binding;heterocyclic compound binding;organic cyclic compound binding;nucleic acid binding;DNA binding;	chromosome;cell;cellular_component;intracellular;protein complex;intracellular non-membrane-bounded organelle;organelle;DNA bending complex;protein-DNA complex;non-membrane-bounded organelle;macromolecular complex;intracellular organelle part;cell part;chromosomal part;intracellular organelle;intracellular part;organelle part;chromatin;DNA packaging complex;nucleosome;membrane-bounded organelle;i…	K11252	H2B:histone H2B;H2B:histone H2B;H2B:histone H2B;	Viral carcinogenesis ;Alcoholism ;Systemic lupus erythematosus ;	IPR000558;IPR009072;IPR007125;	Histone H2B;Histone-fold;Histone core;
G4ZH13	>tr|G4ZH13|G4ZH13_PHYSP Putative uncharacterized protein OS=Phytophthora sojae (strain P6497) GN=PHYSODRAFT_354677 PE=4 SV=1	1	0.00521866	_VLTK(ac)TCCYCGGR_	VLTK(1)TCCYCGGR	292	0.12527	65.179	RTTFGSKVLTKTCCYCGGRAD	........L.K..........	nuclear	nitrogen compound metabolic process;chromosome organization;cellular aromatic compound metabolic process;protein-DNA complex subunit organization;nucleic acid metabolic process;cellular macromolecule metabolic process;protein complex subunit organization;single-organism cellular process;cellular component biogenesis;chromatin organization;protein complex biogenesis;DNA packaging;macromolecular co…	molecular_function;binding;heterocyclic compound binding;organic cyclic compound binding;nucleic acid binding;DNA binding;	chromosome;cell;cellular_component;intracellular;protein complex;intracellular non-membrane-bounded organelle;organelle;DNA bending complex;protein-DNA complex;non-membrane-bounded organelle;macromolecular complex;intracellular organelle part;cell part;chromosomal part;intracellular organelle;intracellular part;organelle part;chromatin;DNA packaging complex;nucleosome;membrane-bounded organelle;i…	K11252	H2B:histone H2B;H2B:histone H2B;H2B:histone H2B;	Viral carcinogenesis ;Alcoholism ;Systemic lupus erythematosus ;	IPR000558;IPR009072;IPR007125;	Histone H2B;Histone-fold;Histone core;
G4ZAQ2	>tr|G4ZAQ2|G4ZAQ2_PHYSP Putative uncharacterized protein OS=Phytophthora sojae (strain P6497) GN=PHYSODRAFT_496117 PE=3 SV=1	1	0.0054972	_VHELTK(ac)IDK_	VHELTK(1)IDK	857	-0.42176	72.096	YTIDRVHELTKIDKWFLSKLA	........L.K..........	nuclear	nitrogen compound metabolic process;chromosome organization;cellular aromatic compound metabolic process;protein-DNA complex subunit organization;nucleic acid metabolic process;cellular macromolecule metabolic process;protein complex subunit organization;single-organism cellular process;cellular component biogenesis;chromatin organization;protein complex biogenesis;DNA packaging;macromolecular co…	molecular_function;binding;heterocyclic compound binding;organic cyclic compound binding;nucleic acid binding;DNA binding;	chromosome;cell;cellular_component;intracellular;protein complex;intracellular non-membrane-bounded organelle;organelle;DNA bending complex;protein-DNA complex;non-membrane-bounded organelle;macromolecular complex;intracellular organelle part;cell part;chromosomal part;intracellular organelle;intracellular part;organelle part;chromatin;DNA packaging complex;nucleosome;membrane-bounded organelle;i…	K11252	H2B:histone H2B;H2B:histone H2B;H2B:histone H2B;	Viral carcinogenesis ;Alcoholism ;Systemic lupus erythematosus ;	IPR000558;IPR009072;IPR007125;	Histone H2B;Histone-fold;Histone core;
G4ZJ44	>tr|G4ZJ44|G4ZJ44_PHYSP Eukaryotic translation initiation factor 3 subunit G OS=Phytophthora sojae (strain P6497) GN=PHYSODRAFT_559962 PE=3 SV=1	1	0.00612903	_VYLAK(ac)DR_	VYLAK(1)DR	251	0.77792	93.374	FGPVSRVYLAKDRETFQSRGF	........L.K..........	nuclear	nitrogen compound metabolic process;chromosome organization;cellular aromatic compound metabolic process;protein-DNA complex subunit organization;nucleic acid metabolic process;cellular macromolecule metabolic process;protein complex subunit organization;single-organism cellular process;cellular component biogenesis;chromatin organization;protein complex biogenesis;DNA packaging;macromolecular co…	molecular_function;binding;heterocyclic compound binding;organic cyclic compound binding;nucleic acid binding;DNA binding;	chromosome;cell;cellular_component;intracellular;protein complex;intracellular non-membrane-bounded organelle;organelle;DNA bending complex;protein-DNA complex;non-membrane-bounded organelle;macromolecular complex;intracellular organelle part;cell part;chromosomal part;intracellular organelle;intracellular part;organelle part;chromatin;DNA packaging complex;nucleosome;membrane-bounded organelle;i…	K11252	H2B:histone H2B;H2B:histone H2B;H2B:histone H2B;	Viral carcinogenesis ;Alcoholism ;Systemic lupus erythematosus ;	IPR000558;IPR009072;IPR007125;	Histone H2B;Histone-fold;Histone core;
G4YIF2	>tr|G4YIF2|G4YIF2_PHYSP Putative uncharacterized protein OS=Phytophthora sojae (strain P6497) GN=PHYSODRAFT_284132 PE=4 SV=1	1	2.89611e-05	_ILTK(ac)IEGVTSVK_	ILTK(1)IEGVTSVK	26	0.87403	110.38	CSSACTRILTKIEGVTSVKCD	........L.K..........	nuclear	nitrogen compound metabolic process;chromosome organization;cellular aromatic compound metabolic process;protein-DNA complex subunit organization;nucleic acid metabolic process;cellular macromolecule metabolic process;protein complex subunit organization;single-organism cellular process;cellular component biogenesis;chromatin organization;protein complex biogenesis;DNA packaging;macromolecular co…	molecular_function;binding;heterocyclic compound binding;organic cyclic compound binding;nucleic acid binding;DNA binding;	chromosome;cell;cellular_component;intracellular;protein complex;intracellular non-membrane-bounded organelle;organelle;DNA bending complex;protein-DNA complex;non-membrane-bounded organelle;macromolecular complex;intracellular organelle part;cell part;chromosomal part;intracellular organelle;intracellular part;organelle part;chromatin;DNA packaging complex;nucleosome;membrane-bounded organelle;i…	K11252	H2B:histone H2B;H2B:histone H2B;H2B:histone H2B;	Viral carcinogenesis ;Alcoholism ;Systemic lupus erythematosus ;	IPR009072;IPR000558;IPR007125;	Histone-fold;Histone H2B;Histone core;
G4ZI89	>tr|G4ZI89|G4ZI89_PHYSP Putative uncharacterized protein OS=Phytophthora sojae (strain P6497) GN=PHYSODRAFT_315324 PE=3 SV=1	1	0.0180946	_GVSLAGGLHK(ac)AIK_	GVSLAGGLHK(1)AIK	337	0.59507	61.11	RGVSLAGGLHKAIKTEYFRIG	........L.K..........	nuclear	nitrogen compound metabolic process;chromosome organization;cellular aromatic compound metabolic process;protein-DNA complex subunit organization;nucleic acid metabolic process;cellular macromolecule metabolic process;protein complex subunit organization;single-organism cellular process;cellular component biogenesis;chromatin organization;protein complex biogenesis;DNA packaging;macromolecular co…	molecular_function;binding;heterocyclic compound binding;organic cyclic compound binding;nucleic acid binding;DNA binding;	chromosome;cell;cellular_component;intracellular;protein complex;intracellular non-membrane-bounded organelle;organelle;DNA bending complex;protein-DNA complex;non-membrane-bounded organelle;macromolecular complex;intracellular organelle part;cell part;chromosomal part;intracellular organelle;intracellular part;organelle part;chromatin;DNA packaging complex;nucleosome;membrane-bounded organelle;i…	K11252	H2B:histone H2B;H2B:histone H2B;H2B:histone H2B;	Viral carcinogenesis ;Alcoholism ;Systemic lupus erythematosus ;	IPR009072;IPR000558;IPR007125;	Histone-fold;Histone H2B;Histone core;
G4ZW95	>tr|G4ZW95|G4ZW95_PHYSP Putative uncharacterized protein OS=Phytophthora sojae (strain P6497) GN=PHYSODRAFT_547605 PE=4 SV=1	1	0.000631506	_LLVK(ac)GSVFGEDPR_	LLVK(1)GSVFGEDPR	526	0.94926	83.204	EAKNKDRLLVKGSVFGEDPRV	........L.K..........	nuclear	nitrogen compound metabolic process;chromosome organization;cellular aromatic compound metabolic process;protein-DNA complex subunit organization;nucleic acid metabolic process;cellular macromolecule metabolic process;protein complex subunit organization;single-organism cellular process;cellular component biogenesis;chromatin organization;protein complex biogenesis;DNA packaging;macromolecular co…	molecular_function;binding;heterocyclic compound binding;organic cyclic compound binding;nucleic acid binding;DNA binding;	chromosome;cell;cellular_component;intracellular;protein complex;intracellular non-membrane-bounded organelle;organelle;DNA bending complex;protein-DNA complex;non-membrane-bounded organelle;macromolecular complex;intracellular organelle part;cell part;chromosomal part;intracellular organelle;intracellular part;organelle part;chromatin;DNA packaging complex;nucleosome;membrane-bounded organelle;i…	K11253	H3:histone H3;H3:histone H3;H3:histone H3;	Alcoholism ;Transcriptional misregulation in cancer ;Systemic lupus erythematosus ;	IPR009072;IPR007125;IPR000164;	Histone-fold;Histone core;Histone H3/CENP-A;
G5AAT0	>tr|G5AAT0|G5AAT0_PHYSP Glycylpeptide N-tetradecanoyltransferase OS=Phytophthora sojae (strain P6497) GN=PHYSODRAFT_356056 PE=3 SV=1	1	0.00149569	_LAPVLIK(ac)EITR_	LAPVLIK(1)EITR	207	-0.080689	80.245	RTKRLAPVLIKEITRRVNLRD	........L.K..........	nuclear	nitrogen compound metabolic process;chromosome organization;cellular aromatic compound metabolic process;protein-DNA complex subunit organization;nucleic acid metabolic process;cellular macromolecule metabolic process;protein complex subunit organization;single-organism cellular process;cellular component biogenesis;chromatin organization;protein complex biogenesis;DNA packaging;macromolecular co…	molecular_function;binding;heterocyclic compound binding;organic cyclic compound binding;nucleic acid binding;DNA binding;	chromosome;cell;cellular_component;intracellular;protein complex;intracellular non-membrane-bounded organelle;organelle;DNA bending complex;protein-DNA complex;non-membrane-bounded organelle;macromolecular complex;intracellular organelle part;cell part;chromosomal part;intracellular organelle;intracellular part;organelle part;chromatin;DNA packaging complex;nucleosome;membrane-bounded organelle;i…	K11253	H3:histone H3;H3:histone H3;H3:histone H3;	Alcoholism ;Transcriptional misregulation in cancer ;Systemic lupus erythematosus ;	IPR009072;IPR007125;IPR000164;	Histone-fold;Histone core;Histone H3/CENP-A;
G5AA24	>tr|G5AA24|G5AA24_PHYSP Putative GH30 glucocerebrosidase/glucosylceramidase OS=Phytophthora sojae (strain P6497) GN=PHYSODRAFT_261090 PE=4 SV=1	1	0.0180451	_GNLCDAPIILTK(ac)DGSDFK_	GNLCDAPIILTK(1)DGSDFK	452	0.0072857	52.185	NLCDAPIILTKDGSDFKIQPM	........L.K..........	nuclear	nitrogen compound metabolic process;chromosome organization;cellular aromatic compound metabolic process;protein-DNA complex subunit organization;nucleic acid metabolic process;cellular macromolecule metabolic process;protein complex subunit organization;single-organism cellular process;cellular component biogenesis;chromatin organization;protein complex biogenesis;DNA packaging;macromolecular co…	molecular_function;binding;heterocyclic compound binding;organic cyclic compound binding;nucleic acid binding;DNA binding;	chromosome;cell;cellular_component;intracellular;protein complex;intracellular non-membrane-bounded organelle;organelle;DNA bending complex;protein-DNA complex;non-membrane-bounded organelle;macromolecular complex;intracellular organelle part;cell part;chromosomal part;intracellular organelle;intracellular part;organelle part;chromatin;DNA packaging complex;nucleosome;membrane-bounded organelle;i…	K11253	H3:histone H3;H3:histone H3;H3:histone H3;	Alcoholism ;Transcriptional misregulation in cancer ;Systemic lupus erythematosus ;	IPR009072;IPR007125;IPR000164;	Histone-fold;Histone core;Histone H3/CENP-A;
G5A5R0	>tr|G5A5R0|G5A5R0_PHYSP Putative uncharacterized protein OS=Phytophthora sojae (strain P6497) GN=PHYSODRAFT_355861 PE=4 SV=1	1	0.0198194	_EDLPK(ac)LK_	EDLPK(1)LK	348	0.023259	65.676	TYAPPKEDLPKLKEIFEYNFP	........L.K..........	nuclear	nitrogen compound metabolic process;chromosome organization;cellular aromatic compound metabolic process;protein-DNA complex subunit organization;nucleic acid metabolic process;cellular macromolecule metabolic process;protein complex subunit organization;single-organism cellular process;cellular component biogenesis;chromatin organization;protein complex biogenesis;DNA packaging;macromolecular co…	molecular_function;binding;heterocyclic compound binding;organic cyclic compound binding;nucleic acid binding;DNA binding;	chromosome;cell;cellular_component;intracellular;protein complex;intracellular non-membrane-bounded organelle;organelle;DNA bending complex;protein-DNA complex;non-membrane-bounded organelle;macromolecular complex;intracellular organelle part;cell part;chromosomal part;intracellular organelle;intracellular part;organelle part;chromatin;DNA packaging complex;nucleosome;membrane-bounded organelle;i…	K11253	H3:histone H3;H3:histone H3;H3:histone H3;	Alcoholism ;Transcriptional misregulation in cancer ;Systemic lupus erythematosus ;	IPR009072;IPR007125;IPR000164;	Histone-fold;Histone core;Histone H3/CENP-A;
G4YYZ2	>tr|G4YYZ2|G4YYZ2_PHYSP Putative uncharacterized protein OS=Phytophthora sojae (strain P6497) GN=PHYSODRAFT_285181 PE=3 SV=1	1	0.00719478	_NLEK(ac)VCADLK_	NLEK(1)VCADLK	34	-0.14808	68.536	LSSRNVKNLEKVCADLKRGAV	........L.K..........	nuclear	nitrogen compound metabolic process;chromosome organization;cellular aromatic compound metabolic process;protein-DNA complex subunit organization;nucleic acid metabolic process;cellular macromolecule metabolic process;protein complex subunit organization;single-organism cellular process;cellular component biogenesis;chromatin organization;protein complex biogenesis;DNA packaging;macromolecular co…	molecular_function;binding;heterocyclic compound binding;organic cyclic compound binding;nucleic acid binding;DNA binding;	chromosome;cell;cellular_component;intracellular;protein complex;intracellular non-membrane-bounded organelle;organelle;DNA bending complex;protein-DNA complex;non-membrane-bounded organelle;macromolecular complex;intracellular organelle part;cell part;chromosomal part;intracellular organelle;intracellular part;organelle part;chromatin;DNA packaging complex;nucleosome;membrane-bounded organelle;i…	K11253	H3:histone H3;H3:histone H3;H3:histone H3;	Alcoholism ;Transcriptional misregulation in cancer ;Systemic lupus erythematosus ;	IPR009072;IPR007125;IPR000164;	Histone-fold;Histone core;Histone H3/CENP-A;
G4Z2A2	>tr|G4Z2A2|G4Z2A2_PHYSP Putative uncharacterized protein OS=Phytophthora sojae (strain P6497) GN=PHYSODRAFT_489469 PE=3 SV=1	1	0.0303044	_TFGVPLAK(ac)NPIIQTK_	TFGVPLAK(1)NPIIQTK	305	0.92315	43.592	TRKTFGVPLAKNPIIQTKLST	........L.K..........	nuclear	macromolecule localization;cellular macromolecule localization;cellular process;single-organism process;single-organism cellular process;intracellular transport;protein transport;establishment of localization;establishment of protein localization;cellular localization;biological_process;protein localization;transport;establishment of localization in cell;cellular protein localization;organic subs…	molecular_function;transporter activity;substrate-specific transporter activity;protein transporter activity;	organelle envelope;cell;nucleus;intrinsic to membrane;nuclear envelope;cellular_component;intracellular membrane-bounded organelle;envelope;endomembrane system;intracellular;protein complex;pore complex;membrane;organelle;nuclear part;macromolecular complex;cell part;membrane-bounded organelle;intracellular organelle part;intracellular organelle;intracellular part;membrane part;integral to membra…				IPR001494;IPR021133;IPR000357;IPR011989;IPR016024;	Importin-beta, N-terminal domain;HEAT, type 2;HEAT;Armadillo-like helical;Armadillo-type fold;
G5A228	>tr|G5A228|G5A228_PHYSP Putative uncharacterized protein OS=Phytophthora sojae (strain P6497) GN=PHYSODRAFT_287141 PE=3 SV=1	1	0.00200283	_SEFNYLHK(ac)K_	SEFNYLHK(1)K	550	-0.41571	91.265	RQRSEFNYLHKKQSGGSGQYA	........L.K..........	nuclear	macromolecule localization;cellular macromolecule localization;cellular process;single-organism process;single-organism cellular process;intracellular transport;protein transport;establishment of localization;establishment of protein localization;cellular localization;biological_process;protein localization;transport;establishment of localization in cell;cellular protein localization;organic subs…	molecular_function;transporter activity;substrate-specific transporter activity;protein transporter activity;	organelle envelope;cell;nucleus;intrinsic to membrane;nuclear envelope;cellular_component;intracellular membrane-bounded organelle;envelope;endomembrane system;intracellular;protein complex;pore complex;membrane;organelle;nuclear part;macromolecular complex;cell part;membrane-bounded organelle;intracellular organelle part;intracellular organelle;intracellular part;membrane part;integral to membra…				IPR001494;IPR021133;IPR000357;IPR011989;IPR016024;	Importin-beta, N-terminal domain;HEAT, type 2;HEAT;Armadillo-like helical;Armadillo-type fold;
G4YPV5	>tr|G4YPV5|G4YPV5_PHYSP Putative uncharacterized protein OS=Phytophthora sojae (strain P6497) GN=PHYSODRAFT_552537 PE=4 SV=1	1	1.48837e-10	_TSAYHEIWLDK(ac)K_	TSAYHEIWLDK(1)K	1113	0.25005	135.5	TSAYHEIWLDKKMVAGGEVKD	........L.K..........	nuclear		molecular_function;binding;heterocyclic compound binding;organic cyclic compound binding;nucleic acid binding;nucleoside phosphate binding;small molecule binding;nucleotide binding;		K12900	FUSIP1:FUS-interacting serine-arginine-rich protein 1;	Spliceosome ;	IPR000504;IPR012677;IPR003954;	RNA recognition motif domain;Nucleotide-binding alpha-beta plait domain;RNA recognition motif domain, eukaryote;
G5A5R7	>tr|G5A5R7|G5A5R7_PHYSP Putative uncharacterized protein OS=Phytophthora sojae (strain P6497) GN=PHYSODRAFT_347908 PE=4 SV=1	1	0.00541647	_LAELCLDK(ac)R_	LAELCLDK(1)R	138	0.92141	76.228	TARLAELCLDKRIPLLLVTSY	........L.K..........	chloroplast	proton-transporting two-sector ATPase complex assembly;biological_process;protein complex assembly;cellular component assembly;protein complex subunit organization;cellular component biogenesis;proton-transporting ATP synthase complex biogenesis;protein complex biogenesis;macromolecular complex assembly;macromolecular complex subunit organization;cellular component organization or biogenesis;cell…						IPR011419;IPR023335;	ATP12, ATPase F1F0-assembly protein;Orthogonal Bundle domain in ATP12;
G4YQK3	>tr|G4YQK3|G4YQK3_PHYSP Aspartate aminotransferase OS=Phytophthora sojae (strain P6497) GN=PHYSODRAFT_284595 PE=3 SV=1	1	0.0105253	_K(ac)QWYSECK_	K(1)QWYSECK	329	-0.32907	90.64	STILSDAQLKKQWYSECKGMA	........L.K..........	chloroplast
G4YMK4	>tr|G4YMK4|G4YMK4_PHYSP Putative uncharacterized protein OS=Phytophthora sojae (strain P6497) GN=PHYSODRAFT_537479 PE=3 SV=1	1	0.035833	_EELPK(ac)LSFAGK_	EELPK(1)LSFAGK	646	-0.0014205	42.629	LPHVAREELPKLSFAGKKVVS	........L.K..........	nuclear		molecular_function;binding;heterocyclic compound binding;RNA binding;organic cyclic compound binding;nucleic acid binding;translation factor activity, nucleic acid binding;translation initiation factor activity;	intracellular;cell part;cell;intracellular part;cellular_component;cytoplasm;	K03259	EIF4E:translation initiation factor 4E;EIF4E:translation initiation factor 4E;EIF4E:translation initiation factor 4E;EIF4E:translation initiation factor 4E;EIF4E:translation initiation factor 4E;	RNA transport ;PI3K-Akt signaling pathway ;Insulin signaling pathway ;mTOR signaling pathway ;HIF-1 signaling pathway ;	IPR001040;IPR023398;IPR019770;	Translation Initiation factor eIF- 4e;Translation Initiation factor eIF- 4e-like domain;Eukaryotic translation initiation factor 4E (eIF-4E), conserved site;
G4ZY60	>tr|G4ZY60|G4ZY60_PHYSP Putative uncharacterized protein OS=Phytophthora sojae (strain P6497) GN=PHYSODRAFT_286907 PE=4 SV=1	1	9.28392e-05	_VWEALCK(ac)DIK_	VWEALCK(1)DIK	140	-0.30388	104.82	KKNKVWEALCKDIKTNNKCEV	........L.K..........	mitochondria	biological_process;metabolic process;	molecular_function;catalytic activity;cofactor binding;anion binding;binding;ion binding;pyridoxal phosphate binding;					IPR001926;IPR005966;	Tryptophan synthase beta subunit-like PLP-dependent enzyme;D-cysteine desulfhydrase;
G4YID5	>tr|G4YID5|G4YID5_PHYSP Putative uncharacterized protein OS=Phytophthora sojae (strain P6497) GN=PHYSODRAFT_554034 PE=4 SV=1	1	0.0170393	_ALIK(ac)VM(ox)GVDAK_	ALIK(1)VMGVDAK	753	0.62356	69.815	PNLTYAKALIKVMGVDAKGLP	........L.K..........	chloroplast
G4ZW32	>tr|G4ZW32|G4ZW32_PHYSP Putative uncharacterized protein OS=Phytophthora sojae (strain P6497) GN=PHYSODRAFT_336750 PE=4 SV=1	1	0.00111735	_VLHK(ac)ATEESDNPDLR_	VLHK(1)ATEESDNPDLR	524	-0.24078	70.197	TQDMVQKVLHKATEESDNPDL	........L.K..........	chloroplast	biological_process;single-organism transport;cellular process;single-organism process;single-organism cellular process;transport;establishment of localization;localization;transmembrane transport;		membrane;intrinsic to membrane;cellular_component;membrane part;integral to membrane;				IPR013657;	UAA transporter;
G5A354	>tr|G5A354|G5A354_PHYSP Putative uncharacterized protein OS=Phytophthora sojae (strain P6497) GN=PHYSODRAFT_522340 PE=4 SV=1	1	0.00950538	_K(ac)LMFDQAYASK_	K(1)LMFDQAYASK	351	-1.2055	69.03	QGVAAAGGLKKLMFDQAYASK	........L.K..........	nuclear		molecular_function;binding;heterocyclic compound binding;organic cyclic compound binding;nucleic acid binding;nucleoside phosphate binding;small molecule binding;nucleotide binding;		K12881	THOC4:THO complex subunit 4;THOC4:THO complex subunit 4;THOC4:THO complex subunit 4;THOC4:THO complex subunit 4;	Spliceosome ;RNA transport ;mRNA surveillance pathway ;Herpes simplex infection ;	IPR012677;IPR025715;IPR000504;	Nucleotide-binding alpha-beta plait domain;Friend of PRMT1 duplication;RNA recognition motif domain;
G4YQK3	>tr|G4YQK3|G4YQK3_PHYSP Aspartate aminotransferase OS=Phytophthora sojae (strain P6497) GN=PHYSODRAFT_284595 PE=3 SV=1	1	0.000320612	_MIEQHHIYLTK(ac)DGR_	MIEQHHIYLTK(1)DGR	399	0.9123	82.651	MIEQHHIYLTKDGRISMAGVT	........L.K..........	cytosol	nitrogen compound metabolic process;purine nucleoside triphosphate catabolic process;purine nucleoside triphosphate metabolic process;nucleoside triphosphate catabolic process;ribonucleoside triphosphate catabolic process;phosphate-containing compound metabolic process;nucleoside triphosphate metabolic process;organophosphate catabolic process;purine ribonucleoside triphosphate metabolic process;…	purine ribonucleotide binding;anion binding;ribonucleotide binding;small molecule binding;ion binding;ribonucleoside binding;purine ribonucleoside triphosphate binding;carbohydrate derivative binding;nucleoside phosphate binding;molecular_function;guanyl nucleotide binding;nucleotide binding;nucleoside binding;heterocyclic compound binding;binding;purine nucleoside binding;guanyl ribonucleotide b…		K03243	EIF5B:translation initiation factor 5B;	RNA transport ;	IPR005225;IPR029459;IPR027417;IPR023115;IPR000795;IPR004161;IPR009000;	Small GTP-binding protein domain;Elongation factor Tu-type domain;P-loop containing nucleoside triphosphate hydrolase;Translation initiation factor IF- 2, domain 3;Elongation factor, GTP-binding domain;Translation elongation factor EFTu/EF1A, domain 2;Translation protein, beta-barrel domain;
G5A2K0	>tr|G5A2K0|G5A2K0_PHYSP Putative uncharacterized protein OS=Phytophthora sojae (strain P6497) GN=PHYSODRAFT_355817 PE=3 SV=1	1	0.0213585	_LMK(ac)EVLDDK_	LMK(1)EVLDDK	553	0.14846	56.548	AATEGLCKLMKEVLDDKVEKV	........L.K..........	cytosol							IPR000717;IPR011990;IPR011991;IPR013143;	Proteasome component (PCI) domain;Tetratricopeptide-like helical domain;Winged helix-turn-helix DNA-binding domain;PCI/PINT associated module;
G4YIK7	>tr|G4YIK7|G4YIK7_PHYSP 60S ribosomal protein L6 OS=Phytophthora sojae (strain P6497) GN=PHYSODRAFT_353483 PE=3 SV=1	1	0.00564262	_GINAISANSLSK(ac)K_	GINAISANSLSK(1)K	24	-1.4187	72.681	INAISANSLSKKNGRGKVVKK	........L.K..........	plasma membrane	nitrogen compound metabolic process;cellular aromatic compound metabolic process;organic substance biosynthetic process;small molecule biosynthetic process;oxoacid metabolic process;small molecule metabolic process;organic acid biosynthetic process;single-organism metabolic process;single-organism biosynthetic process;cellular metabolic process;aromatic compound biosynthetic process;primary metab…	molecular_function;carbon-oxygen lyase activity;hydro-lyase activity;catalytic activity;lyase activity;3-dehydroquinate dehydratase activity;carbon-oxygen lyase activity, acting on phosphates;3-dehydroquinate synthase activity;transferase activity, transferring alkyl or aryl (other than = methyl) groups;transferase activity;3-phosphoshikimate 1-carboxyvinyltransferase activity;purine ribonucleoti…	intracellular;cell part;cell;intracellular part;cellular_component;cytoplasm;	K00800	aroA:3-phosphoshikimate 1-carboxyvinyltransferase [EC:2.5.1.19];aroA:3-phosphoshikimate 1-carboxyvinyltransferase [EC:2.5.1.19];aroA:3-phosphoshikimate 1-carboxyvinyltransferase [EC:2.5.1.19];aroA:3-phosphoshikimate 1-carboxyvinyltransferase [EC:2.5.1.19];aroA:3-phosphoshikimate 1-carboxyvinyltransferase [EC:2.5.1.19];	Metabolic pathways ;Biosynthesis of secondary metabolites ;Biosynthesis of antibiotics ;Biosynthesis of amino acids ;Phenylalanine, tyrosine and tryptophan biosynthesis ;	IPR006151;IPR008289;IPR006264;IPR016037;IPR016040;IPR027417;IPR013792;IPR013785;IPR013708;IPR023193;IPR001986;IPR001381;IPR000623;	Quinate/shikimate 5-dehydrogenase/glutamyl-tRNA reductase;Pentafunctional AroM protein;3-phosphoshikimate 1-carboxyvinyltransferase;3-dehydroquinate synthase AroB;NAD(P)-binding domain;P-loop containing nucleoside triphosphate hydrolase;RNA 3'-terminal phosphate cyclase/enolpyruvate transferase, alpha/beta;Aldolase-type TIM barrel;Shikimate dehydrogenase substrate binding, N-terminal;3-phosphoshi…
G4ZUX7	>tr|G4ZUX7|G4ZUX7_PHYSP Putative uncharacterized protein OS=Phytophthora sojae (strain P6497) GN=PHYSODRAFT_354997 PE=3 SV=1	1	0.0055416	_QNLAK(ac)SIHHAR_	QNLAK(1)SIHHAR	122	-0.052271	70.942	QTKVFKQNLAKSIHHARVLIK	........L.K..........	plasma membrane							IPR010308;IPR012334;IPR011050;	TRP-like family;Pectin lyase fold;Pectin lyase fold/virulence factor;
G4YS12	>tr|G4YS12|G4YS12_PHYSP Putative uncharacterized protein OS=Phytophthora sojae (strain P6497) GN=PHYSODRAFT_349852 PE=4 SV=1	1	0.00572774	_IEDLEK(ac)VEVPK_	IEDLEK(1)VEVPK	405	0.32291	67.997	ITVWRIEDLEKVEVPKEQYGH	........L.K..........	chloroplast		molecular_function;catalytic activity;transferase activity;transferase activity, transferring phosphorus-containing groups;nucleotidyltransferase activity;		K03514	PAPD5_7:non-canonical poly(A) RNA polymerase PAPD5/7 [EC:2.7.7.19];	RNA degradation ;	IPR002934;IPR002058;	Nucleotidyl transferase domain;PAP/25A-associated;
G4YEM2	>tr|G4YEM2|G4YEM2_PHYSP Putative uncharacterized protein OS=Phytophthora sojae (strain P6497) GN=PHYSODRAFT_470072 PE=3 SV=1	1	0.00245816	_TPLEK(ac)ITSLR_	TPLEK(1)ITSLR	515	1.0742	79.659	TFFSEKTPLEKITSLRKAIAT	........L.K..........	cytosol							IPR000717;	Proteasome component (PCI) domain;
G4ZM63	>tr|G4ZM63|G4ZM63_PHYSP Putative uncharacterized protein OS=Phytophthora sojae (strain P6497) GN=PHYSODRAFT_510163 PE=4 SV=1	1	0.0191727	_HELLDK(ac)LVILK_	HELLDK(1)LVILK	85	0.054366	55.801	DMNLRHELLDKLVILKLNGGL	........L.K..........	cytosol	gene expression;organic substance biosynthetic process;biosynthetic process;macromolecule biosynthetic process;cellular macromolecule metabolic process;cellular process;biological_process;cellular macromolecule biosynthetic process;metabolic process;organic substance metabolic process;cellular biosynthetic process;cellular protein metabolic process;macromolecule metabolic process;cellular metabol…	molecular_function;structural molecule activity;structural constituent of ribosome;	cell;cellular_component;intracellular;cytoplasmic part;cytoplasm;intracellular non-membrane-bounded organelle;organelle;macromolecular complex;non-membrane-bounded organelle;ribonucleoprotein complex;cell part;intracellular organelle;intracellular part;ribosome;	K02917	RP-L35Ae:large subunit ribosomal protein L35Ae;	Ribosome ;	IPR001780;IPR018266;IPR009000;	Ribosomal protein L35A;Ribosomal protein L35Ae, conserved site;Translation protein, beta-barrel domain;
G5A0T5	>tr|G5A0T5|G5A0T5_PHYSP Putative uncharacterized protein OS=Phytophthora sojae (strain P6497) GN=PHYSODRAFT_260821 PE=4 SV=1;>tr|G5A0T6|G5A0T6_PHYSP Putative uncharacterized protein OS=Phytophthora sojae (strain P6497) GN=PHYSODRAFT_520978 PE=4 SV=1	1	5.95334e-37	_YNESLDK(ac)AAAHEFSGDAEK_	YNESLDK(1)AAAHEFSGDAEK	225	-0.16201	159.01	YEKKYNESLDKAAAHEFSGDA	........L.K..........	cytosol	gene expression;organic substance biosynthetic process;biosynthetic process;macromolecule biosynthetic process;cellular macromolecule metabolic process;cellular process;biological_process;cellular macromolecule biosynthetic process;metabolic process;organic substance metabolic process;cellular biosynthetic process;cellular protein metabolic process;macromolecule metabolic process;cellular metabol…	molecular_function;structural molecule activity;structural constituent of ribosome;	cell;cellular_component;intracellular;cytoplasmic part;cytoplasm;intracellular non-membrane-bounded organelle;organelle;macromolecular complex;non-membrane-bounded organelle;ribonucleoprotein complex;cell part;intracellular organelle;intracellular part;ribosome;	K02917	RP-L35Ae:large subunit ribosomal protein L35Ae;	Ribosome ;	IPR001780;IPR018266;IPR009000;	Ribosomal protein L35A;Ribosomal protein L35Ae, conserved site;Translation protein, beta-barrel domain;
G4YT66	>tr|G4YT66|G4YT66_PHYSP Putative uncharacterized protein OS=Phytophthora sojae (strain P6497) GN=PHYSODRAFT_556010 PE=4 SV=1	1	4.22843e-05	_EAFNLAK(ac)ETER_	EAFNLAK(1)ETER	75	-3.8832	120.57	RHAKEAFNLAKETERTKQMEN	........L.K..........	cytosol	gene expression;organic substance biosynthetic process;biosynthetic process;macromolecule biosynthetic process;cellular macromolecule metabolic process;cellular process;biological_process;cellular macromolecule biosynthetic process;metabolic process;organic substance metabolic process;cellular biosynthetic process;cellular protein metabolic process;macromolecule metabolic process;cellular metabol…	molecular_function;structural molecule activity;structural constituent of ribosome;	cell;cellular_component;intracellular;cytoplasmic part;cytoplasm;intracellular non-membrane-bounded organelle;organelle;macromolecular complex;non-membrane-bounded organelle;ribonucleoprotein complex;cell part;intracellular organelle;intracellular part;ribosome;	K02917	RP-L35Ae:large subunit ribosomal protein L35Ae;	Ribosome ;	IPR001780;IPR018266;IPR009000;	Ribosomal protein L35A;Ribosomal protein L35Ae, conserved site;Translation protein, beta-barrel domain;
G4YT74	>tr|G4YT74|G4YT74_PHYSP Putative uncharacterized protein OS=Phytophthora sojae (strain P6497) GN=PHYSODRAFT_556029 PE=4 SV=1	1	0.00998296	_FDLVK(ac)VADTR_	FDLVK(1)VADTR	654	1.6385	66.267	FTCMERFDLVKVADTRDIAHF	........L.K..........	cytosol	gene expression;organic substance biosynthetic process;biosynthetic process;macromolecule biosynthetic process;cellular macromolecule metabolic process;cellular process;biological_process;cellular macromolecule biosynthetic process;metabolic process;organic substance metabolic process;cellular biosynthetic process;cellular protein metabolic process;macromolecule metabolic process;cellular metabol…	molecular_function;structural molecule activity;structural constituent of ribosome;	cell;cellular_component;intracellular;cytoplasmic part;cytoplasm;intracellular non-membrane-bounded organelle;organelle;macromolecular complex;non-membrane-bounded organelle;ribonucleoprotein complex;cell part;intracellular organelle;intracellular part;ribosome;	K02917	RP-L35Ae:large subunit ribosomal protein L35Ae;	Ribosome ;	IPR001780;IPR018266;IPR009000;	Ribosomal protein L35A;Ribosomal protein L35Ae, conserved site;Translation protein, beta-barrel domain;
G4YNZ2	>tr|G4YNZ2|G4YNZ2_PHYSP Glutamate decarboxylase OS=Phytophthora sojae (strain P6497) GN=PHYSODRAFT_353780 PE=3 SV=1	1	4.83761e-05	_VAHQLIK(ac)DELALDGNPK_	VAHQLIK(1)DELALDGNPK	52	0.99459	85.563	VPARVAHQLIKDELALDGNPK	........L.K..........	cytosol	gene expression;organic substance biosynthetic process;biosynthetic process;macromolecule biosynthetic process;cellular macromolecule metabolic process;cellular process;biological_process;cellular macromolecule biosynthetic process;metabolic process;organic substance metabolic process;cellular biosynthetic process;cellular protein metabolic process;macromolecule metabolic process;cellular metabol…	molecular_function;structural molecule activity;structural constituent of ribosome;	cell;cellular_component;intracellular;cytoplasmic part;cytoplasm;intracellular non-membrane-bounded organelle;organelle;macromolecular complex;non-membrane-bounded organelle;ribonucleoprotein complex;cell part;intracellular organelle;intracellular part;ribosome;	K02917	RP-L35Ae:large subunit ribosomal protein L35Ae;	Ribosome ;	IPR001780;IPR018266;IPR009000;	Ribosomal protein L35A;Ribosomal protein L35Ae, conserved site;Translation protein, beta-barrel domain;
G4YYE4	>tr|G4YYE4|G4YYE4_PHYSP Putative uncharacterized protein OS=Phytophthora sojae (strain P6497) GN=PHYSODRAFT_485685 PE=4 SV=1	1	0.000853489	_ALAK(ac)QVWDATGAK_	ALAK(1)QVWDATGAK	1169	1.2669	82.069	DSDEKNRALAKQVWDATGAKV	........L.K..........	cytosol	gene expression;organic substance biosynthetic process;biosynthetic process;macromolecule biosynthetic process;cellular macromolecule metabolic process;cellular process;biological_process;cellular macromolecule biosynthetic process;metabolic process;organic substance metabolic process;cellular biosynthetic process;cellular protein metabolic process;macromolecule metabolic process;cellular metabol…	molecular_function;structural molecule activity;structural constituent of ribosome;	cell;cellular_component;intracellular;cytoplasmic part;cytoplasm;intracellular non-membrane-bounded organelle;organelle;macromolecular complex;non-membrane-bounded organelle;ribonucleoprotein complex;cell part;intracellular organelle;intracellular part;ribosome;	K02901	RP-L27e:large subunit ribosomal protein L27e;	Ribosome ;	IPR014722;IPR001141;IPR008991;	Ribosomal protein L2 domain 2;Ribosomal protein L27e;Translation protein SH3-like domain;
G4ZSG6	>tr|G4ZSG6|G4ZSG6_PHYSP Putative uncharacterized protein OS=Phytophthora sojae (strain P6497) GN=PHYSODRAFT_352008 PE=3 SV=1	1	3.51768e-11	_MQLDK(ac)TGQYR_	MQLDK(1)TGQYR	246	1.2086	151.22	DVTKTRMQLDKTGQYRGMIDC	........L.K..........	cytosol	gene expression;organic substance biosynthetic process;biosynthetic process;macromolecule biosynthetic process;cellular macromolecule metabolic process;cellular process;biological_process;cellular macromolecule biosynthetic process;metabolic process;organic substance metabolic process;cellular biosynthetic process;cellular protein metabolic process;macromolecule metabolic process;cellular metabol…	molecular_function;structural molecule activity;structural constituent of ribosome;	cell;cellular_component;intracellular;cytoplasmic part;cytoplasm;intracellular non-membrane-bounded organelle;organelle;macromolecular complex;non-membrane-bounded organelle;ribonucleoprotein complex;cell part;intracellular organelle;intracellular part;ribosome;	K02901	RP-L27e:large subunit ribosomal protein L27e;	Ribosome ;	IPR014722;IPR001141;IPR008991;	Ribosomal protein L2 domain 2;Ribosomal protein L27e;Translation protein SH3-like domain;
G5A3T4	>tr|G5A3T4|G5A3T4_PHYSP Putative uncharacterized protein OS=Phytophthora sojae (strain P6497) GN=PHYSODRAFT_347727 PE=4 SV=1	1	0.0124784	_AELQK(ac)EVR_	AELQK(1)EVR	607	-1.1951	66.692	ELPRQRAELQKEVREFVRKYA	........L.K..........	cytosol	gene expression;organic substance biosynthetic process;biosynthetic process;macromolecule biosynthetic process;cellular macromolecule metabolic process;cellular process;biological_process;cellular macromolecule biosynthetic process;metabolic process;organic substance metabolic process;cellular biosynthetic process;cellular protein metabolic process;macromolecule metabolic process;cellular metabol…	molecular_function;structural molecule activity;structural constituent of ribosome;	cell;cellular_component;intracellular;cytoplasmic part;cytoplasm;intracellular non-membrane-bounded organelle;organelle;macromolecular complex;non-membrane-bounded organelle;ribonucleoprotein complex;cell part;intracellular organelle;intracellular part;ribosome;	K02901	RP-L27e:large subunit ribosomal protein L27e;	Ribosome ;	IPR014722;IPR001141;IPR008991;	Ribosomal protein L2 domain 2;Ribosomal protein L27e;Translation protein SH3-like domain;
G5A2K0	>tr|G5A2K0|G5A2K0_PHYSP Putative uncharacterized protein OS=Phytophthora sojae (strain P6497) GN=PHYSODRAFT_355817 PE=3 SV=1	1	0.000572642	_AATEGLCK(ac)LMK_	AATEGLCK(1)LMK	550	-0.43639	90.05	EAKAATEGLCKLMKEVLDDKV	........L.K..........	nuclear
G4ZW32	>tr|G4ZW32|G4ZW32_PHYSP Putative uncharacterized protein OS=Phytophthora sojae (strain P6497) GN=PHYSODRAFT_336750 PE=4 SV=1	1	0.00471809	_FLEK(ac)VSDADTER_	FLEK(1)VSDADTER	285	1.1086	67.997	AVKVIMKFLEKVSDADTERSL	........L.K..........	mitochondria	macromolecule localization;cellular macromolecule localization;cellular process;single-organism process;single-organism cellular process;intracellular transport;protein transport;establishment of localization;establishment of protein localization;cellular localization;biological_process;protein localization;transport;establishment of localization in cell;cellular protein localization;organic subs…			K15296	NAPA:alpha-soluble NSF attachment protein;	Synaptic vesicle cycle ;	IPR013026;IPR011990;IPR000744;IPR019734;	Tetratricopeptide repeat-containing domain;Tetratricopeptide-like helical domain;NSF attachment protein;Tetratricopeptide repeat;
G5A5F1	>tr|G5A5F1|G5A5F1_PHYSP Phosphoglycerate kinase OS=Phytophthora sojae (strain P6497) GN=PHYSODRAFT_355963 PE=3 SV=1	1	9.42629e-16	_ASLSK(ac)LGDVYVNDAFGTAHR_	ASLSK(1)LGDVYVNDAFGTAHR	153	-0.40079	120.71	AVAAFRASLSKLGDVYVNDAF	........L.K..........	mitochondria	monosaccharide catabolic process;organic substance catabolic process;cellular process;carbohydrate metabolic process;hexose metabolic process;catabolic process;generation of precursor metabolites and energy;biological_process;carbohydrate catabolic process;single-organism carbohydrate metabolic process;single-organism carbohydrate catabolic process;metabolic process;glucose catabolic process;gluc…	molecular_function;oxidoreductase activity, acting on the aldehyde or oxo group of = donors;oxidoreductase activity;oxidoreductase activity, acting on the aldehyde or oxo group of = donors, disulfide as acceptor;pyruvate dehydrogenase activity;catalytic activity;pyruvate dehydrogenase (acetyl-transferring) activity;	intracellular;organelle;membrane-bounded organelle;cell part;cell;intracellular organelle;intracellular part;cellular_component;intracellular membrane-bounded organelle;	K00161	PDHA:pyruvate dehydrogenase E1 component alpha subunit [EC:1.2.4.1];PDHA:pyruvate dehydrogenase E1 component alpha subunit [EC:1.2.4.1];PDHA:pyruvate dehydrogenase E1 component alpha subunit [EC:1.2.4.1];PDHA:pyruvate dehydrogenase E1 component alpha subunit [EC:1.2.4.1];PDHA:pyruvate dehydrogenase E1 component alpha subunit [EC:1.2.4.1];PDHA:pyruvate dehydrogenase E1 component alpha subunit [EC:…	Metabolic pathways ;Biosynthesis of secondary metabolites ;Biosynthesis of antibiotics ;Microbial metabolism in diverse environments ;Carbon metabolism ;Glycolysis / Gluconeogenesis ;Pyruvate metabolism ;Citrate cycle (TCA cycle) ;HIF-1 signaling pathway ;Glucagon signaling pathway ;Central carbon metabolism in cancer ;	IPR029061;IPR001017;IPR017597;	Thiamin diphosphate-binding fold;Dehydrogenase, E1 component;Pyruvate dehydrogenase (acetyl-transferring) E1 component, alpha subunit, subgroup y;
G4ZXP6	>tr|G4ZXP6|G4ZXP6_PHYSP Glutathione peroxidase OS=Phytophthora sojae (strain P6497) GN=PHYSODRAFT_548252 PE=3 SV=1	1	1.93304e-61	_EAEVFTSHHSALVK(ac)VPQSVR_	EAEVFTSHHSALVK(1)VPQSVR	607	-0.07972	181.34	VFTSHHSALVKVPQSVRGKEL	........L.K..........	mitochondria	monosaccharide catabolic process;organic substance catabolic process;cellular process;carbohydrate metabolic process;hexose metabolic process;catabolic process;generation of precursor metabolites and energy;biological_process;carbohydrate catabolic process;single-organism carbohydrate metabolic process;single-organism carbohydrate catabolic process;metabolic process;glucose catabolic process;gluc…	molecular_function;oxidoreductase activity, acting on the aldehyde or oxo group of = donors;oxidoreductase activity;oxidoreductase activity, acting on the aldehyde or oxo group of = donors, disulfide as acceptor;pyruvate dehydrogenase activity;catalytic activity;pyruvate dehydrogenase (acetyl-transferring) activity;	intracellular;organelle;membrane-bounded organelle;cell part;cell;intracellular organelle;intracellular part;cellular_component;intracellular membrane-bounded organelle;	K00161	PDHA:pyruvate dehydrogenase E1 component alpha subunit [EC:1.2.4.1];PDHA:pyruvate dehydrogenase E1 component alpha subunit [EC:1.2.4.1];PDHA:pyruvate dehydrogenase E1 component alpha subunit [EC:1.2.4.1];PDHA:pyruvate dehydrogenase E1 component alpha subunit [EC:1.2.4.1];PDHA:pyruvate dehydrogenase E1 component alpha subunit [EC:1.2.4.1];PDHA:pyruvate dehydrogenase E1 component alpha subunit [EC:…	Metabolic pathways ;Biosynthesis of secondary metabolites ;Biosynthesis of antibiotics ;Microbial metabolism in diverse environments ;Carbon metabolism ;Glycolysis / Gluconeogenesis ;Pyruvate metabolism ;Citrate cycle (TCA cycle) ;HIF-1 signaling pathway ;Glucagon signaling pathway ;Central carbon metabolism in cancer ;	IPR029061;IPR001017;IPR017597;	Thiamin diphosphate-binding fold;Dehydrogenase, E1 component;Pyruvate dehydrogenase (acetyl-transferring) E1 component, alpha subunit, subgroup y;
G4YTL2	>tr|G4YTL2|G4YTL2_PHYSP Putative uncharacterized protein OS=Phytophthora sojae (strain P6497) GN=PHYSODRAFT_325378 PE=4 SV=1	1	5.42757e-05	_HLAVQDLSK(ac)LK_	HLAVQDLSK(1)LK	16	1.0582	107.17	QKHLAVQDLSKLKLEELTPLT	........L.K..........	cytosol		purine ribonucleotide binding;anion binding;ribonucleotide binding;small molecule binding;ion binding;ribonucleoside binding;purine ribonucleoside triphosphate binding;carbohydrate derivative binding;adenyl ribonucleotide binding;nucleoside phosphate binding;molecular_function;nucleotide binding;nucleoside binding;adenyl nucleotide binding;heterocyclic compound binding;binding;purine nucleoside b…		K12812	UAP56:ATP-dependent RNA helicase UAP56/SUB2 [EC:3.6.4.13];UAP56:ATP-dependent RNA helicase UAP56/SUB2 [EC:3.6.4.13];UAP56:ATP-dependent RNA helicase UAP56/SUB2 [EC:3.6.4.13];UAP56:ATP-dependent RNA helicase UAP56/SUB2 [EC:3.6.4.13];	Spliceosome ;RNA transport ;mRNA surveillance pathway ;Influenza A ;	IPR011545;IPR027417;IPR001650;IPR014001;	DEAD/DEAH box helicase domain;P-loop containing nucleoside triphosphate hydrolase;Helicase, C-terminal;Helicase superfamily 1/2, ATP-binding domain;
G4YVY4	>tr|G4YVY4|G4YVY4_PHYSP Putative uncharacterized protein OS=Phytophthora sojae (strain P6497) GN=PHYSODRAFT_344519 PE=4 SV=1	1	1.4331e-05	_VEDILSK(ac)QR_	VEDILSK(1)QR	356	1.6229	134.25	SLDRVEDILSKQRFLMGDVFT	........L.K..........	cytosol		purine ribonucleotide binding;anion binding;ribonucleotide binding;small molecule binding;ion binding;ribonucleoside binding;purine ribonucleoside triphosphate binding;carbohydrate derivative binding;adenyl ribonucleotide binding;nucleoside phosphate binding;molecular_function;nucleotide binding;nucleoside binding;adenyl nucleotide binding;heterocyclic compound binding;binding;purine nucleoside b…		K12812	UAP56:ATP-dependent RNA helicase UAP56/SUB2 [EC:3.6.4.13];UAP56:ATP-dependent RNA helicase UAP56/SUB2 [EC:3.6.4.13];UAP56:ATP-dependent RNA helicase UAP56/SUB2 [EC:3.6.4.13];UAP56:ATP-dependent RNA helicase UAP56/SUB2 [EC:3.6.4.13];	Spliceosome ;RNA transport ;mRNA surveillance pathway ;Influenza A ;	IPR011545;IPR027417;IPR001650;IPR014001;	DEAD/DEAH box helicase domain;P-loop containing nucleoside triphosphate hydrolase;Helicase, C-terminal;Helicase superfamily 1/2, ATP-binding domain;
G4YR42	>tr|G4YR42|G4YR42_PHYSP Ribosomal protein L15 OS=Phytophthora sojae (strain P6497) GN=PHYSODRAFT_353776 PE=3 SV=1	1	0.0025733	_YLEELWK(ac)R_	YLEELWK(1)R	12	-2.0971	114.5	GAYKYLEELWKRKQSDVLRFL	........L.K..........	cytosol		purine ribonucleotide binding;anion binding;ribonucleotide binding;small molecule binding;ion binding;ribonucleoside binding;purine ribonucleoside triphosphate binding;carbohydrate derivative binding;adenyl ribonucleotide binding;nucleoside phosphate binding;molecular_function;nucleotide binding;nucleoside binding;adenyl nucleotide binding;heterocyclic compound binding;binding;purine nucleoside b…		K12812	UAP56:ATP-dependent RNA helicase UAP56/SUB2 [EC:3.6.4.13];UAP56:ATP-dependent RNA helicase UAP56/SUB2 [EC:3.6.4.13];UAP56:ATP-dependent RNA helicase UAP56/SUB2 [EC:3.6.4.13];UAP56:ATP-dependent RNA helicase UAP56/SUB2 [EC:3.6.4.13];	Spliceosome ;RNA transport ;mRNA surveillance pathway ;Influenza A ;	IPR011545;IPR027417;IPR001650;IPR014001;	DEAD/DEAH box helicase domain;P-loop containing nucleoside triphosphate hydrolase;Helicase, C-terminal;Helicase superfamily 1/2, ATP-binding domain;
G4ZKL8	>tr|G4ZKL8|G4ZKL8_PHYSP Putative uncharacterized protein OS=Phytophthora sojae (strain P6497) GN=PHYSODRAFT_545686 PE=3 SV=1	1	0.0242559	_VTSSELSGQLVK(ac)GVLK_	VTSSELSGQLVK(1)GVLK	365	-0.54953	51.771	TSSELSGQLVKGVLKGLLSHM	........L.K..........	cytosol		molecular_function;catalytic activity;transferase activity;transferase activity, transferring phosphorus-containing groups;phosphotransferase activity, alcohol group as acceptor;		K08874	TRRAP:transformation/transcription domain-associated protein;	HTLV-I infection ;	IPR016024;IPR003151;IPR003152;IPR014009;IPR011009;IPR000403;	Armadillo-type fold;PIK-related kinase, FAT;PIK-related kinase, FATC;PIK-related kinase;Protein kinase-like domain;Phosphatidylinositol 3-/4-kinase, catalytic domain;
G5AJ72	>tr|G5AJ72|G5AJ72_PHYSP Putative uncharacterized protein OS=Phytophthora sojae (strain P6497) GN=PHYSODRAFT_343277 PE=4 SV=1;>tr|G4YKE2|G4YKE2_PHYSP Putative uncharacterized protein OS=Phytophthora sojae (strain P6497) GN=PHYSODRAFT_477009 PE=4 SV=1;>tr|G4	1	9.12437e-05	_LVK(ac)SVVQDVIGK_	LVK(1)SVVQDVIGK	739	0.54563	102.97	EELEQQVKLVKSVVQDVIGKR	........L.K..........	cytosol		molecular_function;catalytic activity;transferase activity;transferase activity, transferring phosphorus-containing groups;phosphotransferase activity, alcohol group as acceptor;		K08874	TRRAP:transformation/transcription domain-associated protein;	HTLV-I infection ;	IPR016024;IPR003151;IPR003152;IPR014009;IPR011009;IPR000403;	Armadillo-type fold;PIK-related kinase, FAT;PIK-related kinase, FATC;PIK-related kinase;Protein kinase-like domain;Phosphatidylinositol 3-/4-kinase, catalytic domain;
G4YJV9	>tr|G4YJV9|G4YJV9_PHYSP Eukaryotic translation initiation factor 3 subunit L OS=Phytophthora sojae (strain P6497) GN=PHYSODRAFT_551923 PE=3 SV=1	1	1.70172e-05	_FADYEQLHK(ac)LTEK_	FADYEQLHK(1)LTEK	305	0.051346	108.97	SRFADYEQLHKLTEKAMALVA	........L.K..........	cytosol		molecular_function;phosphoric ester hydrolase activity;phosphatase activity;hydrolase activity;hydrolase activity, acting on ester bonds;catalytic activity;phosphoprotein phosphatase activity;		K15423	PPP4C:serine/threonine-protein phosphatase 4 catalytic subunit [EC:3.1.3.16];	Glucagon signaling pathway ;	IPR029052;IPR004843;IPR006186;	Metallo-dependent phosphatase-like;Calcineurin-like phosphoesterase domain, apaH type;Serine/threonine-specific protein phosphatase/bis(5-nucleosyl)-tetraphosphatase;
G4YM33	>tr|G4YM33|G4YM33_PHYSP Putative uncharacterized protein OS=Phytophthora sojae (strain P6497) GN=PHYSODRAFT_475213 PE=4 SV=1	1	0.000613665	_LQK(ac)EGLFEDEK_	LQK(1)EGLFEDEK	192	0.75297	86.911	DVLRMLNKLQKEGLFEDEKAL	........L.K..........	chloroplast				K12199	VTA1:vacuolar protein sorting-associated protein VTA1;	Endocytosis ;	IPR023175;	Vacuolar protein sorting-associate protein Vta1/Callose synthase, N-terminal domain;
G4YXY7	>tr|G4YXY7|G4YXY7_PHYSP Histone H4 OS=Phytophthora sojae (strain P6497) GN=PHYSODRAFT_284259 PE=3 SV=1	1	3.77687e-09	_GK(ac)GGK(ac)GLGK(ac)GGAK(ac)R_	GK(1)GGK(1)GLGK(1)GGAK(1)R	13	-0.48943	169.17	GRGKGGKGLGKGGAKRHRKVL	........L.K..........	nuclear				K14005	SEC31:protein transport protein SEC31;	Protein processing in endoplasmic reticulum ;	IPR017986;IPR015943;IPR019775;IPR001680;	WD40-repeat-containing domain;WD40/YVTN repeat-like-containing domain;WD40 repeat, conserved site;WD40 repeat;
G4Z1P2	>tr|G4Z1P2|G4Z1P2_PHYSP Ribonuclease OS=Phytophthora sojae (strain P6497) GN=PHYSODRAFT_481980 PE=3 SV=1	1	0.000448159	_DHVAAIAK(ac)HGPCAIHR_	DHVAAIAK(1)HGPCAIHR	223	-0.37812	78.505	PTRDHVAAIAKHGPCAIHRMT	..........KH.........	chloroplast	gene expression;nitrogen compound metabolic process;cellular aromatic compound metabolic process;organic substance biosynthetic process;nucleic acid metabolic process;cellular macromolecule metabolic process;small molecule metabolic process;oxoacid metabolic process;translation;cellular nitrogen compound metabolic process;single-organism metabolic process;cellular macromolecule biosynthetic proce…	molecular_function;ligase activity;ligase activity, forming carbon-oxygen bonds;catalytic activity;aminoacyl-tRNA ligase activity;ligase activity, forming aminoacyl-tRNA and related compounds;alanine-tRNA ligase activity;purine ribonucleotide binding;anion binding;ribonucleotide binding;small molecule binding;ion binding;ribonucleoside binding;purine ribonucleoside triphosphate binding;carbohydra…	intracellular;cell part;cell;intracellular part;cellular_component;cytoplasm;				IPR012947;IPR009000;IPR018164;IPR018163;	Threonyl/alanyl tRNA synthetase, SAD;Translation protein, beta-barrel domain;Alanyl-tRNA synthetase, class IIc, N-terminal;Threonyl/alanyl tRNA synthetase, class II-like, putative editing domain;
G4YIS6	>tr|G4YIS6|G4YIS6_PHYSP Phospholipase D, zeta like-protein OS=Phytophthora sojae (strain P6497) GN=PHYSODRAFT_264911 PE=4 SV=1	1	0.000125309	_DYPVTIIDK(ac)HGPQK_	DYPVTIIDK(1)HGPQK	433	0.75666	96.464	MKDYPVTIIDKHGPQKLTKRL	..........KH.........	chloroplast	biological_process;cellular process;metabolic process;phosphate-containing compound metabolic process;organophosphate metabolic process;carbohydrate derivative metabolic process;organic substance metabolic process;cellular metabolic process;phosphorus metabolic process;fructose 6-phosphate metabolic process;monosaccharide catabolic process;organic substance catabolic process;carbohydrate metaboli…	molecular_function;kinase activity;phosphotransferase activity, alcohol group as acceptor;carbohydrate kinase activity;catalytic activity;phosphofructokinase activity;transferase activity;transferase activity, transferring phosphorus-containing groups;6-phosphofructokinase activity;purine ribonucleotide binding;anion binding;ribonucleotide binding;small molecule binding;ion binding;ribonucleoside…	intracellular;cytosolic part;cytoplasmic part;protein complex;cytoplasm;catalytic complex;macromolecular complex;cell part;cell;intracellular part;cellular_component;cytosol;6-phosphofructokinase complex;	K00850	pfkA:6-phosphofructokinase 1 [EC:2.7.1.11];pfkA:6-phosphofructokinase 1 [EC:2.7.1.11];pfkA:6-phosphofructokinase 1 [EC:2.7.1.11];pfkA:6-phosphofructokinase 1 [EC:2.7.1.11];pfkA:6-phosphofructokinase 1 [EC:2.7.1.11];pfkA:6-phosphofructokinase 1 [EC:2.7.1.11];pfkA:6-phosphofructokinase 1 [EC:2.7.1.11];pfkA:6-phosphofructokinase 1 [EC:2.7.1.11];pfkA:6-phosphofructokinase 1 [EC:2.7.1.11];pfkA:6-phosp…	Metabolic pathways ;Biosynthesis of secondary metabolites ;Biosynthesis of antibiotics ;Microbial metabolism in diverse environments ;Biosynthesis of amino acids ;Carbon metabolism ;RNA degradation ;AMPK signaling pathway ;Glycolysis / Gluconeogenesis ;Methane metabolism ;Pentose phosphate pathway ;Fructose and mannose metabolism ;Central carbon metabolism in cancer ;Galactose metabolism ;	IPR000023;IPR022953;	Phosphofructokinase domain;Phosphofructokinase;
G4ZV46	>tr|G4ZV46|G4ZV46_PHYSP Ribosomal protein L19 OS=Phytophthora sojae (strain P6497) GN=PHYSODRAFT_355006 PE=3 SV=1	1	0.000104811	_IDK(ac)HIYHELYMR_	IDK(1)HIYHELYMR	117	-0.58903	93.348	RKYREAKKIDKHIYHELYMRS	..........KH.........	chloroplast	biological_process;cellular process;metabolic process;phosphate-containing compound metabolic process;organophosphate metabolic process;carbohydrate derivative metabolic process;organic substance metabolic process;cellular metabolic process;phosphorus metabolic process;fructose 6-phosphate metabolic process;monosaccharide catabolic process;organic substance catabolic process;carbohydrate metaboli…	molecular_function;kinase activity;phosphotransferase activity, alcohol group as acceptor;carbohydrate kinase activity;catalytic activity;phosphofructokinase activity;transferase activity;transferase activity, transferring phosphorus-containing groups;6-phosphofructokinase activity;purine ribonucleotide binding;anion binding;ribonucleotide binding;small molecule binding;ion binding;ribonucleoside…	intracellular;cytosolic part;cytoplasmic part;protein complex;cytoplasm;catalytic complex;macromolecular complex;cell part;cell;intracellular part;cellular_component;cytosol;6-phosphofructokinase complex;	K00850	pfkA:6-phosphofructokinase 1 [EC:2.7.1.11];pfkA:6-phosphofructokinase 1 [EC:2.7.1.11];pfkA:6-phosphofructokinase 1 [EC:2.7.1.11];pfkA:6-phosphofructokinase 1 [EC:2.7.1.11];pfkA:6-phosphofructokinase 1 [EC:2.7.1.11];pfkA:6-phosphofructokinase 1 [EC:2.7.1.11];pfkA:6-phosphofructokinase 1 [EC:2.7.1.11];pfkA:6-phosphofructokinase 1 [EC:2.7.1.11];pfkA:6-phosphofructokinase 1 [EC:2.7.1.11];pfkA:6-phosp…	Metabolic pathways ;Biosynthesis of secondary metabolites ;Biosynthesis of antibiotics ;Microbial metabolism in diverse environments ;Biosynthesis of amino acids ;Carbon metabolism ;RNA degradation ;AMPK signaling pathway ;Glycolysis / Gluconeogenesis ;Methane metabolism ;Pentose phosphate pathway ;Fructose and mannose metabolism ;Central carbon metabolism in cancer ;Galactose metabolism ;	IPR000023;IPR022953;	Phosphofructokinase domain;Phosphofructokinase;
G5A5F6	>tr|G5A5F6|G5A5F6_PHYSP Putative uncharacterized protein OS=Phytophthora sojae (strain P6497) GN=PHYSODRAFT_362097 PE=4 SV=1	1	0.00401508	_QALAQK(ac)HWK_	QALAQK(1)HWK	801	-0.09908	74.464	LKMRRQALAQKHWKQAIGGVL	..........KH.........	mitochondria	biological_process;metabolic process;biosynthetic process;	molecular_function;catalytic activity;cofactor binding;anion binding;binding;ion binding;pyridoxal phosphate binding;		K00814	GPT:alanine transaminase [EC:2.6.1.2];GPT:alanine transaminase [EC:2.6.1.2];GPT:alanine transaminase [EC:2.6.1.2];GPT:alanine transaminase [EC:2.6.1.2];GPT:alanine transaminase [EC:2.6.1.2];GPT:alanine transaminase [EC:2.6.1.2];GPT:alanine transaminase [EC:2.6.1.2];GPT:alanine transaminase [EC:2.6.1.2];	Metabolic pathways ;Microbial metabolism in diverse environments ;Biosynthesis of amino acids ;Carbon metabolism ;Alanine, aspartate and glutamate metabolism ;2-Oxocarboxylic acid metabolism ;Carbon fixation in photosynthetic organisms ;Arginine biosynthesis ;	IPR015424;IPR015421;IPR015422;IPR004839;	Pyridoxal phosphate-dependent transferase;Pyridoxal phosphate-dependent transferase, major region, subdomain 1;Pyridoxal phosphate-dependent transferase, major region, subdomain 2;Aminotransferase, class I/classII;
G4ZIY6	>tr|G4ZIY6|G4ZIY6_PHYSP Putative uncharacterized protein OS=Phytophthora sojae (strain P6497) GN=PHYSODRAFT_301304 PE=3 SV=1	1	0.00275641	_DAFEAK(ac)HGVK_	DAFEAK(1)HGVK	362	-1.2229	80.037	RKQYKDAFEAKHGVKLGFMSA	..........KH.........	mitochondria	biological_process;metabolic process;biosynthetic process;	molecular_function;catalytic activity;cofactor binding;anion binding;binding;ion binding;pyridoxal phosphate binding;		K00814	GPT:alanine transaminase [EC:2.6.1.2];GPT:alanine transaminase [EC:2.6.1.2];GPT:alanine transaminase [EC:2.6.1.2];GPT:alanine transaminase [EC:2.6.1.2];GPT:alanine transaminase [EC:2.6.1.2];GPT:alanine transaminase [EC:2.6.1.2];GPT:alanine transaminase [EC:2.6.1.2];GPT:alanine transaminase [EC:2.6.1.2];	Metabolic pathways ;Microbial metabolism in diverse environments ;Biosynthesis of amino acids ;Carbon metabolism ;Alanine, aspartate and glutamate metabolism ;2-Oxocarboxylic acid metabolism ;Carbon fixation in photosynthetic organisms ;Arginine biosynthesis ;	IPR015424;IPR015421;IPR015422;IPR004839;	Pyridoxal phosphate-dependent transferase;Pyridoxal phosphate-dependent transferase, major region, subdomain 1;Pyridoxal phosphate-dependent transferase, major region, subdomain 2;Aminotransferase, class I/classII;
G4ZDF0	>tr|G4ZDF0|G4ZDF0_PHYSP Putative uncharacterized protein OS=Phytophthora sojae (strain P6497) GN=PHYSODRAFT_314758 PE=4 SV=1	1	0.0109994	_AAQEK(ac)HAQLLR_	AAQEK(1)HAQLLR	69	1.4766	65.719	LSESSRAAQEKHAQLLRRIEA	..........KH.........	nuclear	nitrogen compound metabolic process;chromosome organization;cellular aromatic compound metabolic process;protein-DNA complex subunit organization;nucleic acid metabolic process;cellular macromolecule metabolic process;protein complex subunit organization;single-organism cellular process;cellular component biogenesis;chromatin organization;protein complex biogenesis;DNA packaging;macromolecular co…	molecular_function;binding;heterocyclic compound binding;organic cyclic compound binding;nucleic acid binding;DNA binding;	chromosome;cell;cellular_component;intracellular;protein complex;intracellular non-membrane-bounded organelle;organelle;DNA bending complex;protein-DNA complex;non-membrane-bounded organelle;macromolecular complex;intracellular organelle part;cell part;chromosomal part;intracellular organelle;intracellular part;organelle part;chromatin;DNA packaging complex;nucleosome;membrane-bounded organelle;i…	K11252	H2B:histone H2B;H2B:histone H2B;H2B:histone H2B;	Viral carcinogenesis ;Alcoholism ;Systemic lupus erythematosus ;	IPR009072;IPR000558;IPR007125;	Histone-fold;Histone H2B;Histone core;
G4Z7H1	>tr|G4Z7H1|G4Z7H1_PHYSP Putative uncharacterized protein OS=Phytophthora sojae (strain P6497) GN=PHYSODRAFT_558773 PE=3 SV=1	1	0.000434293	_YIEK(ac)HIVTDLSK_	YIEK(1)HIVTDLSK	849	-1.2477	85.271	GARPIKRYIEKHIVTDLSKLI	..........KH.........	nuclear	nitrogen compound metabolic process;chromosome organization;cellular aromatic compound metabolic process;protein-DNA complex subunit organization;nucleic acid metabolic process;cellular macromolecule metabolic process;protein complex subunit organization;single-organism cellular process;cellular component biogenesis;chromatin organization;protein complex biogenesis;DNA packaging;macromolecular co…	molecular_function;binding;heterocyclic compound binding;organic cyclic compound binding;nucleic acid binding;DNA binding;	chromosome;cell;cellular_component;intracellular;protein complex;intracellular non-membrane-bounded organelle;organelle;DNA bending complex;protein-DNA complex;non-membrane-bounded organelle;macromolecular complex;intracellular organelle part;cell part;chromosomal part;intracellular organelle;intracellular part;organelle part;chromatin;DNA packaging complex;nucleosome;membrane-bounded organelle;i…	K11252	H2B:histone H2B;H2B:histone H2B;H2B:histone H2B;	Viral carcinogenesis ;Alcoholism ;Systemic lupus erythematosus ;	IPR009072;IPR000558;IPR007125;	Histone-fold;Histone H2B;Histone core;
G4YJ93	>tr|G4YJ93|G4YJ93_PHYSP Putative uncharacterized protein OS=Phytophthora sojae (strain P6497) GN=PHYSODRAFT_249298 PE=4 SV=1	1	1.82448e-05	_FPVIVK(ac)HPTFDDVK_	FPVIVK(1)HPTFDDVK	20	0.33461	106.29	PREPRFPVIVKHPTFDDVKAN	..........KH.........	nuclear	nitrogen compound metabolic process;chromosome organization;cellular aromatic compound metabolic process;protein-DNA complex subunit organization;nucleic acid metabolic process;cellular macromolecule metabolic process;protein complex subunit organization;single-organism cellular process;cellular component biogenesis;chromatin organization;protein complex biogenesis;DNA packaging;macromolecular co…	molecular_function;binding;heterocyclic compound binding;organic cyclic compound binding;nucleic acid binding;DNA binding;	chromosome;cell;cellular_component;intracellular;protein complex;intracellular non-membrane-bounded organelle;organelle;DNA bending complex;protein-DNA complex;non-membrane-bounded organelle;macromolecular complex;intracellular organelle part;cell part;chromosomal part;intracellular organelle;intracellular part;organelle part;chromatin;DNA packaging complex;nucleosome;membrane-bounded organelle;i…	K11252	H2B:histone H2B;H2B:histone H2B;H2B:histone H2B;	Viral carcinogenesis ;Alcoholism ;Systemic lupus erythematosus ;	IPR009072;IPR000558;IPR007125;	Histone-fold;Histone H2B;Histone core;
G4Z715	>tr|G4Z715|G4Z715_PHYSP Putative uncharacterized protein OS=Phytophthora sojae (strain P6497) GN=PHYSODRAFT_557666 PE=3 SV=1	1	0.000365431	_TAVK(ac)HDEQLR_	TAVK(1)HDEQLR	582	1.0348	96.113	TLLGDIKTAVKHDEQLREIAN	..........KH.........	nuclear	nitrogen compound metabolic process;chromosome organization;cellular aromatic compound metabolic process;protein-DNA complex subunit organization;nucleic acid metabolic process;cellular macromolecule metabolic process;protein complex subunit organization;single-organism cellular process;cellular component biogenesis;chromatin organization;protein complex biogenesis;DNA packaging;macromolecular co…	molecular_function;binding;heterocyclic compound binding;organic cyclic compound binding;nucleic acid binding;DNA binding;	chromosome;cell;cellular_component;intracellular;protein complex;intracellular non-membrane-bounded organelle;organelle;DNA bending complex;protein-DNA complex;non-membrane-bounded organelle;macromolecular complex;intracellular organelle part;cell part;chromosomal part;intracellular organelle;intracellular part;organelle part;chromatin;DNA packaging complex;nucleosome;membrane-bounded organelle;i…	K11252	H2B:histone H2B;H2B:histone H2B;H2B:histone H2B;	Viral carcinogenesis ;Alcoholism ;Systemic lupus erythematosus ;	IPR009072;IPR000558;IPR007125;	Histone-fold;Histone H2B;Histone core;
G4YMY1	>tr|G4YMY1|G4YMY1_PHYSP Putative uncharacterized protein OS=Phytophthora sojae (strain P6497) GN=PHYSODRAFT_294643 PE=3 SV=1	1	0.0323445	_NPVSGEYEEK(ac)HMMEAPGIK_	NPVSGEYEEK(1)HMMEAPGIK	195	-0.51347	44.1	KNPVSGEYEEKHMMEAPGIKS	..........KH.........	nuclear	nitrogen compound metabolic process;chromosome organization;cellular aromatic compound metabolic process;protein-DNA complex subunit organization;nucleic acid metabolic process;cellular macromolecule metabolic process;protein complex subunit organization;single-organism cellular process;cellular component biogenesis;chromatin organization;protein complex biogenesis;DNA packaging;macromolecular co…	molecular_function;binding;heterocyclic compound binding;organic cyclic compound binding;nucleic acid binding;DNA binding;	chromosome;cell;cellular_component;intracellular;protein complex;intracellular non-membrane-bounded organelle;organelle;DNA bending complex;protein-DNA complex;non-membrane-bounded organelle;macromolecular complex;intracellular organelle part;cell part;chromosomal part;intracellular organelle;intracellular part;organelle part;chromatin;DNA packaging complex;nucleosome;membrane-bounded organelle;i…	K11252	H2B:histone H2B;H2B:histone H2B;H2B:histone H2B;	Viral carcinogenesis ;Alcoholism ;Systemic lupus erythematosus ;	IPR009072;IPR000558;IPR007125;	Histone-fold;Histone H2B;Histone core;
G4ZGN8	>tr|G4ZGN8|G4ZGN8_PHYSP Putative uncharacterized protein OS=Phytophthora sojae (strain P6497) GN=PHYSODRAFT_501251 PE=4 SV=1	1	0.020953	_VWEEK(ac)HVPSSPLSR_	VWEEK(1)HVPSSPLSR	105	0.85393	52.891	EEPPRRVWEEKHVPSSPLSRI	..........KH.........	nuclear	single-organism transport;single-organism cellular process;protein targeting;protein transport;protein targeting to ER;establishment of localization;intracellular protein transport;establishment of protein localization;cellular localization;protein localization;protein targeting to membrane;cytoplasmic transport;transport;membrane organization;establishment of localization in cell;cellular compon…	purine ribonucleotide binding;anion binding;ribonucleotide binding;small molecule binding;ion binding;ribonucleoside binding;purine ribonucleoside triphosphate binding;carbohydrate derivative binding;nucleoside phosphate binding;molecular_function;guanyl nucleotide binding;nucleotide binding;nucleoside binding;heterocyclic compound binding;binding;purine nucleoside binding;guanyl ribonucleotide b…	endoplasmic reticulum;nuclear outer membrane-endoplasmic reticulum membrane network;intracellular membrane-bounded organelle;intracellular;endoplasmic reticulum part;cytoplasm;organelle;macromolecular complex;membrane-bounded organelle;organelle membrane;intracellular organelle;rough endoplasmic reticulum;cell;cellular_component;endomembrane system;cytoplasmic part;protein complex;membrane;rough …	K13431	SRPR:signal recognition particle receptor subunit alpha;	Protein export ;	IPR003593;IPR013822;IPR027417;IPR000897;IPR007222;IPR011012;	AAA+ ATPase domain;Signal recognition particle, SRP54 subunit, helical bundle;P-loop containing nucleoside triphosphate hydrolase;Signal recognition particle, SRP54 subunit, GTPase domain;Signal recognition particle receptor, alpha subunit, N-terminal;Longin-like domain;
G4ZQI4	>tr|G4ZQI4|G4ZQI4_PHYSP Acetyl-coenzyme A synthetase OS=Phytophthora sojae (strain P6497) GN=PHYSODRAFT_507774 PE=3 SV=1	1	0.0128951	_IANAMK(ac)HAGVR_	IANAMK(1)HAGVR	131	0.18209	64.82	EETCRIANAMKHAGVRRGDTV	..........KH.........	nuclear	biological_process;single-organism metabolic process;metabolic process;organic substance metabolic process;primary metabolic process;lipid metabolic process;cellular process;cellular macromolecule metabolic process;cellular protein metabolic process;protein metabolic process;macromolecule metabolic process;cellular metabolic process;protein folding;	carboxylic ester hydrolase activity;molecular_function;hydrolase activity;hydrolase activity, acting on ester bonds;catalytic activity;lipase activity;triglyceride lipase activity;					IPR018253;IPR002921;IPR001623;IPR029058;	DnaJ domain, conserved site;Fungal lipase-like domain;DnaJ domain;Alpha/Beta hydrolase fold;
G4YKF0	>tr|G4YKF0|G4YKF0_PHYSP Putative uncharacterized protein OS=Phytophthora sojae (strain P6497) GN=PHYSODRAFT_353552 PE=3 SV=1	1	0.00156554	_MLTGEVEPTSGQVWK(ac)HPAMR_	MLTGEVEPTSGQVWK(1)HPAMR	338	-1.2134	64.705	EVEPTSGQVWKHPAMRFAYVA	..........KH.........	cytosol	cellular macromolecule catabolic process;organic substance catabolic process;cellular macromolecule metabolic process;cellular process;catabolic process;macromolecule catabolic process;modification-dependent macromolecule catabolic process;protein catabolic process;biological_process;modification-dependent protein catabolic process;proteolysis involved in cellular protein catabolic process;metabo…	molecular_function;ubiquitin-protein ligase activity;acid-amino acid ligase activity;small conjugating protein ligase activity;ligase activity;catalytic activity;ligase activity, forming carbon-nitrogen bonds;ubiquitin-ubiquitin ligase activity;	intracellular;protein complex;catalytic complex;macromolecular complex;cell part;cell;intracellular part;cellular_component;ubiquitin ligase complex;	K10597	UBE4B:ubiquitin conjugation factor E4 B [EC:6.3.2.19];UBE4B:ubiquitin conjugation factor E4 B [EC:6.3.2.19];	Protein processing in endoplasmic reticulum ;Ubiquitin mediated proteolysis ;	IPR019474;IPR003613;IPR013083;	Ubiquitin conjugation factor E4, core;U box domain;Zinc finger, RING/FYVE/PHD-type;
G4YVN0	>tr|G4YVN0|G4YVN0_PHYSP Putative uncharacterized protein OS=Phytophthora sojae (strain P6497) GN=PHYSODRAFT_480767 PE=3 SV=1	1	7.19106e-14	_TPMGMTAENLAEK(ac)HGITR_	TPMGMTAENLAEK(1)HGITR	172	-0.58373	132.87	MGMTAENLAEKHGITREECDA	..........KH.........	cytosol	macromolecule localization;cellular macromolecule localization;cellular process;single-organism process;single-organism cellular process;intracellular transport;protein transport;establishment of localization;establishment of protein localization;cellular localization;biological_process;protein localization;transport;establishment of localization in cell;cellular protein localization;organic subs…	molecular_function;transporter activity;substrate-specific transporter activity;protein transporter activity;	coated membrane;cell;cellular_component;AP-type membrane coat adaptor complex;membrane coat;clathrin coat;intracellular;protein complex;cytoplasmic part;cytoplasm;membrane;macromolecular complex;cell part;intracellular part;membrane part;clathrin adaptor complex;				IPR011989;IPR015151;IPR016024;IPR002553;	Armadillo-like helical;Beta-adaptin appendage, C-terminal subdomain;Armadillo-type fold;Clathrin/coatomer adaptor, adaptin-like, N-terminal;
G4ZM52	>tr|G4ZM52|G4ZM52_PHYSP Putative uncharacterized protein OS=Phytophthora sojae (strain P6497) GN=PHYSODRAFT_351672 PE=4 SV=1	1	0.0103505	_LVAFYTK(ac)HNPDK_	LVAFYTK(1)HNPDK	136	-0.13985	61.48	FRKRLVAFYTKHNPDKLREVD	..........KH.........	cytosol	macromolecule localization;cellular macromolecule localization;cellular process;single-organism process;single-organism cellular process;intracellular transport;protein transport;establishment of localization;establishment of protein localization;cellular localization;biological_process;protein localization;transport;establishment of localization in cell;cellular protein localization;organic subs…	molecular_function;transporter activity;substrate-specific transporter activity;protein transporter activity;	coated membrane;cell;cellular_component;AP-type membrane coat adaptor complex;membrane coat;clathrin coat;intracellular;protein complex;cytoplasmic part;cytoplasm;membrane;macromolecular complex;cell part;intracellular part;membrane part;clathrin adaptor complex;				IPR011989;IPR015151;IPR016024;IPR002553;	Armadillo-like helical;Beta-adaptin appendage, C-terminal subdomain;Armadillo-type fold;Clathrin/coatomer adaptor, adaptin-like, N-terminal;
G4ZD06	>tr|G4ZD06|G4ZD06_PHYSP Putative uncharacterized protein OS=Phytophthora sojae (strain P6497) GN=PHYSODRAFT_559488 PE=4 SV=1	1	1.99373e-07	_TSK(ac)HSEK(ac)AIR_	TSK(1)HSEK(1)AIR	461	-0.48945	168	QSTISKGKTSKHSEKAIRAAK	..........KH.........	nuclear	biological_process;chromosome organization;organelle organization;cellular process;single-organism process;single-organism cellular process;chromatin organization;chromatin remodeling;cellular component organization or biogenesis;cellular component organization;chromatin modification;ATP-dependent chromatin remodeling;	purine ribonucleotide binding;anion binding;ribonucleotide binding;small molecule binding;ion binding;ribonucleoside binding;purine ribonucleoside triphosphate binding;carbohydrate derivative binding;adenyl ribonucleotide binding;nucleoside phosphate binding;molecular_function;nucleotide binding;nucleoside binding;adenyl nucleotide binding;heterocyclic compound binding;binding;purine nucleoside b…	chromatin remodeling complex;				IPR009057;IPR000330;IPR014001;IPR017884;IPR015195;IPR001650;IPR027417;	Homeodomain-like;SNF2-related;Helicase superfamily 1/2, ATP-binding domain;SANT domain;SLIDE domain;Helicase, C-terminal;P-loop containing nucleoside triphosphate hydrolase;
G4YW40	>tr|G4YW40|G4YW40_PHYSP Putative uncharacterized protein OS=Phytophthora sojae (strain P6497) GN=PHYSODRAFT_344705 PE=3 SV=1;>tr|G4YW42|G4YW42_PHYSP Putative uncharacterized protein OS=Phytophthora sojae (strain P6497) GN=PHYSODRAFT_480010 PE=3 SV=1	1	5.23408e-06	_KFSDPIVQADIK(ac)HWPFK_	KFSDPIVQADIK(1)HWPFK	232	-0.56364	106.28	FSDPIVQADIKHWPFKISSGA	..........KH.........	cytosol	gene expression;nitrogen compound metabolic process;cellular aromatic compound metabolic process;organic substance biosynthetic process;nucleic acid metabolic process;cellular macromolecule metabolic process;small molecule metabolic process;oxoacid metabolic process;translation;cellular nitrogen compound metabolic process;single-organism metabolic process;cellular macromolecule biosynthetic proce…	purine ribonucleotide binding;anion binding;ribonucleotide binding;small molecule binding;ion binding;ribonucleoside binding;purine ribonucleoside triphosphate binding;carbohydrate derivative binding;adenyl ribonucleotide binding;nucleoside phosphate binding;molecular_function;nucleotide binding;nucleoside binding;adenyl nucleotide binding;heterocyclic compound binding;binding;purine nucleoside b…	intracellular;cell part;cell;intracellular part;cellular_component;cytoplasm;	K01889	FARSA:phenylalanyl-tRNA synthetase alpha chain [EC:6.1.1.20];	Aminoacyl-tRNA biosynthesis ;	IPR006195;IPR004529;IPR002319;	Aminoacyl-tRNA synthetase, class II;Phenylalanyl-tRNA synthetase, class IIc, alpha subunit;Phenylalanyl-tRNA synthetase;
G4YP71	>tr|G4YP71|G4YP71_PHYSP Putative uncharacterized protein OS=Phytophthora sojae (strain P6497) GN=PHYSODRAFT_353379 PE=4 SV=1	1	0.00347262	_SQLNDHYESK(ac)HSAK_	SQLNDHYESK(1)HSAK	68	0.040325	65.467	KSQLNDHYESKHSAKGFTIEQ	..........KH.........	cytosol	gene expression;organic substance biosynthetic process;biosynthetic process;macromolecule biosynthetic process;cellular macromolecule metabolic process;cellular process;translation;biological_process;cellular macromolecule biosynthetic process;metabolic process;organic substance metabolic process;cellular biosynthetic process;cellular protein metabolic process;macromolecule metabolic process;cell…	molecular_function;structural molecule activity;structural constituent of ribosome;	cell;cellular_component;intracellular;cytoplasmic part;cytoplasm;intracellular non-membrane-bounded organelle;organelle;macromolecular complex;non-membrane-bounded organelle;ribonucleoprotein complex;cell part;intracellular organelle;intracellular part;ribosome;	K02943	RP-LP2:large subunit ribosomal protein LP2;	Ribosome ;	IPR027534;	Ribosomal protein L12 family;
G4ZDJ8	>tr|G4ZDJ8|G4ZDJ8_PHYSP Putative uncharacterized protein OS=Phytophthora sojae (strain P6497) GN=PHYSODRAFT_285992 PE=4 SV=1	1	6.26014e-06	_NQMQSGIHNTK(ac)HWEIR_	NQMQSGIHNTK(1)HWEIR	40	-0.38076	99.344	NQMQSGIHNTKHWEIRFNTPR	..........KH.........	cytosol	gene expression;organic substance biosynthetic process;biosynthetic process;macromolecule biosynthetic process;cellular macromolecule metabolic process;cellular process;translation;biological_process;cellular macromolecule biosynthetic process;metabolic process;organic substance metabolic process;cellular biosynthetic process;cellular protein metabolic process;macromolecule metabolic process;cell…	molecular_function;structural molecule activity;structural constituent of ribosome;	cell;cellular_component;intracellular;cytoplasmic part;cytoplasm;intracellular non-membrane-bounded organelle;organelle;macromolecular complex;non-membrane-bounded organelle;ribonucleoprotein complex;cell part;intracellular organelle;intracellular part;ribosome;	K02943	RP-LP2:large subunit ribosomal protein LP2;	Ribosome ;	IPR027534;	Ribosomal protein L12 family;
G4YJV5	>tr|G4YJV5|G4YJV5_PHYSP Putative uncharacterized protein (Fragment) OS=Phytophthora sojae (strain P6497) GN=PHYSODRAFT_474109 PE=4 SV=1	1	0.000187575	_K(ac)HYFTASQK_	K(1)HYFTASQK	78	0.16606	119.22	FITPDAFAMRKHYFTASQKKD	..........KH.........	cytosol	gene expression;organic substance biosynthetic process;biosynthetic process;macromolecule biosynthetic process;cellular macromolecule metabolic process;cellular process;biological_process;cellular macromolecule biosynthetic process;metabolic process;organic substance metabolic process;cellular biosynthetic process;cellular protein metabolic process;macromolecule metabolic process;cellular metabol…	molecular_function;structural molecule activity;structural constituent of ribosome;	cell;cellular_component;intracellular;cytoplasmic part;cytoplasm;intracellular non-membrane-bounded organelle;organelle;macromolecular complex;non-membrane-bounded organelle;ribonucleoprotein complex;cell part;intracellular organelle;intracellular part;ribosome;	K02891	RP-L22e:large subunit ribosomal protein L22e;	Ribosome ;	IPR002671;	Ribosomal protein L22e;
G4ZBV3	>tr|G4ZBV3|G4ZBV3_PHYSP Putative uncharacterized protein OS=Phytophthora sojae (strain P6497) GN=PHYSODRAFT_285586 PE=4 SV=1	1	3.36801e-09	_VTASDGHCAIEK(ac)HEGYDIIK_	VTASDGHCAIEK(1)HEGYDIIK	122	0.38585	91.64	TASDGHCAIEKHEGYDIIKHE	..........KH.........	cytosol	biological_process;organic substance catabolic process;metabolic process;catabolic process;macromolecule catabolic process;organic substance metabolic process;macromolecule metabolic process;protein metabolic process;primary metabolic process;protein catabolic process;	purine ribonucleotide binding;anion binding;ribonucleotide binding;small molecule binding;ion binding;ribonucleoside binding;purine ribonucleoside triphosphate binding;carbohydrate derivative binding;adenyl ribonucleotide binding;nucleoside phosphate binding;molecular_function;nucleotide binding;nucleoside binding;adenyl nucleotide binding;heterocyclic compound binding;binding;purine nucleoside b…	intracellular;cell part;cell;intracellular part;cellular_component;cytoplasm;	K03063	PSMC4:26S proteasome regulatory subunit T3;PSMC4:26S proteasome regulatory subunit T3;	Epstein-Barr virus infection ;Proteasome ;	IPR001270;IPR005937;IPR027417;IPR003959;IPR003960;IPR003593;	ClpA/B family;26S proteasome subunit P45;P-loop containing nucleoside triphosphate hydrolase;ATPase, AAA-type, core;ATPase, AAA-type, conserved site;AAA+ ATPase domain;
G4ZGH2	>tr|G4ZGH2|G4ZGH2_PHYSP Glutathione synthetase OS=Phytophthora sojae (strain P6497) GN=PHYSODRAFT_499593 PE=3 SV=1	1	0.00145772	_ELPNALAAAHK(ac)HYGVK_	ELPNALAAAHK(1)HYGVK	232	-0.79399	69.261	ELPNALAAAHKHYGVKDAVVM	..........KH.........	cytosol	biological_process;organic substance catabolic process;metabolic process;catabolic process;macromolecule catabolic process;organic substance metabolic process;macromolecule metabolic process;protein metabolic process;primary metabolic process;protein catabolic process;	purine ribonucleotide binding;anion binding;ribonucleotide binding;small molecule binding;ion binding;ribonucleoside binding;purine ribonucleoside triphosphate binding;carbohydrate derivative binding;adenyl ribonucleotide binding;nucleoside phosphate binding;molecular_function;nucleotide binding;nucleoside binding;adenyl nucleotide binding;heterocyclic compound binding;binding;purine nucleoside b…	intracellular;cell part;cell;intracellular part;cellular_component;cytoplasm;	K03063	PSMC4:26S proteasome regulatory subunit T3;PSMC4:26S proteasome regulatory subunit T3;	Epstein-Barr virus infection ;Proteasome ;	IPR001270;IPR005937;IPR027417;IPR003959;IPR003960;IPR003593;	ClpA/B family;26S proteasome subunit P45;P-loop containing nucleoside triphosphate hydrolase;ATPase, AAA-type, core;ATPase, AAA-type, conserved site;AAA+ ATPase domain;
G5AB13	>tr|G5AB13|G5AB13_PHYSP Putative uncharacterized protein OS=Phytophthora sojae (strain P6497) GN=PHYSODRAFT_250104 PE=3 SV=1	1	0.0122373	_VWK(ac)HPESEK_	VWK(1)HPESEK	580	0.36357	64.841	IRVGVISKVWKHPESEKLYCE	..........KH.........	cytosol	biological_process;organic substance catabolic process;metabolic process;catabolic process;macromolecule catabolic process;organic substance metabolic process;macromolecule metabolic process;protein metabolic process;primary metabolic process;protein catabolic process;	purine ribonucleotide binding;anion binding;ribonucleotide binding;small molecule binding;ion binding;ribonucleoside binding;purine ribonucleoside triphosphate binding;carbohydrate derivative binding;adenyl ribonucleotide binding;nucleoside phosphate binding;molecular_function;nucleotide binding;nucleoside binding;adenyl nucleotide binding;heterocyclic compound binding;binding;purine nucleoside b…	intracellular;cell part;cell;intracellular part;cellular_component;cytoplasm;	K03063	PSMC4:26S proteasome regulatory subunit T3;PSMC4:26S proteasome regulatory subunit T3;	Epstein-Barr virus infection ;Proteasome ;	IPR001270;IPR005937;IPR027417;IPR003959;IPR003960;IPR003593;	ClpA/B family;26S proteasome subunit P45;P-loop containing nucleoside triphosphate hydrolase;ATPase, AAA-type, core;ATPase, AAA-type, conserved site;AAA+ ATPase domain;
G4YRZ0	>tr|G4YRZ0|G4YRZ0_PHYSP Putative uncharacterized protein OS=Phytophthora sojae (strain P6497) GN=PHYSODRAFT_353917 PE=3 SV=1	1	1.5903e-17	_SLMAK(ac)HLTPEIYDK_	SLMAK(1)HLTPEIYDK	88	-0.40284	153.23	LTPKHKSLMAKHLTPEIYDKL	..........KH.........	cytosol	organonitrogen compound metabolic process;nitrogen compound metabolic process;cellular aromatic compound metabolic process;cellular process;nucleobase-containing small molecule metabolic process;small molecule metabolic process;biological_process;cellular nitrogen compound metabolic process;nucleobase-containing compound metabolic process;organic cyclic compound metabolic process;single-organism …	molecular_function;oxidoreductase activity;oxidoreductase activity, acting on other nitrogenous compounds as = donors;catalytic activity;oxidoreductase activity, acting on other nitrogenous compounds as = donors, oxygen as acceptor;urate oxidase activity;	intracellular;microbody;cytoplasmic part;cytoplasm;organelle;membrane-bounded organelle;cell part;cell;intracellular organelle;intracellular part;cellular_component;intracellular membrane-bounded organelle;peroxisome;	K00365	uaZ:urate oxidase [EC:1.7.3.3];uaZ:urate oxidase [EC:1.7.3.3];uaZ:urate oxidase [EC:1.7.3.3];uaZ:urate oxidase [EC:1.7.3.3];	Metabolic pathways ;Microbial metabolism in diverse environments ;Purine metabolism ;Caffeine metabolism ;	IPR002042;IPR019842;	Uricase;Uricase, conserved site;
G4YEF9	>tr|G4YEF9|G4YEF9_PHYSP Putative uncharacterized protein OS=Phytophthora sojae (strain P6497) GN=PHYSODRAFT_320742 PE=4 SV=1	1	0.000117841	_IIHK(ac)HINVR_	IIHK(1)HINVR	87	-0.32626	122.52	NKIVGNRIIHKHINVRIEHVH	..........KH.........	cytosol	organonitrogen compound metabolic process;nitrogen compound metabolic process;cellular aromatic compound metabolic process;cellular process;nucleobase-containing small molecule metabolic process;small molecule metabolic process;biological_process;cellular nitrogen compound metabolic process;nucleobase-containing compound metabolic process;organic cyclic compound metabolic process;single-organism …	molecular_function;oxidoreductase activity;oxidoreductase activity, acting on other nitrogenous compounds as = donors;catalytic activity;oxidoreductase activity, acting on other nitrogenous compounds as = donors, oxygen as acceptor;urate oxidase activity;	intracellular;microbody;cytoplasmic part;cytoplasm;organelle;membrane-bounded organelle;cell part;cell;intracellular organelle;intracellular part;cellular_component;intracellular membrane-bounded organelle;peroxisome;	K00365	uaZ:urate oxidase [EC:1.7.3.3];uaZ:urate oxidase [EC:1.7.3.3];uaZ:urate oxidase [EC:1.7.3.3];uaZ:urate oxidase [EC:1.7.3.3];	Metabolic pathways ;Microbial metabolism in diverse environments ;Purine metabolism ;Caffeine metabolism ;	IPR002042;IPR019842;	Uricase;Uricase, conserved site;
G5ABJ1	>tr|G5ABJ1|G5ABJ1_PHYSP Putative uncharacterized protein (Fragment) OS=Phytophthora sojae (strain P6497) GN=PHYSODRAFT_529711 PE=4 SV=1	1	7.35046e-05	_VGGVQTK(ac)HCWYIPADGTQGR_	VGGVQTK(1)HCWYIPADGTQGR	382	1.2818	74.029	QSTKVGGVQTKHCWYIPADGT	..........KH.........	mitochondria		purine ribonucleotide binding;anion binding;ribonucleotide binding;small molecule binding;ion binding;ribonucleoside binding;purine ribonucleoside triphosphate binding;carbohydrate derivative binding;adenyl ribonucleotide binding;nucleoside phosphate binding;molecular_function;nucleotide binding;nucleoside binding;adenyl nucleotide binding;heterocyclic compound binding;binding;purine nucleoside b…		K04688	RPS6KB:p70 ribosomal S6 kinase [EC:2.7.11.1];RPS6KB:p70 ribosomal S6 kinase [EC:2.7.11.1];RPS6KB:p70 ribosomal S6 kinase [EC:2.7.11.1];RPS6KB:p70 ribosomal S6 kinase [EC:2.7.11.1];RPS6KB:p70 ribosomal S6 kinase [EC:2.7.11.1];RPS6KB:p70 ribosomal S6 kinase [EC:2.7.11.1];RPS6KB:p70 ribosomal S6 kinase [EC:2.7.11.1];RPS6KB:p70 ribosomal S6 kinase [EC:2.7.11.1];RPS6KB:p70 ribosomal S6 kinase [EC:2.7.…	AMPK signaling pathway ;PI3K-Akt signaling pathway ;Insulin signaling pathway ;Fc gamma R-mediated phagocytosis ;mTOR signaling pathway ;HIF-1 signaling pathway ;Choline metabolism in cancer ;Proteoglycans in cancer ;TGF-beta signaling pathway ;ErbB signaling pathway ;Acute myeloid leukemia ;	IPR002290;IPR000961;IPR000719;IPR017441;IPR017892;IPR011009;IPR008271;	Serine/threonine/dual specificity protein kinase, catalytic domain;AGC-kinase, C-terminal;Protein kinase domain;Protein kinase, ATP binding site;Protein kinase, C-terminal;Protein kinase-like domain;Serine/threonine-protein kinase, active site;
G4YMY0	>tr|G4YMY0|G4YMY0_PHYSP Proteasome subunit beta type OS=Phytophthora sojae (strain P6497) GN=PHYSODRAFT_294642 PE=3 SV=1	1	0.000381903	_K(ac)HWRPDMEEAEAR_	K(1)HWRPDMEEAEAR	160	0.36757	110.38	GHHLGMPLLRKHWRPDMEEAE	..........KH.........	mitochondria		purine ribonucleotide binding;anion binding;ribonucleotide binding;small molecule binding;ion binding;ribonucleoside binding;purine ribonucleoside triphosphate binding;carbohydrate derivative binding;adenyl ribonucleotide binding;nucleoside phosphate binding;molecular_function;nucleotide binding;nucleoside binding;adenyl nucleotide binding;heterocyclic compound binding;binding;purine nucleoside b…		K04688	RPS6KB:p70 ribosomal S6 kinase [EC:2.7.11.1];RPS6KB:p70 ribosomal S6 kinase [EC:2.7.11.1];RPS6KB:p70 ribosomal S6 kinase [EC:2.7.11.1];RPS6KB:p70 ribosomal S6 kinase [EC:2.7.11.1];RPS6KB:p70 ribosomal S6 kinase [EC:2.7.11.1];RPS6KB:p70 ribosomal S6 kinase [EC:2.7.11.1];RPS6KB:p70 ribosomal S6 kinase [EC:2.7.11.1];RPS6KB:p70 ribosomal S6 kinase [EC:2.7.11.1];RPS6KB:p70 ribosomal S6 kinase [EC:2.7.…	AMPK signaling pathway ;PI3K-Akt signaling pathway ;Insulin signaling pathway ;Fc gamma R-mediated phagocytosis ;mTOR signaling pathway ;HIF-1 signaling pathway ;Choline metabolism in cancer ;Proteoglycans in cancer ;TGF-beta signaling pathway ;ErbB signaling pathway ;Acute myeloid leukemia ;	IPR002290;IPR000961;IPR000719;IPR017441;IPR017892;IPR011009;IPR008271;	Serine/threonine/dual specificity protein kinase, catalytic domain;AGC-kinase, C-terminal;Protein kinase domain;Protein kinase, ATP binding site;Protein kinase, C-terminal;Protein kinase-like domain;Serine/threonine-protein kinase, active site;
G4YHC4	>tr|G4YHC4|G4YHC4_PHYSP Putative uncharacterized protein OS=Phytophthora sojae (strain P6497) GN=PHYSODRAFT_343844 PE=4 SV=1	1	0.0118991	_AAPFASK(ac)HPK_	AAPFASK(1)HPK	29	-1.5724	66.92	AAHKAAPFASKHPKGFGEMVL	..........KH.........	cytosol	mRNA processing;nitrogen compound metabolic process;RNA processing;gene expression;cellular aromatic compound metabolic process;RNA capping;RNA metabolic process;mRNA metabolic process;cellular macromolecule metabolic process;cellular process;nucleic acid metabolic process;cellular nitrogen compound metabolic process;biological_process;nucleobase-containing compound metabolic process;organic cycl…	molecular_function;nucleotidyltransferase activity;RNA guanylyltransferase activity;guanylyltransferase activity;catalytic activity;transferase activity;transferase activity, transferring phosphorus-containing groups;mRNA guanylyltransferase activity;phosphoric ester hydrolase activity;phosphatase activity;hydrolase activity;hydrolase activity, acting on ester bonds;polynucleotide phosphatase act…					IPR023577;IPR001339;IPR004206;IPR012340;	CYTH-like domain;mRNA capping enzyme;mRNA capping enzyme, beta subunit, structural domain;Nucleic acid-binding, OB-fold;
G5A1V6	>tr|G5A1V6|G5A1V6_PHYSP Putative uncharacterized protein OS=Phytophthora sojae (strain P6497) GN=PHYSODRAFT_352393 PE=4 SV=1	1	0.00125468	_MVCVPGFVNNQAK(ac)HPR_	MVCVPGFVNNQAK(1)HPR	60	0.13766	68.044	CVPGFVNNQAKHPRKKSRPAS	..........KH.........	cytosol	biological_process;metabolic process;organic substance metabolic process;primary metabolic process;carbohydrate metabolic process;	molecular_function;intramolecular transferase activity;catalytic activity;isomerase activity;intramolecular transferase activity, phosphotransferases;binding;cation binding;ion binding;metal ion binding;magnesium ion binding;transferase activity;transferase activity, transferring phosphorus-containing groups;nucleotidyltransferase activity;		K01835	pgm:phosphoglucomutase [EC:5.4.2.2];pgm:phosphoglucomutase [EC:5.4.2.2];pgm:phosphoglucomutase [EC:5.4.2.2];pgm:phosphoglucomutase [EC:5.4.2.2];pgm:phosphoglucomutase [EC:5.4.2.2];pgm:phosphoglucomutase [EC:5.4.2.2];pgm:phosphoglucomutase [EC:5.4.2.2];pgm:phosphoglucomutase [EC:5.4.2.2];pgm:phosphoglucomutase [EC:5.4.2.2];pgm:phosphoglucomutase [EC:5.4.2.2];pgm:phosphoglucomutase [EC:5.4.2.2];	Metabolic pathways ;Biosynthesis of secondary metabolites ;Biosynthesis of antibiotics ;Microbial metabolism in diverse environments ;Purine metabolism ;Glycolysis / Gluconeogenesis ;Amino sugar and nucleotide sugar metabolism ;Starch and sucrose metabolism ;Pentose phosphate pathway ;Galactose metabolism ;Streptomycin biosynthesis ;	IPR005844;IPR005845;IPR005846;IPR005843;IPR005841;IPR029044;IPR016066;IPR016055;IPR002618;	Alpha-D-phosphohexomutase, alpha/beta/alpha domain I;Alpha-D-phosphohexomutase, alpha/beta/alpha domain II;Alpha-D-phosphohexomutase, alpha/beta/alpha domain III;Alpha-D-phosphohexomutase, C-terminal;Alpha-D-phosphohexomutase superfamily;Nucleotide-diphospho-sugar transferases;Alpha-D-phosphohexomutase, conserved site;Alpha-D-phosphohexomutase, alpha/beta/alpha I/II/III;UTP--glucose-1-phosphate u…
G5A643	>tr|G5A643|G5A643_PHYSP Putative uncharacterized protein OS=Phytophthora sojae (strain P6497) GN=PHYSODRAFT_352697 PE=4 SV=1;>tr|G5A677|G5A677_PHYSP Putative uncharacterized protein OS=Phytophthora sojae (strain P6497) GN=PHYSODRAFT_305707 PE=4 SV=1;>tr|G5	1	0.00142075	_ALITK(ac)HLER_	ALITK(1)HLER	1516	1.2202	90.15	EIQEVKALITKHLERTQSPKA	..........KH.........	cytosol	biological_process;metabolic process;organic substance metabolic process;primary metabolic process;carbohydrate metabolic process;	molecular_function;intramolecular transferase activity;catalytic activity;isomerase activity;intramolecular transferase activity, phosphotransferases;binding;cation binding;ion binding;metal ion binding;magnesium ion binding;transferase activity;transferase activity, transferring phosphorus-containing groups;nucleotidyltransferase activity;		K01835	pgm:phosphoglucomutase [EC:5.4.2.2];pgm:phosphoglucomutase [EC:5.4.2.2];pgm:phosphoglucomutase [EC:5.4.2.2];pgm:phosphoglucomutase [EC:5.4.2.2];pgm:phosphoglucomutase [EC:5.4.2.2];pgm:phosphoglucomutase [EC:5.4.2.2];pgm:phosphoglucomutase [EC:5.4.2.2];pgm:phosphoglucomutase [EC:5.4.2.2];pgm:phosphoglucomutase [EC:5.4.2.2];pgm:phosphoglucomutase [EC:5.4.2.2];pgm:phosphoglucomutase [EC:5.4.2.2];	Metabolic pathways ;Biosynthesis of secondary metabolites ;Biosynthesis of antibiotics ;Microbial metabolism in diverse environments ;Purine metabolism ;Glycolysis / Gluconeogenesis ;Amino sugar and nucleotide sugar metabolism ;Starch and sucrose metabolism ;Pentose phosphate pathway ;Galactose metabolism ;Streptomycin biosynthesis ;	IPR005844;IPR005845;IPR005846;IPR005843;IPR005841;IPR029044;IPR016066;IPR016055;IPR002618;	Alpha-D-phosphohexomutase, alpha/beta/alpha domain I;Alpha-D-phosphohexomutase, alpha/beta/alpha domain II;Alpha-D-phosphohexomutase, alpha/beta/alpha domain III;Alpha-D-phosphohexomutase, C-terminal;Alpha-D-phosphohexomutase superfamily;Nucleotide-diphospho-sugar transferases;Alpha-D-phosphohexomutase, conserved site;Alpha-D-phosphohexomutase, alpha/beta/alpha I/II/III;UTP--glucose-1-phosphate u…
G4ZI28	>tr|G4ZI28|G4ZI28_PHYSP Putative uncharacterized protein OS=Phytophthora sojae (strain P6497) GN=PHYSODRAFT_285961 PE=4 SV=1	1	0.0322175	_AAFEK(ac)HAR_	AAFEK(1)HAR	36	-0.036216	50.04	TVAQLKAAFEKHARVSRFRQS	..........KH.........	cytosol	biological_process;metabolic process;organic substance metabolic process;primary metabolic process;carbohydrate metabolic process;	molecular_function;intramolecular transferase activity;catalytic activity;isomerase activity;intramolecular transferase activity, phosphotransferases;binding;cation binding;ion binding;metal ion binding;magnesium ion binding;transferase activity;transferase activity, transferring phosphorus-containing groups;nucleotidyltransferase activity;		K01835	pgm:phosphoglucomutase [EC:5.4.2.2];pgm:phosphoglucomutase [EC:5.4.2.2];pgm:phosphoglucomutase [EC:5.4.2.2];pgm:phosphoglucomutase [EC:5.4.2.2];pgm:phosphoglucomutase [EC:5.4.2.2];pgm:phosphoglucomutase [EC:5.4.2.2];pgm:phosphoglucomutase [EC:5.4.2.2];pgm:phosphoglucomutase [EC:5.4.2.2];pgm:phosphoglucomutase [EC:5.4.2.2];pgm:phosphoglucomutase [EC:5.4.2.2];pgm:phosphoglucomutase [EC:5.4.2.2];	Metabolic pathways ;Biosynthesis of secondary metabolites ;Biosynthesis of antibiotics ;Microbial metabolism in diverse environments ;Purine metabolism ;Glycolysis / Gluconeogenesis ;Amino sugar and nucleotide sugar metabolism ;Starch and sucrose metabolism ;Pentose phosphate pathway ;Galactose metabolism ;Streptomycin biosynthesis ;	IPR005844;IPR005845;IPR005846;IPR005843;IPR005841;IPR029044;IPR016066;IPR016055;IPR002618;	Alpha-D-phosphohexomutase, alpha/beta/alpha domain I;Alpha-D-phosphohexomutase, alpha/beta/alpha domain II;Alpha-D-phosphohexomutase, alpha/beta/alpha domain III;Alpha-D-phosphohexomutase, C-terminal;Alpha-D-phosphohexomutase superfamily;Nucleotide-diphospho-sugar transferases;Alpha-D-phosphohexomutase, conserved site;Alpha-D-phosphohexomutase, alpha/beta/alpha I/II/III;UTP--glucose-1-phosphate u…
G4Z320	>tr|G4Z320|G4Z320_PHYSP Putative uncharacterized protein OS=Phytophthora sojae (strain P6497) GN=PHYSODRAFT_492501 PE=4 SV=1	1	4.2161e-11	_EAK(ac)HNGYYDELR_	EAK(1)HNGYYDELR	319	-1.491	143.42	VALASAFREAKHNGYYDELRE	..........KH.........	cytosol	biological_process;metabolic process;organic substance metabolic process;primary metabolic process;carbohydrate metabolic process;	molecular_function;intramolecular transferase activity;catalytic activity;isomerase activity;intramolecular transferase activity, phosphotransferases;binding;cation binding;ion binding;metal ion binding;magnesium ion binding;transferase activity;transferase activity, transferring phosphorus-containing groups;nucleotidyltransferase activity;		K01835	pgm:phosphoglucomutase [EC:5.4.2.2];pgm:phosphoglucomutase [EC:5.4.2.2];pgm:phosphoglucomutase [EC:5.4.2.2];pgm:phosphoglucomutase [EC:5.4.2.2];pgm:phosphoglucomutase [EC:5.4.2.2];pgm:phosphoglucomutase [EC:5.4.2.2];pgm:phosphoglucomutase [EC:5.4.2.2];pgm:phosphoglucomutase [EC:5.4.2.2];pgm:phosphoglucomutase [EC:5.4.2.2];pgm:phosphoglucomutase [EC:5.4.2.2];pgm:phosphoglucomutase [EC:5.4.2.2];	Metabolic pathways ;Biosynthesis of secondary metabolites ;Biosynthesis of antibiotics ;Microbial metabolism in diverse environments ;Purine metabolism ;Glycolysis / Gluconeogenesis ;Amino sugar and nucleotide sugar metabolism ;Starch and sucrose metabolism ;Pentose phosphate pathway ;Galactose metabolism ;Streptomycin biosynthesis ;	IPR005844;IPR005845;IPR005846;IPR005843;IPR005841;IPR029044;IPR016066;IPR016055;IPR002618;	Alpha-D-phosphohexomutase, alpha/beta/alpha domain I;Alpha-D-phosphohexomutase, alpha/beta/alpha domain II;Alpha-D-phosphohexomutase, alpha/beta/alpha domain III;Alpha-D-phosphohexomutase, C-terminal;Alpha-D-phosphohexomutase superfamily;Nucleotide-diphospho-sugar transferases;Alpha-D-phosphohexomutase, conserved site;Alpha-D-phosphohexomutase, alpha/beta/alpha I/II/III;UTP--glucose-1-phosphate u…
G5A1Z9	>tr|G5A1Z9|G5A1Z9_PHYSP Putative uncharacterized protein OS=Phytophthora sojae (strain P6497) GN=PHYSODRAFT_355310 PE=4 SV=1	1	1.99761e-07	_ACEFIAK(ac)HSDSGVVVCDGMK_	ACEFIAK(1)HSDSGVVVCDGMK	127	0.45431	85.737	NNPKACEFIAKHSDSGVVVCD	..........KH.........	cytosol	biological_process;metabolic process;organic substance metabolic process;primary metabolic process;carbohydrate metabolic process;	molecular_function;intramolecular transferase activity;catalytic activity;isomerase activity;intramolecular transferase activity, phosphotransferases;binding;cation binding;ion binding;metal ion binding;magnesium ion binding;transferase activity;transferase activity, transferring phosphorus-containing groups;nucleotidyltransferase activity;		K01835	pgm:phosphoglucomutase [EC:5.4.2.2];pgm:phosphoglucomutase [EC:5.4.2.2];pgm:phosphoglucomutase [EC:5.4.2.2];pgm:phosphoglucomutase [EC:5.4.2.2];pgm:phosphoglucomutase [EC:5.4.2.2];pgm:phosphoglucomutase [EC:5.4.2.2];pgm:phosphoglucomutase [EC:5.4.2.2];pgm:phosphoglucomutase [EC:5.4.2.2];pgm:phosphoglucomutase [EC:5.4.2.2];pgm:phosphoglucomutase [EC:5.4.2.2];pgm:phosphoglucomutase [EC:5.4.2.2];	Metabolic pathways ;Biosynthesis of secondary metabolites ;Biosynthesis of antibiotics ;Microbial metabolism in diverse environments ;Purine metabolism ;Glycolysis / Gluconeogenesis ;Amino sugar and nucleotide sugar metabolism ;Starch and sucrose metabolism ;Pentose phosphate pathway ;Galactose metabolism ;Streptomycin biosynthesis ;	IPR005844;IPR005845;IPR005846;IPR005843;IPR005841;IPR029044;IPR016066;IPR016055;IPR002618;	Alpha-D-phosphohexomutase, alpha/beta/alpha domain I;Alpha-D-phosphohexomutase, alpha/beta/alpha domain II;Alpha-D-phosphohexomutase, alpha/beta/alpha domain III;Alpha-D-phosphohexomutase, C-terminal;Alpha-D-phosphohexomutase superfamily;Nucleotide-diphospho-sugar transferases;Alpha-D-phosphohexomutase, conserved site;Alpha-D-phosphohexomutase, alpha/beta/alpha I/II/III;UTP--glucose-1-phosphate u…
G4ZP54	>tr|G4ZP54|G4ZP54_PHYSP Putative uncharacterized protein OS=Phytophthora sojae (strain P6497) GN=PHYSODRAFT_560782 PE=4 SV=1	1	0.00122967	_SSDLYDAK(ac)HQK_	SSDLYDAK(1)HQK	530	0.79186	81.923	RAKSSDLYDAKHQKRLAPKLA	..........KH.........	cytosol	biological_process;metabolic process;organic substance metabolic process;primary metabolic process;carbohydrate metabolic process;	molecular_function;intramolecular transferase activity;catalytic activity;isomerase activity;intramolecular transferase activity, phosphotransferases;binding;cation binding;ion binding;metal ion binding;magnesium ion binding;transferase activity;transferase activity, transferring phosphorus-containing groups;nucleotidyltransferase activity;		K01835	pgm:phosphoglucomutase [EC:5.4.2.2];pgm:phosphoglucomutase [EC:5.4.2.2];pgm:phosphoglucomutase [EC:5.4.2.2];pgm:phosphoglucomutase [EC:5.4.2.2];pgm:phosphoglucomutase [EC:5.4.2.2];pgm:phosphoglucomutase [EC:5.4.2.2];pgm:phosphoglucomutase [EC:5.4.2.2];pgm:phosphoglucomutase [EC:5.4.2.2];pgm:phosphoglucomutase [EC:5.4.2.2];pgm:phosphoglucomutase [EC:5.4.2.2];pgm:phosphoglucomutase [EC:5.4.2.2];	Metabolic pathways ;Biosynthesis of secondary metabolites ;Biosynthesis of antibiotics ;Microbial metabolism in diverse environments ;Purine metabolism ;Glycolysis / Gluconeogenesis ;Amino sugar and nucleotide sugar metabolism ;Starch and sucrose metabolism ;Pentose phosphate pathway ;Galactose metabolism ;Streptomycin biosynthesis ;	IPR005844;IPR005845;IPR005846;IPR005843;IPR005841;IPR029044;IPR016066;IPR016055;IPR002618;	Alpha-D-phosphohexomutase, alpha/beta/alpha domain I;Alpha-D-phosphohexomutase, alpha/beta/alpha domain II;Alpha-D-phosphohexomutase, alpha/beta/alpha domain III;Alpha-D-phosphohexomutase, C-terminal;Alpha-D-phosphohexomutase superfamily;Nucleotide-diphospho-sugar transferases;Alpha-D-phosphohexomutase, conserved site;Alpha-D-phosphohexomutase, alpha/beta/alpha I/II/III;UTP--glucose-1-phosphate u…
G4Z973	>tr|G4Z973|G4Z973_PHYSP Glucose-6-phosphate isomerase OS=Phytophthora sojae (strain P6497) GN=PHYSODRAFT_285564 PE=3 SV=1	1	8.49998e-24	_FLAGAHAMDK(ac)HLLEAPLR_	FLAGAHAMDK(1)HLLEAPLR	308	-1.1524	139.88	KFLAGAHAMDKHLLEAPLRSN	..........KH.........	chloroplast	biological_process;single-organism transport;single-organism process;transport;establishment of localization;cation transport;localization;ion transport;metal ion transport;	molecular_function;binding;cation binding;ion binding;metal ion binding;					IPR006121;	Heavy metal-associated domain, HMA;
G4Z126	>tr|G4Z126|G4Z126_PHYSP Putative uncharacterized protein OS=Phytophthora sojae (strain P6497) GN=PHYSODRAFT_284839 PE=4 SV=1;>tr|G4Z131|G4Z131_PHYSP Putative uncharacterized protein OS=Phytophthora sojae (strain P6497) GN=PHYSODRAFT_359164 PE=4 SV=1	1	3.63274e-07	_GDSEK(ac)HMVEANPDAEYYTWTK_	GDSEK(1)HMVEANPDAEYYTWTK	356	0.57335	79.143	GCWLFRGDSEKHMVEANPDAE	..........KH.........	chloroplast	biological_process;metabolic process;organic substance metabolic process;macromolecule metabolic process;protein metabolic process;primary metabolic process;proteolysis;	peptidase activity, acting on L-amino acid peptides;molecular_function;hydrolase activity;peptidase activity;catalytic activity;cysteine-type peptidase activity;					IPR014756;IPR000668;IPR000169;IPR013201;IPR003172;IPR025660;	Immunoglobulin E-set;Peptidase C1A, papain C-terminal;Cysteine peptidase, cysteine active site;Proteinase inhibitor I29, cathepsin propeptide;MD-2-related lipid-recognition domain;Cysteine peptidase, histidine active site;
G4ZDW6	>tr|G4ZDW6|G4ZDW6_PHYSP Putative uncharacterized protein OS=Phytophthora sojae (strain P6497) GN=PHYSODRAFT_285788 PE=4 SV=1	1	0.00516871	_GK(ac)HNPALIAER_	GK(1)HNPALIAER	136	0.77935	71.176	GSGLGSKLRGKHNPALIAERE	..........KH.........	plasma membrane		molecular_function;binding;heterocyclic compound binding;organic cyclic compound binding;nucleic acid binding;nucleoside phosphate binding;small molecule binding;nucleotide binding;		K12890	SFRS1_9:splicing factor, arginine/serine-rich 1/9;SFRS1_9:splicing factor, arginine/serine-rich 1/9;	Spliceosome ;Herpes simplex infection ;	IPR004324;IPR020846;IPR000504;IPR012677;	Folate-biopterin transporter;Major facilitator superfamily domain;RNA recognition motif domain;Nucleotide-binding alpha-beta plait domain;
G4YYD6	>tr|G4YYD6|G4YYD6_PHYSP Putative uncharacterized protein OS=Phytophthora sojae (strain P6497) GN=PHYSODRAFT_485399 PE=3 SV=1	1	0.0321671	_LAGK(ac)HGIGR_	LAGK(1)HGIGR	266	-0.15967	50.805	LFLELNKLAGKHGIGRIDIVE	..........KH.........	plasma membrane		molecular_function;binding;heterocyclic compound binding;organic cyclic compound binding;nucleic acid binding;nucleoside phosphate binding;small molecule binding;nucleotide binding;		K12890	SFRS1_9:splicing factor, arginine/serine-rich 1/9;SFRS1_9:splicing factor, arginine/serine-rich 1/9;	Spliceosome ;Herpes simplex infection ;	IPR004324;IPR020846;IPR000504;IPR012677;	Folate-biopterin transporter;Major facilitator superfamily domain;RNA recognition motif domain;Nucleotide-binding alpha-beta plait domain;
G5A2U4	>tr|G5A2U4|G5A2U4_PHYSP Putative uncharacterized protein OS=Phytophthora sojae (strain P6497) GN=PHYSODRAFT_523863 PE=4 SV=1	1	0.00947077	_TK(ac)HAK(ac)HAK(ac)GAGSK(ac)SGGSR_	TK(1)HAK(1)HAK(1)GAGSK(1)SGGSR	130	-0.38974	103.04	SSDLKRTKHAKHAKGAGSKSG	..........KH.........	mitochondria							IPR008011;	Complex 1 LYR protein;
G4ZXV5	>tr|G4ZXV5|G4ZXV5_PHYSP Putative uncharacterized protein OS=Phytophthora sojae (strain P6497) GN=PHYSODRAFT_514860 PE=4 SV=1	1	0.028795	_LLADK(ac)HLEK_	LLADK(1)HLEK	99	-0.36709	55.084	EEFWPRLLADKHLEKTNVKVD	..........KH.........	mitochondria							IPR008011;	Complex 1 LYR protein;
G4ZGN7	>tr|G4ZGN7|G4ZGN7_PHYSP Putative uncharacterized protein OS=Phytophthora sojae (strain P6497) GN=PHYSODRAFT_354542 PE=4 SV=1	1	7.83205e-06	_ASHLLIK(ac)HIGSR_	ASHLLIK(1)HIGSR	13	0.05111	124.47	EQVRASHLLIKHIGSRRPASR	..........KH.........	chloroplast	biological_process;single-organism transport;cellular process;single-organism process;single-organism cellular process;transport;establishment of localization;localization;transmembrane transport;		membrane;intrinsic to membrane;cellular_component;membrane part;integral to membrane;				IPR020846;IPR011701;	Major facilitator superfamily domain;Major facilitator superfamily;
G4YRQ9	>tr|G4YRQ9|G4YRQ9_PHYSP Putative uncharacterized protein OS=Phytophthora sojae (strain P6497) GN=PHYSODRAFT_284859 PE=4 SV=1;>tr|G4Z1E1|G4Z1E1_PHYSP Putative uncharacterized protein (Fragment) OS=Phytophthora sojae (strain P6497) GN=PHYSODRAFT_285066 PE=4	1	0.00543988	_WK(ac)HDDNAER_	WK(1)HDDNAER	404	-0.27232	70.056	PETFCLCMRWKHDDNAERWRS	..........KH.........	chloroplast	gene expression;organic substance biosynthetic process;biosynthetic process;macromolecule biosynthetic process;cellular macromolecule metabolic process;cellular process;biological_process;cellular macromolecule biosynthetic process;metabolic process;organic substance metabolic process;cellular biosynthetic process;cellular protein metabolic process;macromolecule metabolic process;cellular metabol…	molecular_function;structural molecule activity;structural constituent of ribosome;	cell;cellular_component;intracellular;cytoplasmic part;cytoplasm;intracellular non-membrane-bounded organelle;organelle;macromolecular complex;non-membrane-bounded organelle;ribonucleoprotein complex;cell part;intracellular organelle;intracellular part;ribosome;	K02934	RP-L6e:large subunit ribosomal protein L6e;	Ribosome ;	IPR008991;IPR000915;IPR014722;	Translation protein SH3-like domain;60S ribosomal protein L6E;Ribosomal protein L2 domain 2;
G5A3W3	>tr|G5A3W3|G5A3W3_PHYSP Putative uncharacterized protein OS=Phytophthora sojae (strain P6497) GN=PHYSODRAFT_564140 PE=4 SV=1	1	1.54141e-05	_GVLVK(ac)HWTVPEK_	GVLVK(1)HWTVPEK	26	0.53715	113.95	CGGKVRGVLVKHWTVPEKHRS	..........KH.........	chloroplast	nitrogen compound metabolic process;cellular aromatic compound metabolic process;organic substance biosynthetic process;histidine metabolic process;small molecule biosynthetic process;oxoacid metabolic process;small molecule metabolic process;cellular nitrogen compound metabolic process;organic acid biosynthetic process;single-organism metabolic process;single-organism biosynthetic process;imidaz…	molecular_function;transferase activity, transferring nitrogenous groups;transaminase activity;catalytic activity;transferase activity;histidinol-phosphate transaminase activity;cofactor binding;anion binding;binding;ion binding;pyridoxal phosphate binding;		K00817	hisC:histidinol-phosphate aminotransferase [EC:2.6.1.9];hisC:histidinol-phosphate aminotransferase [EC:2.6.1.9];hisC:histidinol-phosphate aminotransferase [EC:2.6.1.9];hisC:histidinol-phosphate aminotransferase [EC:2.6.1.9];hisC:histidinol-phosphate aminotransferase [EC:2.6.1.9];hisC:histidinol-phosphate aminotransferase [EC:2.6.1.9];hisC:histidinol-phosphate aminotransferase [EC:2.6.1.9];hisC:hi…	Metabolic pathways ;Biosynthesis of secondary metabolites ;Biosynthesis of antibiotics ;Biosynthesis of amino acids ;Phenylalanine, tyrosine and tryptophan biosynthesis ;Tyrosine metabolism ;Phenylalanine metabolism ;Histidine metabolism ;Tropane, piperidine and pyridine alkaloid biosynthesis ;Novobiocin biosynthesis ;	IPR004839;IPR001917;IPR015424;IPR015422;IPR015421;IPR005861;	Aminotransferase, class I/classII;Aminotransferase, class-II, pyridoxal-phosphate binding site;Pyridoxal phosphate-dependent transferase;Pyridoxal phosphate-dependent transferase, major region, subdomain 2;Pyridoxal phosphate-dependent transferase, major region, subdomain 1;Histidinol-phosphate aminotransferase family;
G5A3M3	>tr|G5A3M3|G5A3M3_PHYSP Putative uncharacterized protein OS=Phytophthora sojae (strain P6497) GN=PHYSODRAFT_352502 PE=4 SV=1	1	2.23871e-05	_DLFAYAHDTK(ac)HEK_	DLFAYAHDTK(1)HEK	550	0.60178	108.23	KDLFAYAHDTKHEKIIRGCVM	..........KH.........	chloroplast	nitrogen compound metabolic process;cellular aromatic compound metabolic process;organic substance biosynthetic process;histidine metabolic process;small molecule biosynthetic process;oxoacid metabolic process;small molecule metabolic process;cellular nitrogen compound metabolic process;organic acid biosynthetic process;single-organism metabolic process;single-organism biosynthetic process;imidaz…	molecular_function;transferase activity, transferring nitrogenous groups;transaminase activity;catalytic activity;transferase activity;histidinol-phosphate transaminase activity;cofactor binding;anion binding;binding;ion binding;pyridoxal phosphate binding;		K00817	hisC:histidinol-phosphate aminotransferase [EC:2.6.1.9];hisC:histidinol-phosphate aminotransferase [EC:2.6.1.9];hisC:histidinol-phosphate aminotransferase [EC:2.6.1.9];hisC:histidinol-phosphate aminotransferase [EC:2.6.1.9];hisC:histidinol-phosphate aminotransferase [EC:2.6.1.9];hisC:histidinol-phosphate aminotransferase [EC:2.6.1.9];hisC:histidinol-phosphate aminotransferase [EC:2.6.1.9];hisC:hi…	Metabolic pathways ;Biosynthesis of secondary metabolites ;Biosynthesis of antibiotics ;Biosynthesis of amino acids ;Phenylalanine, tyrosine and tryptophan biosynthesis ;Tyrosine metabolism ;Phenylalanine metabolism ;Histidine metabolism ;Tropane, piperidine and pyridine alkaloid biosynthesis ;Novobiocin biosynthesis ;	IPR004839;IPR001917;IPR015424;IPR015422;IPR015421;IPR005861;	Aminotransferase, class I/classII;Aminotransferase, class-II, pyridoxal-phosphate binding site;Pyridoxal phosphate-dependent transferase;Pyridoxal phosphate-dependent transferase, major region, subdomain 2;Pyridoxal phosphate-dependent transferase, major region, subdomain 1;Histidinol-phosphate aminotransferase family;
G4Z1M3	>tr|G4Z1M3|G4Z1M3_PHYSP Putative uncharacterized protein OS=Phytophthora sojae (strain P6497) GN=PHYSODRAFT_486383 PE=4 SV=1	1	6.63537e-06	_GAVAVQDFDYFHK(ac)HSAQIIR_	GAVAVQDFDYFHK(1)HSAQIIR	603	3.9662	76.118	VAVQDFDYFHKHSAQIIRTSI	..........KH.........	mitochondria		molecular_function;oxidoreductase activity, acting on the aldehyde or oxo group of = donors;oxidoreductase activity;catalytic activity;oxidoreductase activity, acting on the aldehyde or oxo group of = donors, NAD or NADP as acceptor;		K00130	betB:betaine-aldehyde dehydrogenase [EC:1.2.1.8];betB:betaine-aldehyde dehydrogenase [EC:1.2.1.8];	Metabolic pathways ;Glycine, serine and threonine metabolism ;	IPR016160;IPR016163;IPR016162;IPR016161;IPR015590;IPR029510;	Aldehyde dehydrogenase, cysteine active site;Aldehyde dehydrogenase, C-terminal;Aldehyde dehydrogenase N-terminal domain;Aldehyde/histidinol dehydrogenase;Aldehyde dehydrogenase domain;Aldehyde dehydrogenase, glutamic acid active site;
G4YMI5	>tr|G4YMI5|G4YMI5_PHYSP Putative uncharacterized protein OS=Phytophthora sojae (strain P6497) GN=PHYSODRAFT_552331 PE=3 SV=1	1	0.0335226	_CYDAVK(ac)HAPK_	CYDAVK(1)HAPK	127	-2.346	43.958	KDIQRCYDAVKHAPKHRIHTF	..........KH.........	nuclear		molecular_function;binding;heterocyclic compound binding;organic cyclic compound binding;nucleic acid binding;cation binding;ion binding;transition metal ion binding;metal ion binding;zinc ion binding;					IPR013083;IPR002867;	Zinc finger, RING/FYVE/PHD-type;Zinc finger, C6HC-type;
G4Z170	>tr|G4Z170|G4Z170_PHYSP Putative uncharacterized protein OS=Phytophthora sojae (strain P6497) GN=PHYSODRAFT_353990 PE=4 SV=1	1	0.00607954	_SEDK(ac)HPIMYYSK_	SEDK(1)HPIMYYSK	124	2.4359	63.185	LIQRDEKSEDKHPIMYYSKLP	..........KH.........	chloroplast	single-organism process;biological regulation;response to wounding;response to stress;regulation of biological quality;coagulation;hemostasis;biological_process;multicellular organismal process;single-multicellular organism process;wound healing;response to stimulus;regulation of body fluid levels;blood coagulation;metabolic process;organic substance metabolic process;primary metabolic process;ca…	molecular_function;binding;pattern binding;carbohydrate binding;polysaccharide binding;cellulose binding;hydrolase activity;hydrolase activity, acting on glycosyl bonds;catalytic activity;hydrolase activity, hydrolyzing O-glycosyl compounds;	cellular_component;extracellular region;				IPR003609;IPR000177;IPR000254;IPR003014;IPR029469;	Apple-like;Apple domain;Cellulose-binding domain, fungal;PAN-1 domain;PAN-4 domain;
G4YFP8	>tr|G4YFP8|G4YFP8_PHYSP Putative uncharacterized protein OS=Phytophthora sojae (strain P6497) GN=PHYSODRAFT_553971 PE=3 SV=1;>tr|G4YEL6|G4YEL6_PHYSP Putative uncharacterized protein OS=Phytophthora sojae (strain P6497) GN=PHYSODRAFT_553896 PE=3 SV=1;>tr|G4	1	1.4455e-05	_FEIVK(ac)HLQSLDK_	FEIVK(1)HLQSLDK	585	-0.0055146	113.69	VFPEHKFEIVKHLQSLDKVVG	..........KH.........	mitochondria		molecular_function;catalytic activity;anion binding;binding;ion binding;lipid binding;phospholipid binding;		K01115	PLD1_2:phospholipase D1/2 [EC:3.1.4.4];PLD1_2:phospholipase D1/2 [EC:3.1.4.4];PLD1_2:phospholipase D1/2 [EC:3.1.4.4];PLD1_2:phospholipase D1/2 [EC:3.1.4.4];PLD1_2:phospholipase D1/2 [EC:3.1.4.4];PLD1_2:phospholipase D1/2 [EC:3.1.4.4];PLD1_2:phospholipase D1/2 [EC:3.1.4.4];PLD1_2:phospholipase D1/2 [EC:3.1.4.4];PLD1_2:phospholipase D1/2 [EC:3.1.4.4];PLD1_2:phospholipase D1/2 [EC:3.1.4.4];PLD1_2:ph…	Metabolic pathways ;Biosynthesis of secondary metabolites ;Endocytosis ;Glycerophospholipid metabolism ;Sphingolipid signaling pathway ;Fc gamma R-mediated phagocytosis ;cAMP signaling pathway ;Choline metabolism in cancer ;Ether lipid metabolism ;Ras signaling pathway ;Glutamatergic synapse ;GnRH signaling pathway ;	IPR001736;IPR025202;	Phospholipase D/Transphosphatidylase;Phospholipase D-like domain;
G4Z9W6	>tr|G4Z9W6|G4Z9W6_PHYSP Putative uncharacterized protein OS=Phytophthora sojae (strain P6497) GN=PHYSODRAFT_285441 PE=4 SV=1	1	7.45349e-10	_K(ac)HLFTDSPSSASASSPHR_	K(1)HLFTDSPSSASASSPHR	214	-0.41953	104.88	EHFVHRNKARKHLFTDSPSSA	..........KH.........	cytosol	nitrogen compound metabolic process;purine ribonucleoside biosynthetic process;phosphate-containing compound metabolic process;phosphorus metabolic process;purine ribonucleoside metabolic process;cellular nitrogen compound metabolic process;nucleoside phosphate metabolic process;single-organism metabolic process;ribonucleoside biosynthetic process;heterocycle biosynthetic process;aromatic compoun…	molecular_function;oxidoreductase activity;oxidoreductase activity, acting on CH-OH group of donors;catalytic activity;oxidoreductase activity, acting on the CH-OH group of donors, NAD = or NADP as acceptor;IMP dehydrogenase activity;binding;cation binding;ion binding;metal ion binding;nucleoside phosphate binding;heterocyclic compound binding;small molecule binding;organic cyclic compound bindin…	intracellular;cell part;cell;intracellular part;cellular_component;cytoplasm;				IPR000644;IPR013785;IPR001093;IPR005990;	CBS domain;Aldolase-type TIM barrel;IMP dehydrogenase/GMP reductase;Inosine-5'-monophosphate dehydrogenase;
G4ZBB8	>tr|G4ZBB8|G4ZBB8_PHYSP Putative uncharacterized protein OS=Phytophthora sojae (strain P6497) GN=PHYSODRAFT_495458 PE=3 SV=1	1	0.0395392	_TASDVATAATK(ac)HGVNVR_	TASDVATAATK(1)HGVNVR	437	2.0521	40.693	TASDVATAATKHGVNVRVIDD	..........KH.........	cytosol	gene expression;nitrogen compound metabolic process;cellular aromatic compound metabolic process;organic substance biosynthetic process;nucleic acid metabolic process;cellular macromolecule metabolic process;small molecule metabolic process;oxoacid metabolic process;translation;cellular nitrogen compound metabolic process;single-organism metabolic process;cellular macromolecule biosynthetic proce…	purine ribonucleotide binding;anion binding;ribonucleotide binding;small molecule binding;ion binding;ribonucleoside binding;purine ribonucleoside triphosphate binding;carbohydrate derivative binding;adenyl ribonucleotide binding;nucleoside phosphate binding;molecular_function;nucleotide binding;nucleoside binding;adenyl nucleotide binding;heterocyclic compound binding;binding;purine nucleoside b…	intracellular;cell part;cell;intracellular part;cellular_component;cytoplasm;membrane;	K01883	CARS:cysteinyl-tRNA synthetase [EC:6.1.1.16];	Aminoacyl-tRNA biosynthesis ;	IPR009080;IPR015803;IPR024909;IPR014729;IPR015273;	Aminoacyl-tRNA synthetase, class 1a, anticodon-binding;Cysteine-tRNA ligase;Cysteinyl-tRNA synthetase/mycothiol ligase;Rossmann-like alpha/beta/alpha sandwich fold;Cysteinyl-tRNA synthetase, class Ia, DALR;
G4ZCI9	>tr|G4ZCI9|G4ZCI9_PHYSP Putative uncharacterized protein OS=Phytophthora sojae (strain P6497) GN=PHYSODRAFT_559706 PE=4 SV=1	1	0.0195643	_HSK(ac)HPYFPR_	HSK(1)HPYFPR	571	-0.028962	58.246	FLRTLHSKHSKHPYFPRPHPK	..........KH.........	cytosol	gene expression;nitrogen compound metabolic process;cellular aromatic compound metabolic process;organic substance biosynthetic process;nucleic acid metabolic process;cellular macromolecule metabolic process;small molecule metabolic process;oxoacid metabolic process;translation;cellular nitrogen compound metabolic process;single-organism metabolic process;cellular macromolecule biosynthetic proce…	purine ribonucleotide binding;anion binding;ribonucleotide binding;small molecule binding;ion binding;ribonucleoside binding;purine ribonucleoside triphosphate binding;carbohydrate derivative binding;adenyl ribonucleotide binding;nucleoside phosphate binding;molecular_function;nucleotide binding;nucleoside binding;adenyl nucleotide binding;heterocyclic compound binding;binding;purine nucleoside b…	intracellular;cell part;cell;intracellular part;cellular_component;cytoplasm;membrane;	K01883	CARS:cysteinyl-tRNA synthetase [EC:6.1.1.16];	Aminoacyl-tRNA biosynthesis ;	IPR009080;IPR015803;IPR024909;IPR014729;IPR015273;	Aminoacyl-tRNA synthetase, class 1a, anticodon-binding;Cysteine-tRNA ligase;Cysteinyl-tRNA synthetase/mycothiol ligase;Rossmann-like alpha/beta/alpha sandwich fold;Cysteinyl-tRNA synthetase, class Ia, DALR;
G5A2U4	>tr|G5A2U4|G5A2U4_PHYSP Putative uncharacterized protein OS=Phytophthora sojae (strain P6497) GN=PHYSODRAFT_523863 PE=4 SV=1	1	0.00947077	_TK(ac)HAK(ac)HAK(ac)GAGSK(ac)SGGSR_	TK(1)HAK(1)HAK(1)GAGSK(1)SGGSR	127	-0.38974	103.04	EAGSSDLKRTKHAKHAKGAGS	..........KH.........	cytosol	gene expression;nitrogen compound metabolic process;cellular aromatic compound metabolic process;organic substance biosynthetic process;nucleic acid metabolic process;cellular macromolecule metabolic process;small molecule metabolic process;oxoacid metabolic process;translation;cellular nitrogen compound metabolic process;single-organism metabolic process;cellular macromolecule biosynthetic proce…	purine ribonucleotide binding;anion binding;ribonucleotide binding;small molecule binding;ion binding;ribonucleoside binding;purine ribonucleoside triphosphate binding;carbohydrate derivative binding;adenyl ribonucleotide binding;nucleoside phosphate binding;molecular_function;nucleotide binding;nucleoside binding;adenyl nucleotide binding;heterocyclic compound binding;binding;purine nucleoside b…	intracellular;cell part;cell;intracellular part;cellular_component;cytoplasm;membrane;	K01883	CARS:cysteinyl-tRNA synthetase [EC:6.1.1.16];	Aminoacyl-tRNA biosynthesis ;	IPR009080;IPR015803;IPR024909;IPR014729;IPR015273;	Aminoacyl-tRNA synthetase, class 1a, anticodon-binding;Cysteine-tRNA ligase;Cysteinyl-tRNA synthetase/mycothiol ligase;Rossmann-like alpha/beta/alpha sandwich fold;Cysteinyl-tRNA synthetase, class Ia, DALR;
G4Z8Z4	>tr|G4Z8Z4|G4Z8Z4_PHYSP 40S ribosomal protein S27 OS=Phytophthora sojae (strain P6497) GN=PHYSODRAFT_285418 PE=3 SV=1	1	1.34437e-07	_DLLHPSAAEEASK(ac)HK_	DLLHPSAAEEASK(1)HK	16	0.18921	115.68	LHPSAAEEASKHKLRRLVQAP	..........KH.........	nuclear	gene expression;nitrogen compound metabolic process;organic substance biosynthetic process;cellular aromatic compound metabolic process;nucleic acid metabolic process;cellular macromolecule metabolic process;cellular nitrogen compound metabolic process;cellular macromolecule biosynthetic process;heterocycle biosynthetic process;cellular metabolic process;macromolecule metabolic process;aromatic c…	molecular_function;binding;heterocyclic compound binding;organic cyclic compound binding;nucleic acid binding;DNA binding;RNA polymerase activity;nucleotidyltransferase activity;catalytic activity;transferase activity;transferase activity, transferring phosphorus-containing groups;DNA-directed RNA polymerase activity;cation binding;ion binding;transition metal ion binding;metal ion binding;zinc i…	intracellular;organelle;membrane-bounded organelle;cell part;cell;intracellular organelle;intracellular part;cellular_component;intracellular membrane-bounded organelle;nucleus;	K02999	RPA1:DNA-directed RNA polymerase I subunit RPA1 [EC:2.7.7.6];RPA1:DNA-directed RNA polymerase I subunit RPA1 [EC:2.7.7.6];RPA1:DNA-directed RNA polymerase I subunit RPA1 [EC:2.7.7.6];RPA1:DNA-directed RNA polymerase I subunit RPA1 [EC:2.7.7.6];	Metabolic pathways ;Purine metabolism ;Pyrimidine metabolism ;RNA polymerase ;	IPR007080;IPR007081;IPR007066;IPR007083;IPR000722;IPR006592;	RNA polymerase Rpb1, domain 1;RNA polymerase Rpb1, domain 5;RNA polymerase Rpb1, domain 3;RNA polymerase Rpb1, domain 4;RNA polymerase, alpha subunit;RNA polymerase, N-terminal;
G4Z044	>tr|G4Z044|G4Z044_PHYSP Putative uncharacterized protein (Fragment) OS=Phytophthora sojae (strain P6497) GN=PHYSODRAFT_353901 PE=4 SV=1	1	0.00019121	_AGIISAK(ac)HAGEAR_	AGIISAK(1)HAGEAR	49	-2.6409	102.87	LVSKAGIISAKHAGEARFTDT	..........KH.........	cytosol	biological_process;cellular process;cellular macromolecule metabolic process;metabolic process;organic substance metabolic process;cellular protein metabolic process;protein metabolic process;macromolecule metabolic process;cellular metabolic process;primary metabolic process;protein folding;peptidyl-proline modification;peptidyl-amino acid modification;macromolecule modification;protein modifica…	molecular_function;catalytic activity;isomerase activity;cis-trans isomerase activity;peptidyl-prolyl cis-trans isomerase activity;					IPR020892;IPR011990;IPR001179;IPR013026;IPR019734;IPR002130;IPR029000;	Cyclophilin-type peptidyl-prolyl cis-trans isomerase, conserved site;Tetratricopeptide-like helical domain;Peptidyl-prolyl cis-trans isomerase, FKBP-type, domain;Tetratricopeptide repeat-containing domain;Tetratricopeptide repeat;Cyclophilin-type peptidyl-prolyl cis-trans isomerase domain;Cyclophilin-like domain;
G4YP72	>tr|G4YP72|G4YP72_PHYSP Putative uncharacterized protein OS=Phytophthora sojae (strain P6497) GN=PHYSODRAFT_284069 PE=4 SV=1	1	8.43474e-14	_TQLNDHFESK(ac)HAAK_	TQLNDHFESK(1)HAAK	68	-0.40778	146.2	KTQLNDHFESKHAAKGFTLEQ	..........KH.........	cytosol	biological_process;cellular process;cellular macromolecule metabolic process;metabolic process;organic substance metabolic process;cellular protein metabolic process;protein metabolic process;macromolecule metabolic process;cellular metabolic process;primary metabolic process;protein folding;peptidyl-proline modification;peptidyl-amino acid modification;macromolecule modification;protein modifica…	molecular_function;catalytic activity;isomerase activity;cis-trans isomerase activity;peptidyl-prolyl cis-trans isomerase activity;					IPR020892;IPR011990;IPR001179;IPR013026;IPR019734;IPR002130;IPR029000;	Cyclophilin-type peptidyl-prolyl cis-trans isomerase, conserved site;Tetratricopeptide-like helical domain;Peptidyl-prolyl cis-trans isomerase, FKBP-type, domain;Tetratricopeptide repeat-containing domain;Tetratricopeptide repeat;Cyclophilin-type peptidyl-prolyl cis-trans isomerase domain;Cyclophilin-like domain;
G4Z1Y8	>tr|G4Z1Y8|G4Z1Y8_PHYSP Putative uncharacterized protein OS=Phytophthora sojae (strain P6497) GN=PHYSODRAFT_359958 PE=4 SV=1	1	1.07243e-07	_HYAAPVMYDSVGFLEK(ac)HK_	HYAAPVMYDSVGFLEK(1)HK	525	2.0479	97.235	VMYDSVGFLEKHKDSLLPDLS	..........KH.........	cytosol	biological_process;cellular process;cellular macromolecule metabolic process;metabolic process;organic substance metabolic process;cellular protein metabolic process;protein metabolic process;macromolecule metabolic process;cellular metabolic process;primary metabolic process;protein folding;peptidyl-proline modification;peptidyl-amino acid modification;macromolecule modification;protein modifica…	molecular_function;catalytic activity;isomerase activity;cis-trans isomerase activity;peptidyl-prolyl cis-trans isomerase activity;					IPR020892;IPR011990;IPR001179;IPR013026;IPR019734;IPR002130;IPR029000;	Cyclophilin-type peptidyl-prolyl cis-trans isomerase, conserved site;Tetratricopeptide-like helical domain;Peptidyl-prolyl cis-trans isomerase, FKBP-type, domain;Tetratricopeptide repeat-containing domain;Tetratricopeptide repeat;Cyclophilin-type peptidyl-prolyl cis-trans isomerase domain;Cyclophilin-like domain;
G4YQM5	>tr|G4YQM5|G4YQM5_PHYSP Putative uncharacterized protein OS=Phytophthora sojae (strain P6497) GN=PHYSODRAFT_323696 PE=4 SV=1	1	9.25291e-08	_GVEDK(ac)HDLDAAQR_	GVEDK(1)HDLDAAQR	168	1.6307	128.76	SCAYWKGVEDKHDLDAAQRNK	..........KH.........	cytosol	biological_process;cellular process;cellular macromolecule metabolic process;metabolic process;organic substance metabolic process;cellular protein metabolic process;protein metabolic process;macromolecule metabolic process;cellular metabolic process;primary metabolic process;protein folding;peptidyl-proline modification;peptidyl-amino acid modification;macromolecule modification;protein modifica…	molecular_function;catalytic activity;isomerase activity;cis-trans isomerase activity;peptidyl-prolyl cis-trans isomerase activity;					IPR020892;IPR011990;IPR001179;IPR013026;IPR019734;IPR002130;IPR029000;	Cyclophilin-type peptidyl-prolyl cis-trans isomerase, conserved site;Tetratricopeptide-like helical domain;Peptidyl-prolyl cis-trans isomerase, FKBP-type, domain;Tetratricopeptide repeat-containing domain;Tetratricopeptide repeat;Cyclophilin-type peptidyl-prolyl cis-trans isomerase domain;Cyclophilin-like domain;
G5A7E6	>tr|G5A7E6|G5A7E6_PHYSP Putative uncharacterized protein OS=Phytophthora sojae (strain P6497) GN=PHYSODRAFT_526723 PE=4 SV=1	1	9.19145e-19	_AINAAYVNK(ac)HQHDIAHAVK_	AINAAYVNK(1)HQHDIAHAVK	225	-0.46782	132.79	LRAINAAYVNKHQHDIAHAVK	..........KH.........	cytosol	biological_process;cellular process;cellular macromolecule metabolic process;metabolic process;organic substance metabolic process;cellular protein metabolic process;protein metabolic process;macromolecule metabolic process;cellular metabolic process;primary metabolic process;protein folding;peptidyl-proline modification;peptidyl-amino acid modification;macromolecule modification;protein modifica…	molecular_function;catalytic activity;isomerase activity;cis-trans isomerase activity;peptidyl-prolyl cis-trans isomerase activity;					IPR020892;IPR011990;IPR001179;IPR013026;IPR019734;IPR002130;IPR029000;	Cyclophilin-type peptidyl-prolyl cis-trans isomerase, conserved site;Tetratricopeptide-like helical domain;Peptidyl-prolyl cis-trans isomerase, FKBP-type, domain;Tetratricopeptide repeat-containing domain;Tetratricopeptide repeat;Cyclophilin-type peptidyl-prolyl cis-trans isomerase domain;Cyclophilin-like domain;
G4ZET7	>tr|G4ZET7|G4ZET7_PHYSP Putative uncharacterized protein OS=Phytophthora sojae (strain P6497) GN=PHYSODRAFT_285861 PE=4 SV=1	1	3.1111e-16	_NK(ac)HVENWNNWR_	NK(1)HVENWNNWR	33	0.91544	150.46	RRHGGSLHKNKHVENWNNWRG	..........KH.........	chloroplast	gene expression;organic substance biosynthetic process;biosynthetic process;macromolecule biosynthetic process;cellular macromolecule metabolic process;cellular process;biological_process;cellular macromolecule biosynthetic process;metabolic process;organic substance metabolic process;cellular biosynthetic process;cellular protein metabolic process;macromolecule metabolic process;cellular metabol…	molecular_function;structural molecule activity;structural constituent of ribosome;	cell;cellular_component;intracellular;cytoplasmic part;cytoplasm;intracellular non-membrane-bounded organelle;organelle;macromolecular complex;non-membrane-bounded organelle;ribonucleoprotein complex;cell part;intracellular organelle;intracellular part;ribosome;	K02930	RP-L4e:large subunit ribosomal protein L4e;	Ribosome ;	IPR013000;IPR023574;IPR025755;IPR002136;	Ribosomal protein L4/L1e, eukaryotic/archaeal, conserved site;Ribosomal protein L4 domain;60S ribosomal protein L4, C-terminal domain;Ribosomal protein L4/L1e;
G5AB07	>tr|G5AB07|G5AB07_PHYSP Putative uncharacterized protein OS=Phytophthora sojae (strain P6497) GN=PHYSODRAFT_527958 PE=4 SV=1	1	0.0274509	_SYEQHYTSK(ac)HPK_	SYEQHYTSK(1)HPK	78	-0.93605	48.822	IKSYEQHYTSKHPKASFDRDA	..........KH.........	chloroplast	gene expression;organic substance biosynthetic process;biosynthetic process;macromolecule biosynthetic process;cellular macromolecule metabolic process;cellular process;biological_process;cellular macromolecule biosynthetic process;metabolic process;organic substance metabolic process;cellular biosynthetic process;cellular protein metabolic process;macromolecule metabolic process;cellular metabol…	molecular_function;structural molecule activity;structural constituent of ribosome;	cell;cellular_component;intracellular;cytoplasmic part;cytoplasm;intracellular non-membrane-bounded organelle;organelle;macromolecular complex;non-membrane-bounded organelle;ribonucleoprotein complex;cell part;intracellular organelle;intracellular part;ribosome;	K02930	RP-L4e:large subunit ribosomal protein L4e;	Ribosome ;	IPR013000;IPR023574;IPR025755;IPR002136;	Ribosomal protein L4/L1e, eukaryotic/archaeal, conserved site;Ribosomal protein L4 domain;60S ribosomal protein L4, C-terminal domain;Ribosomal protein L4/L1e;
G4Z8H5	>tr|G4Z8H5|G4Z8H5_PHYSP Putative uncharacterized protein OS=Phytophthora sojae (strain P6497) GN=PHYSODRAFT_354429 PE=3 SV=1	1	1.12502e-08	_EK(ac)HYDQTMEYPQEIFEK_	EK(1)HYDQTMEYPQEIFEK	64	-0.19591	105.5	FAREEMIPKEKHYDQTMEYPQ	..........KH.........	chloroplast	gene expression;organic substance biosynthetic process;biosynthetic process;macromolecule biosynthetic process;cellular macromolecule metabolic process;cellular process;biological_process;cellular macromolecule biosynthetic process;metabolic process;organic substance metabolic process;cellular biosynthetic process;cellular protein metabolic process;macromolecule metabolic process;cellular metabol…	molecular_function;structural molecule activity;structural constituent of ribosome;	cell;cellular_component;intracellular;cytoplasmic part;cytoplasm;intracellular non-membrane-bounded organelle;organelle;macromolecular complex;non-membrane-bounded organelle;ribonucleoprotein complex;cell part;intracellular organelle;intracellular part;ribosome;	K02930	RP-L4e:large subunit ribosomal protein L4e;	Ribosome ;	IPR013000;IPR023574;IPR025755;IPR002136;	Ribosomal protein L4/L1e, eukaryotic/archaeal, conserved site;Ribosomal protein L4 domain;60S ribosomal protein L4, C-terminal domain;Ribosomal protein L4/L1e;
G4ZIE9	>tr|G4ZIE9|G4ZIE9_PHYSP Putative uncharacterized protein OS=Phytophthora sojae (strain P6497) GN=PHYSODRAFT_502439 PE=3 SV=1	1	1.38126e-21	_K(ac)HLDTYYAR_	K(1)HLDTYYAR	477	0.69088	163.38	PKELLKKIPKKHLDTYYARRT	..........KH.........	chloroplast	macromolecule localization;biological_process;protein localization;transport;establishment of localization;organic substance transport;establishment of protein localization;localization;protein transport;	nucleoside-triphosphatase regulator activity;molecular_function;small GTPase regulator activity;enzyme regulator activity;GDP-dissociation inhibitor activity;GTPase regulator activity;Rab GDP-dissociation inhibitor activity;					IPR018203;IPR000806;	GDP dissociation inhibitor;Rab GDI protein;
G4YPV5	>tr|G4YPV5|G4YPV5_PHYSP Putative uncharacterized protein OS=Phytophthora sojae (strain P6497) GN=PHYSODRAFT_552537 PE=4 SV=1	1	2.05073e-07	_EDEK(ac)HYFCK_	EDEK(1)HYFCK	865	-2.5439	140.49	DSLYWPREDEKHYFCKAPTDL	..........KH.........	chloroplast	macromolecule localization;biological_process;protein localization;transport;establishment of localization;organic substance transport;establishment of protein localization;localization;protein transport;	nucleoside-triphosphatase regulator activity;molecular_function;small GTPase regulator activity;enzyme regulator activity;GDP-dissociation inhibitor activity;GTPase regulator activity;Rab GDP-dissociation inhibitor activity;					IPR018203;IPR000806;	GDP dissociation inhibitor;Rab GDI protein;
G4ZAH5	>tr|G4ZAH5|G4ZAH5_PHYSP DNA primase large subunit OS=Phytophthora sojae (strain P6497) GN=PHYSODRAFT_330433 PE=3 SV=1	1	0.0053624	_TLNK(ac)HMPLR_	TLNK(1)HMPLR	73	0.44435	71.614	REGRLEKTLNKHMPLRAAAPM	..........KH.........	chloroplast	macromolecule localization;biological_process;protein localization;transport;establishment of localization;organic substance transport;establishment of protein localization;localization;protein transport;	nucleoside-triphosphatase regulator activity;molecular_function;small GTPase regulator activity;enzyme regulator activity;GDP-dissociation inhibitor activity;GTPase regulator activity;Rab GDP-dissociation inhibitor activity;					IPR018203;IPR000806;	GDP dissociation inhibitor;Rab GDI protein;
G4ZXQ0	>tr|G4ZXQ0|G4ZXQ0_PHYSP Putative uncharacterized protein OS=Phytophthora sojae (strain P6497) GN=PHYSODRAFT_355228 PE=4 SV=1	1	0.0229434	_K(ac)HDASIDEHVK_	K(1)HDASIDEHVK	45	1.9371	47.062	GNAEHTTKFRKHDASIDEHVK	..........KH.........	chloroplast	macromolecule localization;biological_process;protein localization;transport;establishment of localization;organic substance transport;establishment of protein localization;localization;protein transport;	nucleoside-triphosphatase regulator activity;molecular_function;small GTPase regulator activity;enzyme regulator activity;GDP-dissociation inhibitor activity;GTPase regulator activity;Rab GDP-dissociation inhibitor activity;					IPR018203;IPR000806;	GDP dissociation inhibitor;Rab GDI protein;
G4YHD6	>tr|G4YG54|G4YG54_PHYSP Histone H2B OS=Phytophthora sojae (strain P6497) GN=PHYSODRAFT_473259 PE=3 SV=1;>tr|G4YHD6|G4YHD6_PHYSP Histone H2B OS=Phytophthora sojae (strain P6497) GN=PHYSODRAFT_284271 PE=3 SV=1	1	0.000171224	_LMLPGELAK(ac)HAVSEGTK_	LMLPGELAK(1)HAVSEGTK	101	-0.50302	80.545	VRLMLPGELAKHAVSEGTKAV	..........KH.........	nuclear	regulation of gene expression;gene expression;nitrogen compound metabolic process;organic substance biosynthetic process;cellular aromatic compound metabolic process;regulation of nitrogen compound metabolic process;regulation of RNA metabolic process;nucleic acid metabolic process;cellular macromolecule metabolic process;regulation of metabolic process;regulation of primary metabolic process;reg…	molecular_function;binding;heterocyclic compound binding;organic cyclic compound binding;nucleic acid binding;DNA binding;sequence-specific DNA binding;	intracellular;organelle;membrane-bounded organelle;cell part;cell;intracellular organelle;intracellular part;cellular_component;intracellular membrane-bounded organelle;nucleus;	K08065	NFYB:nuclear transcription Y subunit beta;NFYB:nuclear transcription Y subunit beta;NFYB:nuclear transcription Y subunit beta;	HTLV-I infection ;Tuberculosis ;Antigen processing and presentation ;	IPR009072;IPR003956;IPR003958;	Histone-fold;Transcription factor, NFYB/HAP3, conserved site;Transcription factor CBF/NF-Y/archaeal histone;
G4ZXP6	>tr|G4ZXP6|G4ZXP6_PHYSP Glutathione peroxidase OS=Phytophthora sojae (strain P6497) GN=PHYSODRAFT_548252 PE=3 SV=1	1	4.7908e-20	_QYNVSFPLFEK(ac)HDVNGSNAR_	QYNVSFPLFEK(1)HDVNGSNAR	994	-0.69341	120.4	QYNVSFPLFEKHDVNGSNARP	..........KH.........	chloroplast		molecular_function;binding;cation binding;ion binding;transition metal ion binding;metal ion binding;copper ion binding;		K02258	COX11:cytochrome c oxidase assembly protein subunit 11;COX11:cytochrome c oxidase assembly protein subunit 11;	Metabolic pathways ;Oxidative phosphorylation ;	IPR007533;IPR023471;	Cytochrome c oxidase assembly protein CtaG/Cox11;Cytochrome c oxidase assembly protein CtaG/Cox11, domain;
G4YER7	>tr|G4YER7|G4YER7_PHYSP Putative uncharacterized protein OS=Phytophthora sojae (strain P6497) GN=PHYSODRAFT_473468 PE=4 SV=1	1	0.0233482	_VWK(ac)HETADK_	VWK(1)HETADK	77	0.35974	57.267	IRVGKIVKVWKHETADKLYCE	..........KH.........	cytosol	gene expression;organic substance biosynthetic process;biosynthetic process;macromolecule biosynthetic process;cellular macromolecule metabolic process;cellular process;biological_process;cellular macromolecule biosynthetic process;metabolic process;organic substance metabolic process;cellular biosynthetic process;cellular protein metabolic process;macromolecule metabolic process;cellular metabol…	molecular_function;structural molecule activity;structural constituent of ribosome;	cell;cellular_component;intracellular;cytoplasmic part;cytoplasm;intracellular non-membrane-bounded organelle;organelle;macromolecular complex;non-membrane-bounded organelle;ribonucleoprotein complex;cell part;intracellular organelle;intracellular part;ribosome;	K02912	RP-L32e:large subunit ribosomal protein L32e;	Ribosome ;	IPR001515;IPR018263;	Ribosomal protein L32e;Ribosomal protein L32e, conserved site;
G5ADS2	>tr|G5ADS2|G5ADS2_PHYSP 40S ribosomal protein S4 OS=Phytophthora sojae (strain P6497) GN=PHYSODRAFT_356144 PE=3 SV=1	1	5.22224e-05	_MSAPK(ac)HWMLGK_	MSAPK(1)HWMLGK	16	-0.59659	103.91	RKHLKRMSAPKHWMLGKLDGI	..........KH.........	chloroplast	biological_process;metabolic process;	molecular_function;catalytic activity;transferase activity;		K00797	speE:spermidine synthase [EC:2.5.1.16];speE:spermidine synthase [EC:2.5.1.16];speE:spermidine synthase [EC:2.5.1.16];speE:spermidine synthase [EC:2.5.1.16];speE:spermidine synthase [EC:2.5.1.16];	Metabolic pathways ;Cysteine and methionine metabolism ;Arginine and proline metabolism ;Glutathione metabolism ;beta-Alanine metabolism ;	IPR001045;IPR029063;IPR030373;IPR030374;	Spermidine/spermine synthases;S-adenosyl-L-methionine-dependent methyltransferase;Polyamine biosynthesis domain, conserved site;Polyamine biosynthesis domain;
G4Z3D1	>tr|G4Z3D1|G4Z3D1_PHYSP Putative uncharacterized protein OS=Phytophthora sojae (strain P6497) GN=PHYSODRAFT_313662 PE=4 SV=1	1	0.0242189	_ADNLSAEIHAK(ac)HGLTR_	ADNLSAEIHAK(1)HGLTR	227	0.27613	51.798	ADNLSAEIHAKHGLTREVLQA	..........KH.........	cytosol							IPR019721;	NADH-ubiquinone oxidoreductase, 21kDa subunit, N-terminal;
G4ZN55	>tr|G4ZN55|G4ZN55_PHYSP Putative uncharacterized protein OS=Phytophthora sojae (strain P6497) GN=PHYSODRAFT_354770 PE=4 SV=1	1	4.24327e-06	_SK(ac)HPQLLYESK_	SK(1)HPQLLYESK	53	0.42082	131.06	VGIKLESVKSKHPQLLYESKI	..........KH.........	cytosol							IPR019721;	NADH-ubiquinone oxidoreductase, 21kDa subunit, N-terminal;
G4ZMS1	>tr|G4ZMS1|G4ZMS1_PHYSP Putative uncharacterized protein OS=Phytophthora sojae (strain P6497) GN=PHYSODRAFT_302408 PE=4 SV=1	1	0.0170466	_AFVK(ac)HLHSSR_	AFVK(1)HLHSSR	368	-0.83627	61.344	DLVSTIRAFVKHLHSSRYTAN	..........KH.........	cytosol							IPR019721;	NADH-ubiquinone oxidoreductase, 21kDa subunit, N-terminal;
G4ZTS3	>tr|G4ZTS3|G4ZTS3_PHYSP Putative uncharacterized protein OS=Phytophthora sojae (strain P6497) GN=PHYSODRAFT_561976 PE=4 SV=1	1	1.89707e-07	_SFDGSDGK(ac)HPR_	SFDGSDGK(1)HPR	61	0.35945	141.88	QGRSFDGSDGKHPRQQQQYYG	..........KH.........	cytosol	gene expression;organic substance biosynthetic process;biosynthetic process;macromolecule biosynthetic process;cellular macromolecule metabolic process;cellular process;biological_process;cellular macromolecule biosynthetic process;metabolic process;organic substance metabolic process;cellular biosynthetic process;cellular protein metabolic process;macromolecule metabolic process;cellular metabol…	molecular_function;structural molecule activity;structural constituent of ribosome;	cell;cellular_component;intracellular;cytoplasmic part;cytoplasm;intracellular non-membrane-bounded organelle;organelle;macromolecular complex;non-membrane-bounded organelle;ribonucleoprotein complex;cell part;intracellular organelle;intracellular part;ribosome;	K02949	RP-S11e:small subunit ribosomal protein S11e;	Ribosome ;	IPR028333;IPR000266;IPR012340;	Ribosomal protein S17, archaeal/eukaryotic;Ribosomal protein S17;Nucleic acid-binding, OB-fold;
G5A5E0	>tr|G5A5E0|G5A5E0_PHYSP Putative uncharacterized protein OS=Phytophthora sojae (strain P6497) GN=PHYSODRAFT_352787 PE=3 SV=1	1	3.87388e-16	_K(ac)HYTVFDWGTDSR_	K(1)HYTVFDWGTDSR	371	-0.72375	141.54	LWILGDVFMRKHYTVFDWGTD	..........KH.........	cytosol	gene expression;organic substance biosynthetic process;biosynthetic process;macromolecule biosynthetic process;cellular macromolecule metabolic process;cellular process;biological_process;cellular macromolecule biosynthetic process;metabolic process;organic substance metabolic process;cellular biosynthetic process;cellular protein metabolic process;macromolecule metabolic process;cellular metabol…	molecular_function;structural molecule activity;structural constituent of ribosome;	cell;cellular_component;intracellular;cytoplasmic part;cytoplasm;intracellular non-membrane-bounded organelle;organelle;macromolecular complex;non-membrane-bounded organelle;ribonucleoprotein complex;cell part;intracellular organelle;intracellular part;ribosome;	K02949	RP-S11e:small subunit ribosomal protein S11e;	Ribosome ;	IPR028333;IPR000266;IPR012340;	Ribosomal protein S17, archaeal/eukaryotic;Ribosomal protein S17;Nucleic acid-binding, OB-fold;
G4YVN0	>tr|G4YVN0|G4YVN0_PHYSP Putative uncharacterized protein OS=Phytophthora sojae (strain P6497) GN=PHYSODRAFT_480767 PE=3 SV=1	1	0.0245235	_K(ac)HNLTPLAR_	K(1)HNLTPLAR	270	1.2285	48.423	VLLASEEAVKKHNLTPLARVV	..........KH.........	cytosol	gene expression;organic substance biosynthetic process;biosynthetic process;macromolecule biosynthetic process;cellular macromolecule metabolic process;cellular process;biological_process;cellular macromolecule biosynthetic process;metabolic process;organic substance metabolic process;cellular biosynthetic process;cellular protein metabolic process;macromolecule metabolic process;cellular metabol…	molecular_function;structural molecule activity;structural constituent of ribosome;	cell;cellular_component;intracellular;cytoplasmic part;cytoplasm;intracellular non-membrane-bounded organelle;organelle;macromolecular complex;non-membrane-bounded organelle;ribonucleoprotein complex;cell part;intracellular organelle;intracellular part;ribosome;	K02949	RP-S11e:small subunit ribosomal protein S11e;	Ribosome ;	IPR028333;IPR000266;IPR012340;	Ribosomal protein S17, archaeal/eukaryotic;Ribosomal protein S17;Nucleic acid-binding, OB-fold;
G4YF17	>tr|G4YF17|G4YF17_PHYSP Dolichyl-diphosphooligosaccharide--protein glycosyltransferase subunit 1 OS=Phytophthora sojae (strain P6497) GN=PHYSODRAFT_261542 PE=3 SV=1	1	6.82194e-05	_TFDLTK(ac)HVVR_	TFDLTK(1)HVVR	34	-0.11028	103.26	QSAKRTFDLTKHVVREHSEFS	..........KH.........	cytosol	gene expression;organic substance biosynthetic process;biosynthetic process;macromolecule biosynthetic process;cellular macromolecule metabolic process;cellular process;biological_process;cellular macromolecule biosynthetic process;metabolic process;organic substance metabolic process;cellular biosynthetic process;cellular protein metabolic process;macromolecule metabolic process;cellular metabol…	molecular_function;structural molecule activity;structural constituent of ribosome;	cell;cellular_component;intracellular;cytoplasmic part;cytoplasm;intracellular non-membrane-bounded organelle;organelle;macromolecular complex;non-membrane-bounded organelle;ribonucleoprotein complex;cell part;intracellular organelle;intracellular part;ribosome;	K02949	RP-S11e:small subunit ribosomal protein S11e;	Ribosome ;	IPR028333;IPR000266;IPR012340;	Ribosomal protein S17, archaeal/eukaryotic;Ribosomal protein S17;Nucleic acid-binding, OB-fold;
G4ZAQ5	>tr|G4ZAQ5|G4ZAQ5_PHYSP Putative uncharacterized protein OS=Phytophthora sojae (strain P6497) GN=PHYSODRAFT_359817 PE=4 SV=1	1	5.62856e-17	_VAQLATEMK(ac)HR_	VAQLATEMK(1)HR	373	0.11018	163.66	IRVAQLATEMKHRSKWEAVRL	..........KH.........	cytosol	gene expression;organic substance biosynthetic process;biosynthetic process;macromolecule biosynthetic process;cellular macromolecule metabolic process;cellular process;biological_process;cellular macromolecule biosynthetic process;metabolic process;organic substance metabolic process;cellular biosynthetic process;cellular protein metabolic process;macromolecule metabolic process;cellular metabol…	molecular_function;structural molecule activity;structural constituent of ribosome;	cell;cellular_component;intracellular;cytoplasmic part;cytoplasm;intracellular non-membrane-bounded organelle;organelle;macromolecular complex;non-membrane-bounded organelle;ribonucleoprotein complex;cell part;intracellular organelle;intracellular part;ribosome;	K02949	RP-S11e:small subunit ribosomal protein S11e;	Ribosome ;	IPR028333;IPR000266;IPR012340;	Ribosomal protein S17, archaeal/eukaryotic;Ribosomal protein S17;Nucleic acid-binding, OB-fold;
G5A2K0	>tr|G5A2K0|G5A2K0_PHYSP Putative uncharacterized protein OS=Phytophthora sojae (strain P6497) GN=PHYSODRAFT_355817 PE=3 SV=1	1	2.54643e-23	_K(ac)HSEFIGFPIK_	K(1)HSEFIGFPIK	198	0.24607	162.49	EERKLKDLVKKHSEFIGFPIK	..........KH.........	nuclear		purine ribonucleotide binding;anion binding;ribonucleotide binding;small molecule binding;ion binding;ribonucleoside binding;purine ribonucleoside triphosphate binding;carbohydrate derivative binding;adenyl ribonucleotide binding;nucleoside phosphate binding;molecular_function;nucleotide binding;nucleoside binding;adenyl nucleotide binding;heterocyclic compound binding;binding;purine nucleoside b…		K11594	DDX3X:ATP-dependent RNA helicase DDX3X [EC:3.6.4.13];DDX3X:ATP-dependent RNA helicase DDX3X [EC:3.6.4.13];DDX3X:ATP-dependent RNA helicase DDX3X [EC:3.6.4.13];	Viral carcinogenesis ;Hepatitis B ;RIG-I-like receptor signaling pathway ;	IPR014001;IPR014014;IPR001650;IPR011545;IPR000629;IPR027417;	Helicase superfamily 1/2, ATP-binding domain;RNA helicase, DEAD-box type, Q motif;Helicase, C-terminal;DEAD/DEAH box helicase domain;ATP-dependent RNA helicase DEAD-box, conserved site;P-loop containing nucleoside triphosphate hydrolase;
G4YID5	>tr|G4YID5|G4YID5_PHYSP Putative uncharacterized protein OS=Phytophthora sojae (strain P6497) GN=PHYSODRAFT_554034 PE=4 SV=1	1	4.36874e-20	_ESAQCADEDEKEFQNITK(ac)HR_	ESAQCADEDEKEFQNITK(1)HR	284	-0.44151	132.74	EDEKEFQNITKHRYFNTNNLW	..........KH.........	nuclear		purine ribonucleotide binding;anion binding;ribonucleotide binding;small molecule binding;ion binding;ribonucleoside binding;purine ribonucleoside triphosphate binding;carbohydrate derivative binding;adenyl ribonucleotide binding;nucleoside phosphate binding;molecular_function;nucleotide binding;nucleoside binding;adenyl nucleotide binding;heterocyclic compound binding;binding;purine nucleoside b…		K11594	DDX3X:ATP-dependent RNA helicase DDX3X [EC:3.6.4.13];DDX3X:ATP-dependent RNA helicase DDX3X [EC:3.6.4.13];DDX3X:ATP-dependent RNA helicase DDX3X [EC:3.6.4.13];	Viral carcinogenesis ;Hepatitis B ;RIG-I-like receptor signaling pathway ;	IPR014001;IPR014014;IPR001650;IPR011545;IPR000629;IPR027417;	Helicase superfamily 1/2, ATP-binding domain;RNA helicase, DEAD-box type, Q motif;Helicase, C-terminal;DEAD/DEAH box helicase domain;ATP-dependent RNA helicase DEAD-box, conserved site;P-loop containing nucleoside triphosphate hydrolase;
G4ZQ23	>tr|G4ZQ23|G4ZQ23_PHYSP Putative uncharacterized protein OS=Phytophthora sojae (strain P6497) GN=PHYSODRAFT_360745 PE=3 SV=1	1	0.00994276	_QETVDK(ac)HGIEK_	QETVDK(1)HGIEK	107	-0.55916	64.64	TGLNKQETVDKHGIEKVMIWR	..........KH.........	nuclear		purine ribonucleotide binding;anion binding;ribonucleotide binding;small molecule binding;ion binding;ribonucleoside binding;purine ribonucleoside triphosphate binding;carbohydrate derivative binding;adenyl ribonucleotide binding;nucleoside phosphate binding;molecular_function;nucleotide binding;nucleoside binding;adenyl nucleotide binding;heterocyclic compound binding;binding;purine nucleoside b…		K11594	DDX3X:ATP-dependent RNA helicase DDX3X [EC:3.6.4.13];DDX3X:ATP-dependent RNA helicase DDX3X [EC:3.6.4.13];DDX3X:ATP-dependent RNA helicase DDX3X [EC:3.6.4.13];	Viral carcinogenesis ;Hepatitis B ;RIG-I-like receptor signaling pathway ;	IPR014001;IPR014014;IPR001650;IPR011545;IPR000629;IPR027417;	Helicase superfamily 1/2, ATP-binding domain;RNA helicase, DEAD-box type, Q motif;Helicase, C-terminal;DEAD/DEAH box helicase domain;ATP-dependent RNA helicase DEAD-box, conserved site;P-loop containing nucleoside triphosphate hydrolase;
G4ZBC3	>tr|G4ZBC3|G4ZBC3_PHYSP Putative uncharacterized protein OS=Phytophthora sojae (strain P6497) GN=PHYSODRAFT_496495 PE=4 SV=1	1	8.07436e-11	_ALQVIK(ac)HVCR_	ALQVIK(1)HVCR	63	-0.24202	145.72	TIKYKALQVIKHVCREGRVDF	..........KH.........	chloroplast		molecular_function;catalytic activity;		K13238	DCI:3,2-trans-enoyl-CoA isomerase, mitochondrial [EC:5.3.3.8];	Fatty acid degradation ;	IPR001753;IPR018376;IPR029045;	Crotonase superfamily;Enoyl-CoA hydratase/isomerase, conserved site;ClpP/crotonase-like domain;
G4ZYJ7	>tr|G4ZYJ7|G4ZYJ7_PHYSP Putative hydratase OS=Phytophthora sojae (strain P6497) GN=PHYSODRAFT_562967 PE=4 SV=1	1	0.000717108	_K(ac)HGLIDVYEK_	K(1)HGLIDVYEK	364	0.8415	110.93	GSQIIVDNLKKHGLIDVYEKA	..........KH.........	chloroplast	gene expression;organic substance biosynthetic process;biosynthetic process;macromolecule biosynthetic process;cellular macromolecule metabolic process;cellular process;biological_process;cellular macromolecule biosynthetic process;metabolic process;organic substance metabolic process;cellular biosynthetic process;cellular protein metabolic process;macromolecule metabolic process;cellular metabol…	nucleoside phosphate binding;molecular_function;binding;heterocyclic compound binding;small molecule binding;organic cyclic compound binding;nucleotide binding;structural molecule activity;structural constituent of ribosome;	cell;cellular_component;intracellular;cytoplasmic part;cytoplasm;intracellular non-membrane-bounded organelle;organelle;macromolecular complex;non-membrane-bounded organelle;ribonucleoprotein complex;cell part;intracellular organelle;intracellular part;ribosome;	K02893	RP-L23Ae:large subunit ribosomal protein L23Ae;	Ribosome ;	IPR013025;IPR019985;IPR005633;IPR001014;IPR012678;IPR012677;	Ribosomal protein L25/L23;Ribosomal protein L23;Ribosomal protein L23/L25, N-terminal;Ribosomal protein L23/L25, conserved site;Ribosomal protein L23/L15e core domain;Nucleotide-binding alpha-beta plait domain;
G5AJ72	>tr|G5AJ72|G5AJ72_PHYSP Putative uncharacterized protein OS=Phytophthora sojae (strain P6497) GN=PHYSODRAFT_343277 PE=4 SV=1;>tr|G4YKE2|G4YKE2_PHYSP Putative uncharacterized protein OS=Phytophthora sojae (strain P6497) GN=PHYSODRAFT_477009 PE=4 SV=1;>tr|G4	1	2.54066e-08	_FLSYYVK(ac)HGVLEK_	FLSYYVK(1)HGVLEK	809	-0.69703	130.19	AQAKFLSYYVKHGVLEKDPFE	..........KH.........	chloroplast	gene expression;organic substance biosynthetic process;biosynthetic process;macromolecule biosynthetic process;cellular macromolecule metabolic process;cellular process;biological_process;cellular macromolecule biosynthetic process;metabolic process;organic substance metabolic process;cellular biosynthetic process;cellular protein metabolic process;macromolecule metabolic process;cellular metabol…	nucleoside phosphate binding;molecular_function;binding;heterocyclic compound binding;small molecule binding;organic cyclic compound binding;nucleotide binding;structural molecule activity;structural constituent of ribosome;	cell;cellular_component;intracellular;cytoplasmic part;cytoplasm;intracellular non-membrane-bounded organelle;organelle;macromolecular complex;non-membrane-bounded organelle;ribonucleoprotein complex;cell part;intracellular organelle;intracellular part;ribosome;	K02893	RP-L23Ae:large subunit ribosomal protein L23Ae;	Ribosome ;	IPR013025;IPR019985;IPR005633;IPR001014;IPR012678;IPR012677;	Ribosomal protein L25/L23;Ribosomal protein L23;Ribosomal protein L23/L25, N-terminal;Ribosomal protein L23/L25, conserved site;Ribosomal protein L23/L15e core domain;Nucleotide-binding alpha-beta plait domain;
G4ZXF5	>tr|G4ZXF5|G4ZXF5_PHYSP Succinate dehydrogenase [ubiquinone] flavoprotein subunit, mitochondrial OS=Phytophthora sojae (strain P6497) GN=PHYSODRAFT_248886 PE=3 SV=1	1	1.7514e-05	_DDVNWMK(ac)HTLAYHSDEGK_	DDVNWMK(1)HTLAYHSDEGK	591	-0.42945	80.175	FTERDDVNWMKHTLAYHSDEG	..........KH.........	chloroplast	gene expression;organic substance biosynthetic process;biosynthetic process;macromolecule biosynthetic process;cellular macromolecule metabolic process;cellular process;biological_process;cellular macromolecule biosynthetic process;metabolic process;organic substance metabolic process;cellular biosynthetic process;cellular protein metabolic process;macromolecule metabolic process;cellular metabol…	nucleoside phosphate binding;molecular_function;binding;heterocyclic compound binding;small molecule binding;organic cyclic compound binding;nucleotide binding;structural molecule activity;structural constituent of ribosome;	cell;cellular_component;intracellular;cytoplasmic part;cytoplasm;intracellular non-membrane-bounded organelle;organelle;macromolecular complex;non-membrane-bounded organelle;ribonucleoprotein complex;cell part;intracellular organelle;intracellular part;ribosome;	K02893	RP-L23Ae:large subunit ribosomal protein L23Ae;	Ribosome ;	IPR013025;IPR019985;IPR005633;IPR001014;IPR012678;IPR012677;	Ribosomal protein L25/L23;Ribosomal protein L23;Ribosomal protein L23/L25, N-terminal;Ribosomal protein L23/L25, conserved site;Ribosomal protein L23/L15e core domain;Nucleotide-binding alpha-beta plait domain;
G4ZZV8	>tr|G4ZZV8|G4ZZV8_PHYSP Transglutaminase elicitor protein OS=Phytophthora sojae (strain P6497) GN=PHYSODRAFT_548883 PE=4 SV=1;>tr|G4ZZW1|G4ZZW1_PHYSP Putative uncharacterized protein OS=Phytophthora sojae (strain P6497) GN=PHYSODRAFT_563970 PE=4 SV=1;>tr|G	1	0.00525857	_DVK(ac)TFM(ox)DAVSK_	DVK(1)TFMDAVSK	235	-0.082393	70.089	KYAKAFGKDVKTFMDAVSKKN	..........K.F........	cytosol							IPR011008;IPR007138;	Dimeric alpha-beta barrel;Antibiotic biosynthesis monooxygenase-like domain;
G4Z2N8	>tr|G4Z2N8|G4Z2N8_PHYSP NADPH--cytochrome P450 reductase OS=Phytophthora sojae (strain P6497) GN=PHYSODRAFT_360099 PE=3 SV=1	1	0.00194778	_ASTK(ac)HFFTAK_	ASTK(1)HFFTAK	288	-2.3919	81.799	AKDVKMKASTKHFFTAKSAKV	..........K.F........	mitochondria		transporter activity;ion transmembrane transporter activity;hydrogen ion transmembrane transporter activity;transmembrane transporter activity;monovalent inorganic cation transmembrane transporter activity;cation transmembrane transporter activity;catalytic activity;heme-copper terminal oxidase activity;molecular_function;inorganic cation transmembrane transporter activity;substrate-specific tran…	respiratory chain;mitochondrial inner membrane;mitochondrial envelope;envelope;intracellular membrane-bounded organelle;intracellular;mitochondrion;cytoplasm;organelle;macromolecular complex;mitochondrial membrane part;membrane-bounded organelle;organelle membrane;organelle inner membrane;intracellular organelle;respiratory chain complex IV;organelle envelope;mitochondrial membrane;cell;cellular_…				IPR001349;	Cytochrome c oxidase, subunit VIa;
G5A5F6	>tr|G5A5F6|G5A5F6_PHYSP Putative uncharacterized protein OS=Phytophthora sojae (strain P6497) GN=PHYSODRAFT_362097 PE=4 SV=1	1	8.705e-05	_YEFIVK(ac)HFATR_	YEFIVK(1)HFATR	520	-4.0606	96.745	EKDKKYEFIVKHFATRVPYTI	..........K.F........	nuclear	biological_process;cellular process;cellular macromolecule metabolic process;metabolic process;organic substance metabolic process;cellular protein metabolic process;protein metabolic process;macromolecule metabolic process;cellular metabolic process;primary metabolic process;protein folding;						IPR018253;IPR001623;	DnaJ domain, conserved site;DnaJ domain;
G5AF43	>tr|G5AF43|G5AF43_PHYSP Putative uncharacterized protein OS=Phytophthora sojae (strain P6497) GN=PHYSODRAFT_348552 PE=4 SV=1;>tr|G5AF42|G5AF42_PHYSP Putative uncharacterized protein OS=Phytophthora sojae (strain P6497) GN=PHYSODRAFT_307554 PE=4 SV=1	1	0.0227261	_IYPDVK(ac)QFR_	IYPDVK(1)QFR	472	1.961	53.756	EKCKRIYPDVKQFRILQKVTD	..........K.F........	cytosol		purine ribonucleotide binding;anion binding;ribonucleotide binding;small molecule binding;ion binding;ribonucleoside binding;purine ribonucleoside triphosphate binding;carbohydrate derivative binding;adenyl ribonucleotide binding;nucleoside phosphate binding;molecular_function;nucleotide binding;nucleoside binding;adenyl nucleotide binding;heterocyclic compound binding;binding;purine nucleoside b…		K03257	EIF4A:translation initiation factor 4A;	RNA transport ;	IPR001650;IPR011545;IPR000629;IPR027417;IPR014014;IPR014001;	Helicase, C-terminal;DEAD/DEAH box helicase domain;ATP-dependent RNA helicase DEAD-box, conserved site;P-loop containing nucleoside triphosphate hydrolase;RNA helicase, DEAD-box type, Q motif;Helicase superfamily 1/2, ATP-binding domain;
G5A6Y2	>tr|G5A6Y2|G5A6Y2_PHYSP Glycoside hydrolase family 5 protein OS=Phytophthora sojae (strain P6497) GN=PHYSODRAFT_347994 PE=3 SV=1	1	0.00465794	_NFVK(ac)TFVTR_	NFVK(1)TFVTR	171	-0.7556	72.434	KIKAAYKNFVKTFVTRYADEE	..........K.F........	nuclear	nitrogen compound metabolic process;cellular aromatic compound metabolic process;organic substance biosynthetic process;small molecule biosynthetic process;oxoacid metabolic process;small molecule metabolic process;organic acid biosynthetic process;single-organism metabolic process;single-organism biosynthetic process;cellular metabolic process;aromatic compound biosynthetic process;primary metab…	molecular_function;transferase activity, transferring alkyl or aryl (other than = methyl) groups;catalytic activity;transferase activity;3-deoxy-7-phosphoheptulonate synthase activity;					IPR006219;IPR006218;IPR013785;	DHAP synthase, class 1;DAHP synthetase I/KDSA;Aldolase-type TIM barrel;
G4Z2J6	>tr|G4Z2J6|G4Z2J6_PHYSP Putative uncharacterized protein OS=Phytophthora sojae (strain P6497) GN=PHYSODRAFT_329369 PE=3 SV=1	1	0.00366347	_ASK(ac)AFVDECK_	ASK(1)AFVDECK	226	-0.43093	75.819	GHYAHWDRASKAFVDECKNKP	..........K.F........	nuclear	nitrogen compound metabolic process;cellular aromatic compound metabolic process;organic substance biosynthetic process;small molecule biosynthetic process;oxoacid metabolic process;small molecule metabolic process;organic acid biosynthetic process;single-organism metabolic process;single-organism biosynthetic process;cellular metabolic process;aromatic compound biosynthetic process;primary metab…	molecular_function;transferase activity, transferring alkyl or aryl (other than = methyl) groups;catalytic activity;transferase activity;3-deoxy-7-phosphoheptulonate synthase activity;					IPR006219;IPR006218;IPR013785;	DHAP synthase, class 1;DAHP synthetase I/KDSA;Aldolase-type TIM barrel;
G5A2H1	>tr|G5A2H1|G5A2H1_PHYSP Serine hydroxymethyltransferase OS=Phytophthora sojae (strain P6497) GN=PHYSODRAFT_361869 PE=3 SV=1	1	0.000134829	_DFK(ac)DFVAADAEAK_	DFK(1)DFVAADAEAK	461	2.1996	105.28	AQGMKKVKDFKDFVAADAEAK	..........K.F........	chloroplast	biological_process;metabolic process;biosynthetic process;	molecular_function;catalytic activity;transferase activity;transferase activity, transferring phosphorus-containing groups;nucleotidyltransferase activity;		K00967	PCYT2:ethanolamine-phosphate cytidylyltransferase [EC:2.7.7.14];PCYT2:ethanolamine-phosphate cytidylyltransferase [EC:2.7.7.14];PCYT2:ethanolamine-phosphate cytidylyltransferase [EC:2.7.7.14];	Metabolic pathways ;Glycerophospholipid metabolism ;Phosphonate and phosphinate metabolism ;	IPR004821;IPR014729;	Cytidyltransferase-like domain;Rossmann-like alpha/beta/alpha sandwich fold;
G4YVS2	>tr|G4YVS2|G4YVS2_PHYSP Dihydrolipoyl dehydrogenase OS=Phytophthora sojae (strain P6497) GN=PHYSODRAFT_556052 PE=4 SV=1	1	0.0419902	_ESVK(ac)EFTK_	ESVK(1)EFTK	252	-0.11347	49.418	ACPGMDKESVKEFTKLLKKQG	..........K.F........	cytosol	biological_process;cellular component biogenesis;ribonucleoprotein complex biogenesis;cellular component organization or biogenesis;ribosome biogenesis;gene expression;organic substance biosynthetic process;biosynthetic process;macromolecule biosynthetic process;cellular macromolecule metabolic process;cellular process;translation;cellular macromolecule biosynthetic process;metabolic process;orga…	molecular_function;structural molecule activity;structural constituent of ribosome;	cell;cellular_component;intracellular;cytoplasmic part;cytoplasm;intracellular non-membrane-bounded organelle;organelle;macromolecular complex;non-membrane-bounded organelle;ribonucleoprotein complex;cell part;intracellular organelle;intracellular part;ribosome;	K02941	RP-LP0:large subunit ribosomal protein LP0;	Ribosome ;	IPR001790;	Ribosomal protein L10P;
G4ZXW7	>tr|G4ZXW7|G4ZXW7_PHYSP Oxidoreductase OS=Phytophthora sojae (strain P6497) GN=PHYSODRAFT_337047 PE=4 SV=1	1	0.0257741	_NDVK(ac)LFCSFQR_	NDVK(1)LFCSFQR	157	-0.63803	48.568	AYQVCHKNDVKLFCSFQRRFD	..........K.F........	cytosol	biological_process;cellular component biogenesis;ribonucleoprotein complex biogenesis;cellular component organization or biogenesis;ribosome biogenesis;gene expression;organic substance biosynthetic process;biosynthetic process;macromolecule biosynthetic process;cellular macromolecule metabolic process;cellular process;translation;cellular macromolecule biosynthetic process;metabolic process;orga…	molecular_function;structural molecule activity;structural constituent of ribosome;	cell;cellular_component;intracellular;cytoplasmic part;cytoplasm;intracellular non-membrane-bounded organelle;organelle;macromolecular complex;non-membrane-bounded organelle;ribonucleoprotein complex;cell part;intracellular organelle;intracellular part;ribosome;	K02941	RP-LP0:large subunit ribosomal protein LP0;	Ribosome ;	IPR001790;	Ribosomal protein L10P;
G4Z2J5	>tr|G4Z2J5|G4Z2J5_PHYSP Fructose-1,6-bisphosphatase OS=Phytophthora sojae (strain P6497) GN=PHYSODRAFT_354389 PE=3 SV=1	1	0.00355991	_ATK(ac)AFVDECK_	ATK(1)AFVDECK	225	-1.7869	75.819	GNYAHWDRATKAFVDECKTKP	..........K.F........	cytosol		purine ribonucleotide binding;anion binding;ribonucleotide binding;small molecule binding;ion binding;ribonucleoside binding;purine ribonucleoside triphosphate binding;carbohydrate derivative binding;nucleoside phosphate binding;molecular_function;guanyl nucleotide binding;nucleotide binding;nucleoside binding;heterocyclic compound binding;binding;purine nucleoside binding;guanyl ribonucleotide b…					IPR013646;IPR027417;IPR006073;	Uncharacterised GTP-binding protein, C-terminal;P-loop containing nucleoside triphosphate hydrolase;GTP binding domain;
G4ZNE7	>tr|G4ZNE7|G4ZNE7_PHYSP Putative endo-1,3-beta-glucanase OS=Phytophthora sojae (strain P6497) GN=PHYSODRAFT_286434 PE=3 SV=1	1	0.000273484	_VYDNEVK(ac)AFK_	VYDNEVK(1)AFK	107	0.090408	97.813	EDSKVYDNEVKAFKELISAGL	..........K.F........	nuclear			cellular_component;membrane;				IPR002809;	Protein of unknown function DUF106, transmembrane;
G4ZKP7	>tr|G4ZKP7|G4ZKP7_PHYSP Putative hydrolase OS=Phytophthora sojae (strain P6497) GN=PHYSODRAFT_346853 PE=4 SV=1	1	0.0203698	_QTK(ac)LFVTGPAK_	QTK(1)LFVTGPAK	28	-0.95174	58.04	SGAIKTFRQTKLFVTGPAKAK	..........K.F........	chloroplast		molecular_function;iron-sulfur cluster binding;binding;metal cluster binding;2 iron, 2 sulfur cluster binding;	intracellular;organelle;membrane-bounded organelle;cell part;cell;intracellular organelle;intracellular part;cellular_component;intracellular membrane-bounded organelle;				IPR018967;IPR006622;IPR019610;	Iron sulphur-containing domain, CDGSH-type;Iron sulphur-containing domain, CDGSH-type, subfamily;Iron sulphur domain-containing, mitoNEET, N-terminal;
G4ZAL2	>tr|G4ZAL2|G4ZAL2_PHYSP Putative uncharacterized protein OS=Phytophthora sojae (strain P6497) GN=PHYSODRAFT_345221 PE=4 SV=1	1	0.0161237	_FTEDAK(ac)DFVSK_	FTEDAK(1)DFVSK	759	-2.0483	59.116	KFSPRFTEDAKDFVSKLLTKN	..........K.F........	cytosol							IPR019382;	Translation initiation factor 3 complex subunit L;
G5A5W2	>tr|G5A5W2|G5A5W2_PHYSP Putative uncharacterized protein (Fragment) OS=Phytophthora sojae (strain P6497) GN=PHYSODRAFT_427501 PE=4 SV=1	1	0.00782842	_SWTK(ac)EFCEK_	SWTK(1)EFCEK	63	-0.24898	66.056	DFASAGKSWTKEFCEKDSDGD	..........K.F........	cytosol							IPR019382;	Translation initiation factor 3 complex subunit L;
G4ZG16	>tr|G4ZG16|G4ZG16_PHYSP Putative uncharacterized protein OS=Phytophthora sojae (strain P6497) GN=PHYSODRAFT_544780 PE=4 SV=1	1	0.0223051	_VLGVGK(ac)SFSDR_	VLGVGK(1)SFSDR	15	1.6803	57.175	KDYYKVLGVGKSFSDRELKKS	..........K.F........	cytosol							IPR019382;	Translation initiation factor 3 complex subunit L;
G4ZE11	>tr|G4ZE11|G4ZE11_PHYSP Putative uncharacterized protein OS=Phytophthora sojae (strain P6497) GN=PHYSODRAFT_330977 PE=3 SV=1	1	0.00599667	_SHAAVVK(ac)AFR_	SHAAVVK(1)AFR	234	-0.33575	72.275	NVIRSHAAVVKAFRDLKTSSP	..........K.F........	chloroplast			intracellular;protein complex;proteasome complex;macromolecular complex;cell part;cell;intracellular part;proteasome accessory complex;cellular_component;proteasome activator complex;				IPR003186;IPR009077;	Proteasome activator pa28, C-terminal domain;Proteasome activator pa28;
G4YNY4	>tr|G4YNY4|G4YNY4_PHYSP Putative uncharacterized protein OS=Phytophthora sojae (strain P6497) GN=PHYSODRAFT_349585 PE=4 SV=1	0.992995	0.00906324	_KADCK(ac)LFDEHREDCK_	K(0.007)ADCK(0.993)LFDEHREDCK	909	-0.18068	82.483	ALTEERKADCKLFDEHREDCK	..........K.F........	chloroplast			intracellular;protein complex;proteasome complex;macromolecular complex;cell part;cell;intracellular part;proteasome accessory complex;cellular_component;proteasome activator complex;				IPR003186;IPR009077;	Proteasome activator pa28, C-terminal domain;Proteasome activator pa28;
G4Z251	>tr|G4Z251|G4Z251_PHYSP Clathrin heavy chain OS=Phytophthora sojae (strain P6497) GN=PHYSODRAFT_350735 PE=3 SV=1	1	0.00799208	_LMEHIK(ac)IFHSR_	LMEHIK(1)IFHSR	1353	-0.73012	65.179	YLPSKLMEHIKIFHSRMNVSK	..........K.F........	chloroplast	gene expression;organic substance biosynthetic process;biosynthetic process;macromolecule biosynthetic process;cellular macromolecule metabolic process;cellular process;biological_process;cellular macromolecule biosynthetic process;metabolic process;organic substance metabolic process;cellular biosynthetic process;cellular protein metabolic process;macromolecule metabolic process;cellular metabol…	molecular_function;structural molecule activity;structural constituent of ribosome;	cell;cellular_component;intracellular;cytoplasmic part;cytoplasm;intracellular non-membrane-bounded organelle;organelle;macromolecular complex;non-membrane-bounded organelle;ribonucleoprotein complex;cell part;intracellular organelle;intracellular part;ribosome;	K02908	RP-L30e:large subunit ribosomal protein L30e;	Ribosome ;	IPR004038;IPR029064;IPR022991;	Ribosomal protein L7Ae/L30e/S12e/Gadd45;50S ribosomal protein L30e-like;Ribosomal protein L30e, conserved site;
G5AD87	>tr|G5AD87|G5AD87_PHYSP Putative uncharacterized protein OS=Phytophthora sojae (strain P6497) GN=PHYSODRAFT_341437 PE=3 SV=1	1	9.07116e-05	_ESHSYVCSDLVK(ac)EFK_	ESHSYVCSDLVK(1)EFK	220	-1.2413	89.911	SHSYVCSDLVKEFKKYDANPS	..........K.F........	chloroplast	gene expression;organic substance biosynthetic process;biosynthetic process;macromolecule biosynthetic process;cellular macromolecule metabolic process;cellular process;biological_process;cellular macromolecule biosynthetic process;metabolic process;organic substance metabolic process;cellular biosynthetic process;cellular protein metabolic process;macromolecule metabolic process;cellular metabol…	molecular_function;structural molecule activity;structural constituent of ribosome;	cell;cellular_component;intracellular;cytoplasmic part;cytoplasm;intracellular non-membrane-bounded organelle;organelle;macromolecular complex;non-membrane-bounded organelle;ribonucleoprotein complex;cell part;intracellular organelle;intracellular part;ribosome;	K02908	RP-L30e:large subunit ribosomal protein L30e;	Ribosome ;	IPR004038;IPR029064;IPR022991;	Ribosomal protein L7Ae/L30e/S12e/Gadd45;50S ribosomal protein L30e-like;Ribosomal protein L30e, conserved site;
G4YL66	>tr|G4YL66|G4YL66_PHYSP Putative uncharacterized protein OS=Phytophthora sojae (strain P6497) GN=PHYSODRAFT_471775 PE=4 SV=1	1	0.0141489	_ELVK(ac)VFVTR_	ELVK(1)VFVTR	14	0.29792	61.765	ELTAAQKELVKVFVTREVAEG	..........K.F........	chloroplast	gene expression;organic substance biosynthetic process;biosynthetic process;macromolecule biosynthetic process;cellular macromolecule metabolic process;cellular process;biological_process;cellular macromolecule biosynthetic process;metabolic process;organic substance metabolic process;cellular biosynthetic process;cellular protein metabolic process;macromolecule metabolic process;cellular metabol…	molecular_function;structural molecule activity;structural constituent of ribosome;	cell;cellular_component;intracellular;cytoplasmic part;cytoplasm;intracellular non-membrane-bounded organelle;organelle;macromolecular complex;non-membrane-bounded organelle;ribonucleoprotein complex;cell part;intracellular organelle;intracellular part;ribosome;	K02908	RP-L30e:large subunit ribosomal protein L30e;	Ribosome ;	IPR004038;IPR029064;IPR022991;	Ribosomal protein L7Ae/L30e/S12e/Gadd45;50S ribosomal protein L30e-like;Ribosomal protein L30e, conserved site;
G5ADD7	>tr|G5ADD7|G5ADD7_PHYSP Putative uncharacterized protein OS=Phytophthora sojae (strain P6497) GN=PHYSODRAFT_289114 PE=3 SV=1	1	0.000804611	_TK(ac)HFELGEK_	TK(1)HFELGEK	89	0.25178	97.163	TKKQLPMKRTKHFELGEKKKS	..........K.F........	cytosol	sulfur compound metabolic process;nitrogen compound metabolic process;organic substance biosynthetic process;aspartate family amino acid biosynthetic process;small molecule biosynthetic process;aspartate family amino acid metabolic process;oxoacid metabolic process;small molecule metabolic process;organic acid biosynthetic process;single-organism metabolic process;single-organism biosynthetic pro…	molecular_function;5-methyltetrahydropteroyltri-L-glutamate-dependent = methyltransferase activity;methyltransferase activity;catalytic activity;S-methyltransferase activity;transferase activity;transferase activity, transferring one-carbon groups;5-methyltetrahydropteroyltriglutamate-homocysteine = S-methyltransferase activity;binding;cation binding;ion binding;transition metal ion binding;metal…					IPR013215;IPR002629;	Cobalamin-independent methionine synthase MetE, N-terminal;Cobalamin-independent methionine synthase MetE, C-terminal/archaeal;
G4ZWX5	>tr|G4ZWX5|G4ZWX5_PHYSP Putative uncharacterized protein OS=Phytophthora sojae (strain P6497) GN=PHYSODRAFT_518128 PE=4 SV=1	1	0.00161498	_YLTK(ac)QFGDR_	YLTK(1)QFGDR	85	0.31356	86.898	ASQGICKYLTKQFGDRAKSMG	..........K.F........	cytosol	sulfur compound metabolic process;nitrogen compound metabolic process;organic substance biosynthetic process;aspartate family amino acid biosynthetic process;small molecule biosynthetic process;aspartate family amino acid metabolic process;oxoacid metabolic process;small molecule metabolic process;organic acid biosynthetic process;single-organism metabolic process;single-organism biosynthetic pro…	molecular_function;5-methyltetrahydropteroyltri-L-glutamate-dependent = methyltransferase activity;methyltransferase activity;catalytic activity;S-methyltransferase activity;transferase activity;transferase activity, transferring one-carbon groups;5-methyltetrahydropteroyltriglutamate-homocysteine = S-methyltransferase activity;binding;cation binding;ion binding;transition metal ion binding;metal…					IPR013215;IPR002629;	Cobalamin-independent methionine synthase MetE, N-terminal;Cobalamin-independent methionine synthase MetE, C-terminal/archaeal;
G4Z589	>tr|G4Z589|G4Z589_PHYSP Putative uncharacterized protein OS=Phytophthora sojae (strain P6497) GN=PHYSODRAFT_285389 PE=3 SV=1	1	1.35076e-05	_EM(ox)ATK(ac)TFVDAYK_	EMATK(1)TFVDAYK	100	-0.40231	116.24	AGADIKEMATKTFVDAYKSNM	..........K.F........	cytosol	sulfur compound metabolic process;nitrogen compound metabolic process;organic substance biosynthetic process;aspartate family amino acid biosynthetic process;small molecule biosynthetic process;aspartate family amino acid metabolic process;oxoacid metabolic process;small molecule metabolic process;organic acid biosynthetic process;single-organism metabolic process;single-organism biosynthetic pro…	molecular_function;5-methyltetrahydropteroyltri-L-glutamate-dependent = methyltransferase activity;methyltransferase activity;catalytic activity;S-methyltransferase activity;transferase activity;transferase activity, transferring one-carbon groups;5-methyltetrahydropteroyltriglutamate-homocysteine = S-methyltransferase activity;binding;cation binding;ion binding;transition metal ion binding;metal…					IPR013215;IPR002629;	Cobalamin-independent methionine synthase MetE, N-terminal;Cobalamin-independent methionine synthase MetE, C-terminal/archaeal;
G4ZRX8	>tr|G4ZRX8|G4ZRX8_PHYSP Putative uncharacterized protein OS=Phytophthora sojae (strain P6497) GN=PHYSODRAFT_284618 PE=4 SV=1;>tr|G4ZDU2|G4ZDU2_PHYSP Putative uncharacterized protein OS=Phytophthora sojae (strain P6497) GN=PHYSODRAFT_286146 PE=4 SV=1;>tr|G5	1	0.00108801	_K(ac)VFCDCMEWK_	K(1)VFCDCMEWK	214	-0.95877	97.734	MRTSIYVQNKKVFCDCMEWKR	..........K.F........	cytosol	sulfur compound metabolic process;nitrogen compound metabolic process;organic substance biosynthetic process;aspartate family amino acid biosynthetic process;small molecule biosynthetic process;aspartate family amino acid metabolic process;oxoacid metabolic process;small molecule metabolic process;organic acid biosynthetic process;single-organism metabolic process;single-organism biosynthetic pro…	molecular_function;5-methyltetrahydropteroyltri-L-glutamate-dependent = methyltransferase activity;methyltransferase activity;catalytic activity;S-methyltransferase activity;transferase activity;transferase activity, transferring one-carbon groups;5-methyltetrahydropteroyltriglutamate-homocysteine = S-methyltransferase activity;binding;cation binding;ion binding;transition metal ion binding;metal…					IPR013215;IPR002629;	Cobalamin-independent methionine synthase MetE, N-terminal;Cobalamin-independent methionine synthase MetE, C-terminal/archaeal;
G4ZVJ1	>tr|G4ZVJ1|G4ZVJ1_PHYSP Peptidyl-prolyl cis-trans isomerase OS=Phytophthora sojae (strain P6497) GN=PHYSODRAFT_548003 PE=4 SV=1	1	3.40368e-08	_LAADGK(ac)VFDSSR_	LAADGK(1)VFDSSR	251	-0.53981	142.97	HYTGKLAADGKVFDSSRDRGQ	..........K.F........	cytosol	sulfur compound metabolic process;nitrogen compound metabolic process;organic substance biosynthetic process;aspartate family amino acid biosynthetic process;small molecule biosynthetic process;aspartate family amino acid metabolic process;oxoacid metabolic process;small molecule metabolic process;organic acid biosynthetic process;single-organism metabolic process;single-organism biosynthetic pro…	molecular_function;5-methyltetrahydropteroyltri-L-glutamate-dependent = methyltransferase activity;methyltransferase activity;catalytic activity;S-methyltransferase activity;transferase activity;transferase activity, transferring one-carbon groups;5-methyltetrahydropteroyltriglutamate-homocysteine = S-methyltransferase activity;binding;cation binding;ion binding;transition metal ion binding;metal…					IPR013215;IPR002629;	Cobalamin-independent methionine synthase MetE, N-terminal;Cobalamin-independent methionine synthase MetE, C-terminal/archaeal;
G4ZN50	>tr|G4ZN50|G4ZN50_PHYSP Putative uncharacterized protein OS=Phytophthora sojae (strain P6497) GN=PHYSODRAFT_360849 PE=4 SV=1	1	0.0144368	_SK(ac)EFCIR_	SK(1)EFCIR	256	1.0791	69.984	YSSPKTLGRSKEFCIREYCVL	..........K.F........	cytosol	sulfur compound metabolic process;nitrogen compound metabolic process;organic substance biosynthetic process;aspartate family amino acid biosynthetic process;small molecule biosynthetic process;aspartate family amino acid metabolic process;oxoacid metabolic process;small molecule metabolic process;organic acid biosynthetic process;single-organism metabolic process;single-organism biosynthetic pro…	molecular_function;5-methyltetrahydropteroyltri-L-glutamate-dependent = methyltransferase activity;methyltransferase activity;catalytic activity;S-methyltransferase activity;transferase activity;transferase activity, transferring one-carbon groups;5-methyltetrahydropteroyltriglutamate-homocysteine = S-methyltransferase activity;binding;cation binding;ion binding;transition metal ion binding;metal…					IPR013215;IPR002629;	Cobalamin-independent methionine synthase MetE, N-terminal;Cobalamin-independent methionine synthase MetE, C-terminal/archaeal;
G4YV54	>tr|G4YV54|G4YV54_PHYSP Putative uncharacterized protein OS=Phytophthora sojae (strain P6497) GN=PHYSODRAFT_284911 PE=3 SV=1	1	0.00108562	_AAK(ac)HFSGVDR_	AAK(1)HFSGVDR	101	-1.1793	91.095	VFDALYAKAAKHFSGVDRMYV	..........K.F........	cytosol	sulfur compound metabolic process;nitrogen compound metabolic process;organic substance biosynthetic process;aspartate family amino acid biosynthetic process;small molecule biosynthetic process;aspartate family amino acid metabolic process;oxoacid metabolic process;small molecule metabolic process;organic acid biosynthetic process;single-organism metabolic process;single-organism biosynthetic pro…	molecular_function;5-methyltetrahydropteroyltri-L-glutamate-dependent = methyltransferase activity;methyltransferase activity;catalytic activity;S-methyltransferase activity;transferase activity;transferase activity, transferring one-carbon groups;5-methyltetrahydropteroyltriglutamate-homocysteine = S-methyltransferase activity;binding;cation binding;ion binding;transition metal ion binding;metal…					IPR013215;IPR002629;	Cobalamin-independent methionine synthase MetE, N-terminal;Cobalamin-independent methionine synthase MetE, C-terminal/archaeal;
G4ZQT1	>tr|G4ZQT1|G4ZQT1_PHYSP Putative uncharacterized protein OS=Phytophthora sojae (strain P6497) GN=PHYSODRAFT_505939 PE=4 SV=1	1	0.00124001	_YNAATK(ac)EFASVYK_	YNAATK(1)EFASVYK	70	0.42211	74.475	NQIFKYNAATKEFASVYKTGL	..........K.F........	cytosol	sulfur compound metabolic process;nitrogen compound metabolic process;organic substance biosynthetic process;aspartate family amino acid biosynthetic process;small molecule biosynthetic process;aspartate family amino acid metabolic process;oxoacid metabolic process;small molecule metabolic process;organic acid biosynthetic process;single-organism metabolic process;single-organism biosynthetic pro…	molecular_function;5-methyltetrahydropteroyltri-L-glutamate-dependent = methyltransferase activity;methyltransferase activity;catalytic activity;S-methyltransferase activity;transferase activity;transferase activity, transferring one-carbon groups;5-methyltetrahydropteroyltriglutamate-homocysteine = S-methyltransferase activity;binding;cation binding;ion binding;transition metal ion binding;metal…					IPR013215;IPR002629;	Cobalamin-independent methionine synthase MetE, N-terminal;Cobalamin-independent methionine synthase MetE, C-terminal/archaeal;
G4ZUC2	>tr|G4ZUC2|G4ZUC2_PHYSP Putative uncharacterized protein OS=Phytophthora sojae (strain P6497) GN=PHYSODRAFT_246404 PE=4 SV=1	1	0.000850534	_LANADDVFK(ac)HFATPEK_	LANADDVFK(1)HFATPEK	30	0.24643	73.296	AKLANADDVFKHFATPEKAAK	..........K.F........	cytosol	sulfur compound metabolic process;nitrogen compound metabolic process;organic substance biosynthetic process;aspartate family amino acid biosynthetic process;small molecule biosynthetic process;aspartate family amino acid metabolic process;oxoacid metabolic process;small molecule metabolic process;organic acid biosynthetic process;single-organism metabolic process;single-organism biosynthetic pro…	molecular_function;5-methyltetrahydropteroyltri-L-glutamate-dependent = methyltransferase activity;methyltransferase activity;catalytic activity;S-methyltransferase activity;transferase activity;transferase activity, transferring one-carbon groups;5-methyltetrahydropteroyltriglutamate-homocysteine = S-methyltransferase activity;binding;cation binding;ion binding;transition metal ion binding;metal…					IPR013215;IPR002629;	Cobalamin-independent methionine synthase MetE, N-terminal;Cobalamin-independent methionine synthase MetE, C-terminal/archaeal;
G5ACI0	>tr|G5ACI0|G5ACI0_PHYSP Putative uncharacterized protein OS=Phytophthora sojae (strain P6497) GN=PHYSODRAFT_348389 PE=4 SV=1	1	0.000715099	_MHGK(ac)TFDYK_	MHGK(1)TFDYK	231	1.0004	97.472	IYGSFLRMHGKTFDYKIMYSN	..........K.F........	cytosol	sulfur compound metabolic process;nitrogen compound metabolic process;organic substance biosynthetic process;aspartate family amino acid biosynthetic process;small molecule biosynthetic process;aspartate family amino acid metabolic process;oxoacid metabolic process;small molecule metabolic process;organic acid biosynthetic process;single-organism metabolic process;single-organism biosynthetic pro…	molecular_function;5-methyltetrahydropteroyltri-L-glutamate-dependent = methyltransferase activity;methyltransferase activity;catalytic activity;S-methyltransferase activity;transferase activity;transferase activity, transferring one-carbon groups;5-methyltetrahydropteroyltriglutamate-homocysteine = S-methyltransferase activity;binding;cation binding;ion binding;transition metal ion binding;metal…					IPR013215;IPR002629;	Cobalamin-independent methionine synthase MetE, N-terminal;Cobalamin-independent methionine synthase MetE, C-terminal/archaeal;
G5A6Y2	>tr|G5A6Y2|G5A6Y2_PHYSP Glycoside hydrolase family 5 protein OS=Phytophthora sojae (strain P6497) GN=PHYSODRAFT_347994 PE=3 SV=1	1	0.0228741	_AAYK(ac)NFVK_	AAYK(1)NFVK	167	-0.86035	58.815	YTDEKIKAAYKNFVKTFVTRY	..........K.F........	chloroplast	biological_process;cellular localization;cellular process;single-organism process;single-organism cellular process;transport;establishment of localization in cell;establishment of localization;localization;intracellular transport;			K15306	RANBP1:Ran-binding protein 1;RANBP1:Ran-binding protein 1;	HTLV-I infection ;Viral carcinogenesis ;	IPR000156;IPR011993;	Ran binding domain;Pleckstrin homology-like domain;
G4YEZ9	>tr|G4YEZ9|G4YEZ9_PHYSP Putative uncharacterized protein OS=Phytophthora sojae (strain P6497) GN=PHYSODRAFT_293395 PE=4 SV=1	1	0.0140544	_TADGK(ac)EFK_	TADGK(1)EFK	502	-1.2152	66.692	AKDTIKTADGKEFKFAAPFGK	..........K.F........	chloroplast		molecular_function;kinase activity;phosphotransferase activity, phosphate group as acceptor;nucleotide kinase activity;catalytic activity;transferase activity;transferase activity, transferring phosphorus-containing groups;nucleobase-containing compound kinase activity;adenylate kinase activity;purine ribonucleotide binding;anion binding;ribonucleotide binding;small molecule binding;ion binding;r…		K00939	adk:adenylate kinase [EC:2.7.4.3];adk:adenylate kinase [EC:2.7.4.3];adk:adenylate kinase [EC:2.7.4.3];adk:adenylate kinase [EC:2.7.4.3];	Metabolic pathways ;Biosynthesis of secondary metabolites ;Biosynthesis of antibiotics ;Purine metabolism ;	IPR007862;IPR000850;IPR027417;IPR006259;	Adenylate kinase, active site lid domain;Adenylate kinase/UMP-CMP kinase;P-loop containing nucleoside triphosphate hydrolase;Adenylate kinase subfamily;
G4ZHX8	>tr|G4ZHX8|G4ZHX8_PHYSP Putative uncharacterized protein OS=Phytophthora sojae (strain P6497) GN=PHYSODRAFT_264157 PE=4 SV=1	1	0.0240714	_GSDVTK(ac)VFCPTDTDAR_	GSDVTK(1)VFCPTDTDAR	378	0.86911	48.899	KQLGKGSDVTKVFCPTDTDAR	..........K.F........	nuclear							IPR006861;	Hyaluronan/mRNA-binding protein;
G4ZUE3	>tr|G4ZUE3|G4ZUE3_PHYSP Acyl carrier protein OS=Phytophthora sojae (strain P6497) GN=PHYSODRAFT_286616 PE=3 SV=1	1	0.00105263	_VLGVVK(ac)NFEK_	VLGVVK(1)NFEK	50	-1.2844	88.596	EVSERVLGVVKNFEKVDADAV	..........K.F........	plasma membrane	beta-glucan biosynthetic process;cellular polysaccharide metabolic process;beta-glucan metabolic process;organic substance biosynthetic process;cellular carbohydrate metabolic process;cellular macromolecule metabolic process;(1-&gt;3)-beta-D-glucan metabolic process;cellular glucan metabolic process;carbohydrate biosynthetic process;cellular macromolecule biosynthetic process;cellular polysacchar…	UDP-glucosyltransferase activity;1,3-beta-D-glucan synthase activity;	protein complex;catalytic complex;plasma membrane part;membrane;plasma membrane;macromolecular complex;cell part;cell;membrane part;cellular_component;cell periphery;1,3-beta-D-glucan synthase complex;				IPR026899;IPR013320;IPR003440;IPR005629;	1,3-beta-glucan synthase subunit FKS1-like, domain-1;Concanavalin A-like lectin/glucanase domain;Glycosyl transferase, family 48;Beta-glucan synthesis-associated, SKN1;
G4Z3A4	>tr|G4Z3A4|G4Z3A4_PHYSP Putative uncharacterized protein OS=Phytophthora sojae (strain P6497) GN=PHYSODRAFT_557103 PE=4 SV=1	1	1.3815e-05	_AVPQLK(ac)EFCETK_	AVPQLK(1)EFCETK	176	2.3224	114.72	TLSARAVPQLKEFCETKLAKL	..........K.F........	plasma membrane	beta-glucan biosynthetic process;cellular polysaccharide metabolic process;beta-glucan metabolic process;organic substance biosynthetic process;cellular carbohydrate metabolic process;cellular macromolecule metabolic process;(1-&gt;3)-beta-D-glucan metabolic process;cellular glucan metabolic process;carbohydrate biosynthetic process;cellular macromolecule biosynthetic process;cellular polysacchar…	UDP-glucosyltransferase activity;1,3-beta-D-glucan synthase activity;	protein complex;catalytic complex;plasma membrane part;membrane;plasma membrane;macromolecular complex;cell part;cell;membrane part;cellular_component;cell periphery;1,3-beta-D-glucan synthase complex;				IPR026899;IPR013320;IPR003440;IPR005629;	1,3-beta-glucan synthase subunit FKS1-like, domain-1;Concanavalin A-like lectin/glucanase domain;Glycosyl transferase, family 48;Beta-glucan synthesis-associated, SKN1;
G4YH96	>tr|G4YH96|G4YH96_PHYSP Putative uncharacterized protein OS=Phytophthora sojae (strain P6497) GN=PHYSODRAFT_309277 PE=4 SV=1	1	5.86589e-05	_VK(ac)HFVMDECDK_	VK(1)HFVMDECDK	109	-1.2968	108.72	REKTLKLDKVKHFVMDECDKM	..........K.F........	plasma membrane	beta-glucan biosynthetic process;cellular polysaccharide metabolic process;beta-glucan metabolic process;organic substance biosynthetic process;cellular carbohydrate metabolic process;cellular macromolecule metabolic process;(1-&gt;3)-beta-D-glucan metabolic process;cellular glucan metabolic process;carbohydrate biosynthetic process;cellular macromolecule biosynthetic process;cellular polysacchar…	UDP-glucosyltransferase activity;1,3-beta-D-glucan synthase activity;	protein complex;catalytic complex;plasma membrane part;membrane;plasma membrane;macromolecular complex;cell part;cell;membrane part;cellular_component;cell periphery;1,3-beta-D-glucan synthase complex;				IPR026899;IPR013320;IPR003440;IPR005629;	1,3-beta-glucan synthase subunit FKS1-like, domain-1;Concanavalin A-like lectin/glucanase domain;Glycosyl transferase, family 48;Beta-glucan synthesis-associated, SKN1;
G4ZBB8	>tr|G4ZBB8|G4ZBB8_PHYSP Putative uncharacterized protein OS=Phytophthora sojae (strain P6497) GN=PHYSODRAFT_495458 PE=3 SV=1	1	2.4381e-07	_AK(ac)FFVDQDAHPQTIGMMR_	AK(1)FFVDQDAHPQTIGMMR	194	-1.1602	92.236	AHGNFNGKRAKFFVDQDAHPQ	..........K.F........	chloroplast	nitrogen compound metabolic process;purine nucleoside triphosphate catabolic process;purine nucleoside triphosphate metabolic process;nucleoside triphosphate catabolic process;ribonucleoside triphosphate catabolic process;phosphate-containing compound metabolic process;nucleoside triphosphate metabolic process;organophosphate catabolic process;purine ribonucleoside triphosphate metabolic process;…	purine ribonucleotide binding;anion binding;ribonucleotide binding;small molecule binding;ion binding;ribonucleoside binding;purine ribonucleoside triphosphate binding;carbohydrate derivative binding;nucleoside phosphate binding;molecular_function;guanyl nucleotide binding;nucleotide binding;nucleoside binding;heterocyclic compound binding;binding;purine nucleoside binding;guanyl ribonucleotide b…	cell part;cell;cellular_component;intracellular;				IPR000640;IPR005225;IPR027417;IPR000795;IPR009000;IPR009022;IPR004161;	Translation elongation factor EFG, V domain;Small GTP-binding protein domain;P-loop containing nucleoside triphosphate hydrolase;Elongation factor, GTP-binding domain;Translation protein, beta-barrel domain;Elongation factor G, III-V domain;Translation elongation factor EFTu/EF1A, domain 2;
G4ZND6	>tr|G4ZND6|G4ZND6_PHYSP Putative uncharacterized protein OS=Phytophthora sojae (strain P6497) GN=PHYSODRAFT_354854 PE=3 SV=1	1	0.0179721	_TLVK(ac)EFNK_	TLVK(1)EFNK	43	-1.9692	61.679	NMRENVKTLVKEFNKTEDDLK	..........K.F........	nuclear			membrane;cellular_component;outer membrane;				IPR000184;	Bacterial surface antigen (D15);
G4YPZ9	>tr|G4YPZ9|G4YPZ9_PHYSP Putative uncharacterized protein OS=Phytophthora sojae (strain P6497) GN=PHYSODRAFT_349305 PE=4 SV=1	1	1.79888e-05	_THGLAGK(ac)AFEVR_	THGLAGK(1)AFEVR	735	-0.46455	113.07	AFTRTHGLAGKAFEVRRNAVC	..........K.F........	cytosol							IPR019734;IPR001440;IPR011990;IPR013026;	Tetratricopeptide repeat;Tetratricopeptide TPR1;Tetratricopeptide-like helical domain;Tetratricopeptide repeat-containing domain;
G4YEI5	>tr|G4YEI5|G4YEI5_PHYSP Putative uncharacterized protein OS=Phytophthora sojae (strain P6497) GN=PHYSODRAFT_467899 PE=4 SV=1	1	0.00150247	_NLEDAPDVK(ac)VFDK_	NLEDAPDVK(1)VFDK	86	-0.25971	73.834	SKNLEDAPDVKVFDKMKFSML	..........K.F........	mitochondria	gene expression;organic substance biosynthetic process;biosynthetic process;macromolecule biosynthetic process;cellular macromolecule metabolic process;cellular process;biological_process;cellular macromolecule biosynthetic process;metabolic process;organic substance metabolic process;cellular biosynthetic process;cellular protein metabolic process;macromolecule metabolic process;cellular metabol…	molecular_function;structural molecule activity;structural constituent of ribosome;	cell;cellular_component;ribosomal subunit;intracellular;cytoplasmic part;cytoplasm;intracellular non-membrane-bounded organelle;organelle;macromolecular complex;ribonucleoprotein complex;non-membrane-bounded organelle;cell part;intracellular organelle part;ribosome;intracellular organelle;intracellular part;organelle part;large ribosomal subunit;	K02880	RP-L17e:large subunit ribosomal protein L17e;	Ribosome ;	IPR005721;IPR018260;IPR001063;	Ribosomal protein L22/L17, eukaryotic/archaeal;Ribosomal protein L22/L17, conserved site;Ribosomal protein L22/L17;
G4ZNA7	>tr|G4ZNA7|G4ZNA7_PHYSP Putative uncharacterized protein OS=Phytophthora sojae (strain P6497) GN=PHYSODRAFT_354807 PE=4 SV=1	1	0.000730766	_ALLK(ac)TFLYQHPK_	ALLK(1)TFLYQHPK	128	1.0183	81.92	GSGSRTKALLKTFLYQHPKAA	..........K.F........	mitochondria	gene expression;organic substance biosynthetic process;biosynthetic process;macromolecule biosynthetic process;cellular macromolecule metabolic process;cellular process;biological_process;cellular macromolecule biosynthetic process;metabolic process;organic substance metabolic process;cellular biosynthetic process;cellular protein metabolic process;macromolecule metabolic process;cellular metabol…	molecular_function;structural molecule activity;structural constituent of ribosome;	cell;cellular_component;ribosomal subunit;intracellular;cytoplasmic part;cytoplasm;intracellular non-membrane-bounded organelle;organelle;macromolecular complex;ribonucleoprotein complex;non-membrane-bounded organelle;cell part;intracellular organelle part;ribosome;intracellular organelle;intracellular part;organelle part;large ribosomal subunit;	K02880	RP-L17e:large subunit ribosomal protein L17e;	Ribosome ;	IPR005721;IPR018260;IPR001063;	Ribosomal protein L22/L17, eukaryotic/archaeal;Ribosomal protein L22/L17, conserved site;Ribosomal protein L22/L17;
G4YDW8	>tr|G4YDW8|G4YDW8_PHYSP Putative uncharacterized protein OS=Phytophthora sojae (strain P6497) GN=PHYSODRAFT_476722 PE=4 SV=1	1	2.51371e-33	_ESHIAADQK(ac)LFATVK_	ESHIAADQK(1)LFATVK	33	0.41276	170.11	NKESHIAADQKLFATVKRPTY	..........K.F........	nuclear							IPR007133;	RNA polymerase II-associated, Paf1;
G4YK12	>tr|G4YK12|G4YK12_PHYSP Putative uncharacterized protein OS=Phytophthora sojae (strain P6497) GN=PHYSODRAFT_284057 PE=4 SV=1	1	0.0330843	_AK(ac)AFCYR_	AK(1)AFCYR	62	-0.39739	49.358	EEEVIFKQRAKAFCYRESLLD	..........K.F........	chloroplast	biological_process;single-organism metabolic process;metabolic process;oxidation-reduction process;	nucleoside phosphate binding;molecular_function;binding;heterocyclic compound binding;small molecule binding;organic cyclic compound binding;nucleotide binding;catalytic activity;oxidoreductase activity;		K00357	QDPR:dihydropteridine reductase [EC:1.5.1.34];QDPR:dihydropteridine reductase [EC:1.5.1.34];	Metabolic pathways ;Folate biosynthesis ;	IPR002347;IPR002198;IPR016040;	Glucose/ribitol dehydrogenase;Short-chain dehydrogenase/reductase SDR;NAD(P)-binding domain;
G4ZWT3	>tr|G4ZWT3|G4ZWT3_PHYSP Putative uncharacterized protein OS=Phytophthora sojae (strain P6497) GN=PHYSODRAFT_286977 PE=4 SV=1	1	0.0207699	_K(ac)LFIDPVK_	K(1)LFIDPVK	157	-0.16311	81.972	AIIRFDDRIKKLFIDPVKKEF	..........K.F........	cytosol	biological_process;monocarboxylic acid metabolic process;single-organism metabolic process;cellular process;metabolic process;small molecule metabolic process;organic acid metabolic process;oxoacid metabolic process;organic substance metabolic process;carboxylic acid metabolic process;cellular metabolic process;pyruvate metabolic process;	purine ribonucleotide binding;anion binding;ribonucleotide binding;small molecule binding;ion binding;ribonucleoside binding;purine ribonucleoside triphosphate binding;carbohydrate derivative binding;adenyl ribonucleotide binding;nucleoside phosphate binding;molecular_function;nucleotide binding;nucleoside binding;adenyl nucleotide binding;heterocyclic compound binding;binding;purine nucleoside b…		K01006	ppdK:pyruvate, orthophosphate dikinase [EC:2.7.9.1];ppdK:pyruvate, orthophosphate dikinase [EC:2.7.9.1];ppdK:pyruvate, orthophosphate dikinase [EC:2.7.9.1];ppdK:pyruvate, orthophosphate dikinase [EC:2.7.9.1];ppdK:pyruvate, orthophosphate dikinase [EC:2.7.9.1];ppdK:pyruvate, orthophosphate dikinase [EC:2.7.9.1];	Metabolic pathways ;Microbial metabolism in diverse environments ;Carbon metabolism ;Pyruvate metabolism ;Carbon fixation in photosynthetic organisms ;Carbon fixation pathways in prokaryotes ;	IPR015813;IPR013815;IPR013816;IPR023151;IPR010121;IPR018274;IPR000121;IPR008279;IPR002192;	Pyruvate/Phosphoenolpyruvate kinase-like domain;ATP-grasp fold, subdomain 1;ATP-grasp fold, subdomain 2;PEP-utilising enzyme, conserved site;Pyruvate, phosphate dikinase;PEP-utilising enzyme, active site;PEP-utilising enzyme, C-terminal;PEP-utilising enzyme, mobile domain;Pyruvate phosphate dikinase, PEP/pyruvate-binding;
G4ZJB1	>tr|G4ZJB1|G4ZJB1_PHYSP Putative uncharacterized protein OS=Phytophthora sojae (strain P6497) GN=PHYSODRAFT_346310 PE=3 SV=1	1	2.55126e-16	_EWK(ac)HFQAEAAK_	EWK(1)HFQAEAAK	336	0.26654	155.88	FPDKNKMKEWKHFQAEAAKRD	..........K.F........	cytosol	biological_process;monocarboxylic acid metabolic process;single-organism metabolic process;cellular process;metabolic process;small molecule metabolic process;organic acid metabolic process;oxoacid metabolic process;organic substance metabolic process;carboxylic acid metabolic process;cellular metabolic process;pyruvate metabolic process;	purine ribonucleotide binding;anion binding;ribonucleotide binding;small molecule binding;ion binding;ribonucleoside binding;purine ribonucleoside triphosphate binding;carbohydrate derivative binding;adenyl ribonucleotide binding;nucleoside phosphate binding;molecular_function;nucleotide binding;nucleoside binding;adenyl nucleotide binding;heterocyclic compound binding;binding;purine nucleoside b…		K01006	ppdK:pyruvate, orthophosphate dikinase [EC:2.7.9.1];ppdK:pyruvate, orthophosphate dikinase [EC:2.7.9.1];ppdK:pyruvate, orthophosphate dikinase [EC:2.7.9.1];ppdK:pyruvate, orthophosphate dikinase [EC:2.7.9.1];ppdK:pyruvate, orthophosphate dikinase [EC:2.7.9.1];ppdK:pyruvate, orthophosphate dikinase [EC:2.7.9.1];	Metabolic pathways ;Microbial metabolism in diverse environments ;Carbon metabolism ;Pyruvate metabolism ;Carbon fixation in photosynthetic organisms ;Carbon fixation pathways in prokaryotes ;	IPR015813;IPR013815;IPR013816;IPR023151;IPR010121;IPR018274;IPR000121;IPR008279;IPR002192;	Pyruvate/Phosphoenolpyruvate kinase-like domain;ATP-grasp fold, subdomain 1;ATP-grasp fold, subdomain 2;PEP-utilising enzyme, conserved site;Pyruvate, phosphate dikinase;PEP-utilising enzyme, active site;PEP-utilising enzyme, C-terminal;PEP-utilising enzyme, mobile domain;Pyruvate phosphate dikinase, PEP/pyruvate-binding;
G4YPZ9	>tr|G4YPZ9|G4YPZ9_PHYSP Putative uncharacterized protein OS=Phytophthora sojae (strain P6497) GN=PHYSODRAFT_349305 PE=4 SV=1	1	0.0144764	_EAK(ac)HFTEVR_	EAK(1)HFTEVR	240	-0.32666	63.076	VGPAPHAREAKHFTEVRLLHR	..........K.F........	cytosol	biological_process;monocarboxylic acid metabolic process;single-organism metabolic process;cellular process;metabolic process;small molecule metabolic process;organic acid metabolic process;oxoacid metabolic process;organic substance metabolic process;carboxylic acid metabolic process;cellular metabolic process;pyruvate metabolic process;	purine ribonucleotide binding;anion binding;ribonucleotide binding;small molecule binding;ion binding;ribonucleoside binding;purine ribonucleoside triphosphate binding;carbohydrate derivative binding;adenyl ribonucleotide binding;nucleoside phosphate binding;molecular_function;nucleotide binding;nucleoside binding;adenyl nucleotide binding;heterocyclic compound binding;binding;purine nucleoside b…		K01006	ppdK:pyruvate, orthophosphate dikinase [EC:2.7.9.1];ppdK:pyruvate, orthophosphate dikinase [EC:2.7.9.1];ppdK:pyruvate, orthophosphate dikinase [EC:2.7.9.1];ppdK:pyruvate, orthophosphate dikinase [EC:2.7.9.1];ppdK:pyruvate, orthophosphate dikinase [EC:2.7.9.1];ppdK:pyruvate, orthophosphate dikinase [EC:2.7.9.1];	Metabolic pathways ;Microbial metabolism in diverse environments ;Carbon metabolism ;Pyruvate metabolism ;Carbon fixation in photosynthetic organisms ;Carbon fixation pathways in prokaryotes ;	IPR015813;IPR013815;IPR013816;IPR023151;IPR010121;IPR018274;IPR000121;IPR008279;IPR002192;	Pyruvate/Phosphoenolpyruvate kinase-like domain;ATP-grasp fold, subdomain 1;ATP-grasp fold, subdomain 2;PEP-utilising enzyme, conserved site;Pyruvate, phosphate dikinase;PEP-utilising enzyme, active site;PEP-utilising enzyme, C-terminal;PEP-utilising enzyme, mobile domain;Pyruvate phosphate dikinase, PEP/pyruvate-binding;
G4YQK1	>tr|G4YQK1|G4YQK1_PHYSP Putative uncharacterized protein OS=Phytophthora sojae (strain P6497) GN=PHYSODRAFT_553331 PE=3 SV=1	1	0.00262672	_FNVK(ac)LFR_	FNVK(1)LFR	73	-0.15522	110.63	EHDRAEKFNVKLFRELGELGL	..........K.F........	cytosol	biological_process;monocarboxylic acid metabolic process;single-organism metabolic process;cellular process;metabolic process;small molecule metabolic process;organic acid metabolic process;oxoacid metabolic process;organic substance metabolic process;carboxylic acid metabolic process;cellular metabolic process;pyruvate metabolic process;	purine ribonucleotide binding;anion binding;ribonucleotide binding;small molecule binding;ion binding;ribonucleoside binding;purine ribonucleoside triphosphate binding;carbohydrate derivative binding;adenyl ribonucleotide binding;nucleoside phosphate binding;molecular_function;nucleotide binding;nucleoside binding;adenyl nucleotide binding;heterocyclic compound binding;binding;purine nucleoside b…		K01006	ppdK:pyruvate, orthophosphate dikinase [EC:2.7.9.1];ppdK:pyruvate, orthophosphate dikinase [EC:2.7.9.1];ppdK:pyruvate, orthophosphate dikinase [EC:2.7.9.1];ppdK:pyruvate, orthophosphate dikinase [EC:2.7.9.1];ppdK:pyruvate, orthophosphate dikinase [EC:2.7.9.1];ppdK:pyruvate, orthophosphate dikinase [EC:2.7.9.1];	Metabolic pathways ;Microbial metabolism in diverse environments ;Carbon metabolism ;Pyruvate metabolism ;Carbon fixation in photosynthetic organisms ;Carbon fixation pathways in prokaryotes ;	IPR015813;IPR013815;IPR013816;IPR023151;IPR010121;IPR018274;IPR000121;IPR008279;IPR002192;	Pyruvate/Phosphoenolpyruvate kinase-like domain;ATP-grasp fold, subdomain 1;ATP-grasp fold, subdomain 2;PEP-utilising enzyme, conserved site;Pyruvate, phosphate dikinase;PEP-utilising enzyme, active site;PEP-utilising enzyme, C-terminal;PEP-utilising enzyme, mobile domain;Pyruvate phosphate dikinase, PEP/pyruvate-binding;
G4YLN7	>tr|G4YLN7|G4YLN7_PHYSP Putative uncharacterized protein OS=Phytophthora sojae (strain P6497) GN=PHYSODRAFT_358892 PE=4 SV=1	1	0.028011	_YSGK(ac)TFEAQK_	YSGK(1)TFEAQK	862	3.0809	51.979	GEMGSYRYSGKTFEAQKKYPR	..........K.F........	cytosol	biological_process;monocarboxylic acid metabolic process;single-organism metabolic process;cellular process;metabolic process;small molecule metabolic process;organic acid metabolic process;oxoacid metabolic process;organic substance metabolic process;carboxylic acid metabolic process;cellular metabolic process;pyruvate metabolic process;	purine ribonucleotide binding;anion binding;ribonucleotide binding;small molecule binding;ion binding;ribonucleoside binding;purine ribonucleoside triphosphate binding;carbohydrate derivative binding;adenyl ribonucleotide binding;nucleoside phosphate binding;molecular_function;nucleotide binding;nucleoside binding;adenyl nucleotide binding;heterocyclic compound binding;binding;purine nucleoside b…		K01006	ppdK:pyruvate, orthophosphate dikinase [EC:2.7.9.1];ppdK:pyruvate, orthophosphate dikinase [EC:2.7.9.1];ppdK:pyruvate, orthophosphate dikinase [EC:2.7.9.1];ppdK:pyruvate, orthophosphate dikinase [EC:2.7.9.1];ppdK:pyruvate, orthophosphate dikinase [EC:2.7.9.1];ppdK:pyruvate, orthophosphate dikinase [EC:2.7.9.1];	Metabolic pathways ;Microbial metabolism in diverse environments ;Carbon metabolism ;Pyruvate metabolism ;Carbon fixation in photosynthetic organisms ;Carbon fixation pathways in prokaryotes ;	IPR015813;IPR013815;IPR013816;IPR023151;IPR010121;IPR018274;IPR000121;IPR008279;IPR002192;	Pyruvate/Phosphoenolpyruvate kinase-like domain;ATP-grasp fold, subdomain 1;ATP-grasp fold, subdomain 2;PEP-utilising enzyme, conserved site;Pyruvate, phosphate dikinase;PEP-utilising enzyme, active site;PEP-utilising enzyme, C-terminal;PEP-utilising enzyme, mobile domain;Pyruvate phosphate dikinase, PEP/pyruvate-binding;
G4ZTS6	>tr|G4ZTS6|G4ZTS6_PHYSP Putative uncharacterized protein OS=Phytophthora sojae (strain P6497) GN=PHYSODRAFT_512100 PE=4 SV=1	1	0.0135468	_VLQK(ac)AFMQLK_	VLQK(1)AFMQLK	82	-1.5419	61.56	EYIQNYKVLQKAFMQLKIDKH	..........K.F........	cytosol	biological_process;monocarboxylic acid metabolic process;single-organism metabolic process;cellular process;metabolic process;small molecule metabolic process;organic acid metabolic process;oxoacid metabolic process;organic substance metabolic process;carboxylic acid metabolic process;cellular metabolic process;pyruvate metabolic process;	purine ribonucleotide binding;anion binding;ribonucleotide binding;small molecule binding;ion binding;ribonucleoside binding;purine ribonucleoside triphosphate binding;carbohydrate derivative binding;adenyl ribonucleotide binding;nucleoside phosphate binding;molecular_function;nucleotide binding;nucleoside binding;adenyl nucleotide binding;heterocyclic compound binding;binding;purine nucleoside b…		K01006	ppdK:pyruvate, orthophosphate dikinase [EC:2.7.9.1];ppdK:pyruvate, orthophosphate dikinase [EC:2.7.9.1];ppdK:pyruvate, orthophosphate dikinase [EC:2.7.9.1];ppdK:pyruvate, orthophosphate dikinase [EC:2.7.9.1];ppdK:pyruvate, orthophosphate dikinase [EC:2.7.9.1];ppdK:pyruvate, orthophosphate dikinase [EC:2.7.9.1];	Metabolic pathways ;Microbial metabolism in diverse environments ;Carbon metabolism ;Pyruvate metabolism ;Carbon fixation in photosynthetic organisms ;Carbon fixation pathways in prokaryotes ;	IPR015813;IPR013815;IPR013816;IPR023151;IPR010121;IPR018274;IPR000121;IPR008279;IPR002192;	Pyruvate/Phosphoenolpyruvate kinase-like domain;ATP-grasp fold, subdomain 1;ATP-grasp fold, subdomain 2;PEP-utilising enzyme, conserved site;Pyruvate, phosphate dikinase;PEP-utilising enzyme, active site;PEP-utilising enzyme, C-terminal;PEP-utilising enzyme, mobile domain;Pyruvate phosphate dikinase, PEP/pyruvate-binding;
G4Z0B7	>tr|G4Z0B7|G4Z0B7_PHYSP Putative uncharacterized protein OS=Phytophthora sojae (strain P6497) GN=PHYSODRAFT_344769 PE=4 SV=1	1	0.00119871	_TRPAK(ac)EFTPIDYPKPDGK_	TRPAK(1)EFTPIDYPKPDGK	631	2.0932	97.271	VADSAKTRPAKEFTPIDYPKP	..........K.F........	cytosol	biological_process;monocarboxylic acid metabolic process;single-organism metabolic process;cellular process;metabolic process;small molecule metabolic process;organic acid metabolic process;oxoacid metabolic process;organic substance metabolic process;carboxylic acid metabolic process;cellular metabolic process;pyruvate metabolic process;	purine ribonucleotide binding;anion binding;ribonucleotide binding;small molecule binding;ion binding;ribonucleoside binding;purine ribonucleoside triphosphate binding;carbohydrate derivative binding;adenyl ribonucleotide binding;nucleoside phosphate binding;molecular_function;nucleotide binding;nucleoside binding;adenyl nucleotide binding;heterocyclic compound binding;binding;purine nucleoside b…		K01006	ppdK:pyruvate, orthophosphate dikinase [EC:2.7.9.1];ppdK:pyruvate, orthophosphate dikinase [EC:2.7.9.1];ppdK:pyruvate, orthophosphate dikinase [EC:2.7.9.1];ppdK:pyruvate, orthophosphate dikinase [EC:2.7.9.1];ppdK:pyruvate, orthophosphate dikinase [EC:2.7.9.1];ppdK:pyruvate, orthophosphate dikinase [EC:2.7.9.1];	Metabolic pathways ;Microbial metabolism in diverse environments ;Carbon metabolism ;Pyruvate metabolism ;Carbon fixation in photosynthetic organisms ;Carbon fixation pathways in prokaryotes ;	IPR015813;IPR013815;IPR013816;IPR023151;IPR010121;IPR018274;IPR000121;IPR008279;IPR002192;	Pyruvate/Phosphoenolpyruvate kinase-like domain;ATP-grasp fold, subdomain 1;ATP-grasp fold, subdomain 2;PEP-utilising enzyme, conserved site;Pyruvate, phosphate dikinase;PEP-utilising enzyme, active site;PEP-utilising enzyme, C-terminal;PEP-utilising enzyme, mobile domain;Pyruvate phosphate dikinase, PEP/pyruvate-binding;
G5AC51	>tr|G5AC51|G5AC51_PHYSP Putative uncharacterized protein OS=Phytophthora sojae (strain P6497) GN=PHYSODRAFT_356091 PE=4 SV=1	1	0.000144361	_GVSDGILPK(ac)DFDASAAK_	GVSDGILPK(1)DFDASAAK	397	0.85157	82.663	ARGVSDGILPKDFDASAAKKQ	..........K.F........	cytosol	biological_process;monocarboxylic acid metabolic process;single-organism metabolic process;cellular process;metabolic process;small molecule metabolic process;organic acid metabolic process;oxoacid metabolic process;organic substance metabolic process;carboxylic acid metabolic process;cellular metabolic process;pyruvate metabolic process;	purine ribonucleotide binding;anion binding;ribonucleotide binding;small molecule binding;ion binding;ribonucleoside binding;purine ribonucleoside triphosphate binding;carbohydrate derivative binding;adenyl ribonucleotide binding;nucleoside phosphate binding;molecular_function;nucleotide binding;nucleoside binding;adenyl nucleotide binding;heterocyclic compound binding;binding;purine nucleoside b…		K01006	ppdK:pyruvate, orthophosphate dikinase [EC:2.7.9.1];ppdK:pyruvate, orthophosphate dikinase [EC:2.7.9.1];ppdK:pyruvate, orthophosphate dikinase [EC:2.7.9.1];ppdK:pyruvate, orthophosphate dikinase [EC:2.7.9.1];ppdK:pyruvate, orthophosphate dikinase [EC:2.7.9.1];ppdK:pyruvate, orthophosphate dikinase [EC:2.7.9.1];	Metabolic pathways ;Microbial metabolism in diverse environments ;Carbon metabolism ;Pyruvate metabolism ;Carbon fixation in photosynthetic organisms ;Carbon fixation pathways in prokaryotes ;	IPR015813;IPR013815;IPR013816;IPR023151;IPR010121;IPR018274;IPR000121;IPR008279;IPR002192;	Pyruvate/Phosphoenolpyruvate kinase-like domain;ATP-grasp fold, subdomain 1;ATP-grasp fold, subdomain 2;PEP-utilising enzyme, conserved site;Pyruvate, phosphate dikinase;PEP-utilising enzyme, active site;PEP-utilising enzyme, C-terminal;PEP-utilising enzyme, mobile domain;Pyruvate phosphate dikinase, PEP/pyruvate-binding;
G4Z126	>tr|G4Z126|G4Z126_PHYSP Putative uncharacterized protein OS=Phytophthora sojae (strain P6497) GN=PHYSODRAFT_284839 PE=4 SV=1;>tr|G4Z131|G4Z131_PHYSP Putative uncharacterized protein OS=Phytophthora sojae (strain P6497) GN=PHYSODRAFT_359164 PE=4 SV=1	1	0.00567213	_FVLDK(ac)EFR_	FVLDK(1)EFR	176	-1.0705	76.064	LVYPFKFVLDKEFRKPYSAVN	..........K.F........	cytosol	biological_process;monocarboxylic acid metabolic process;single-organism metabolic process;cellular process;metabolic process;small molecule metabolic process;organic acid metabolic process;oxoacid metabolic process;organic substance metabolic process;carboxylic acid metabolic process;cellular metabolic process;pyruvate metabolic process;	purine ribonucleotide binding;anion binding;ribonucleotide binding;small molecule binding;ion binding;ribonucleoside binding;purine ribonucleoside triphosphate binding;carbohydrate derivative binding;adenyl ribonucleotide binding;nucleoside phosphate binding;molecular_function;nucleotide binding;nucleoside binding;adenyl nucleotide binding;heterocyclic compound binding;binding;purine nucleoside b…		K01006	ppdK:pyruvate, orthophosphate dikinase [EC:2.7.9.1];ppdK:pyruvate, orthophosphate dikinase [EC:2.7.9.1];ppdK:pyruvate, orthophosphate dikinase [EC:2.7.9.1];ppdK:pyruvate, orthophosphate dikinase [EC:2.7.9.1];ppdK:pyruvate, orthophosphate dikinase [EC:2.7.9.1];ppdK:pyruvate, orthophosphate dikinase [EC:2.7.9.1];	Metabolic pathways ;Microbial metabolism in diverse environments ;Carbon metabolism ;Pyruvate metabolism ;Carbon fixation in photosynthetic organisms ;Carbon fixation pathways in prokaryotes ;	IPR015813;IPR013815;IPR013816;IPR023151;IPR010121;IPR018274;IPR000121;IPR008279;IPR002192;	Pyruvate/Phosphoenolpyruvate kinase-like domain;ATP-grasp fold, subdomain 1;ATP-grasp fold, subdomain 2;PEP-utilising enzyme, conserved site;Pyruvate, phosphate dikinase;PEP-utilising enzyme, active site;PEP-utilising enzyme, C-terminal;PEP-utilising enzyme, mobile domain;Pyruvate phosphate dikinase, PEP/pyruvate-binding;
G4ZQI3	>tr|G4ZQI3|G4ZQI3_PHYSP Acetyl-coenzyme A synthetase OS=Phytophthora sojae (strain P6497) GN=PHYSODRAFT_546262 PE=3 SV=1	1	0.00692875	_TAHVK(ac)NFEQYEAMYK_	TAHVK(1)NFEQYEAMYK	26	-4.0709	55.011	LQELAKTAHVKNFEQYEAMYK	..........K.F........	cytosol	biological_process;monocarboxylic acid metabolic process;single-organism metabolic process;cellular process;metabolic process;small molecule metabolic process;organic acid metabolic process;oxoacid metabolic process;organic substance metabolic process;carboxylic acid metabolic process;cellular metabolic process;pyruvate metabolic process;	purine ribonucleotide binding;anion binding;ribonucleotide binding;small molecule binding;ion binding;ribonucleoside binding;purine ribonucleoside triphosphate binding;carbohydrate derivative binding;adenyl ribonucleotide binding;nucleoside phosphate binding;molecular_function;nucleotide binding;nucleoside binding;adenyl nucleotide binding;heterocyclic compound binding;binding;purine nucleoside b…		K01006	ppdK:pyruvate, orthophosphate dikinase [EC:2.7.9.1];ppdK:pyruvate, orthophosphate dikinase [EC:2.7.9.1];ppdK:pyruvate, orthophosphate dikinase [EC:2.7.9.1];ppdK:pyruvate, orthophosphate dikinase [EC:2.7.9.1];ppdK:pyruvate, orthophosphate dikinase [EC:2.7.9.1];ppdK:pyruvate, orthophosphate dikinase [EC:2.7.9.1];	Metabolic pathways ;Microbial metabolism in diverse environments ;Carbon metabolism ;Pyruvate metabolism ;Carbon fixation in photosynthetic organisms ;Carbon fixation pathways in prokaryotes ;	IPR015813;IPR013815;IPR013816;IPR023151;IPR010121;IPR018274;IPR000121;IPR008279;IPR002192;	Pyruvate/Phosphoenolpyruvate kinase-like domain;ATP-grasp fold, subdomain 1;ATP-grasp fold, subdomain 2;PEP-utilising enzyme, conserved site;Pyruvate, phosphate dikinase;PEP-utilising enzyme, active site;PEP-utilising enzyme, C-terminal;PEP-utilising enzyme, mobile domain;Pyruvate phosphate dikinase, PEP/pyruvate-binding;
G5A3B9	>tr|G5A3B9|G5A3B9_PHYSP Putative uncharacterized protein OS=Phytophthora sojae (strain P6497) GN=PHYSODRAFT_564447 PE=3 SV=1	1	0.00330918	_VK(ac)EFDDIIK_	VK(1)EFDDIIK	186	-0.37968	77.662	KLHDALDAKVKEFDDIIKIGR	..........K.F........	cytosol							IPR005399;IPR023210;	Potassium channel, voltage-dependent, beta subunit, KCNAB-related;NADP-dependent oxidoreductase domain;
G4ZK42	>tr|G4ZK42|G4ZK42_PHYSP Putative uncharacterized protein OS=Phytophthora sojae (strain P6497) GN=PHYSODRAFT_286216 PE=4 SV=1;>tr|G4ZGK5|G4ZGK5_PHYSP Putative uncharacterized protein OS=Phytophthora sojae (strain P6497) GN=PHYSODRAFT_285836 PE=4 SV=1;>tr|G4	1	0.00283784	_IEDAK(ac)FFLPYGK_	IEDAK(1)FFLPYGK	173	-0.49177	72.29	EFRFQRIEDAKFFLPYGKAES	..........K.F........	cytosol							IPR005399;IPR023210;	Potassium channel, voltage-dependent, beta subunit, KCNAB-related;NADP-dependent oxidoreductase domain;
G4YUI1	>tr|G4YUI1|G4YUI1_PHYSP Putative uncharacterized protein OS=Phytophthora sojae (strain P6497) GN=PHYSODRAFT_354010 PE=4 SV=1	1	0.0013804	_EK(ac)HFGWCQK_	EK(1)HFGWCQK	59	0.60742	87.258	DTGMFCQMKEKHFGWCQKQKP	..........K.F........	cytosol	nitrogen compound metabolic process;purine nucleoside triphosphate catabolic process;purine nucleoside triphosphate metabolic process;nucleoside triphosphate catabolic process;ribonucleoside triphosphate catabolic process;phosphate-containing compound metabolic process;nucleoside triphosphate metabolic process;organophosphate catabolic process;purine ribonucleoside triphosphate metabolic process;…	purine ribonucleotide binding;anion binding;ribonucleotide binding;small molecule binding;ion binding;ribonucleoside binding;purine ribonucleoside triphosphate binding;carbohydrate derivative binding;adenyl ribonucleotide binding;nucleoside phosphate binding;molecular_function;nucleotide binding;nucleoside binding;adenyl nucleotide binding;heterocyclic compound binding;binding;purine nucleoside b…	intracellular;organelle;membrane-bounded organelle;cell part;cell;intracellular organelle;intracellular part;cellular_component;intracellular membrane-bounded organelle;nucleus;				IPR017871;IPR027417;IPR003593;IPR003439;IPR016197;	ABC transporter, conserved site;P-loop containing nucleoside triphosphate hydrolase;AAA+ ATPase domain;ABC transporter-like;Chromo domain-like;
G4ZXP6	>tr|G4ZXP6|G4ZXP6_PHYSP Glutathione peroxidase OS=Phytophthora sojae (strain P6497) GN=PHYSODRAFT_548252 PE=3 SV=1	1	0.00132605	_SFYELK(ac)DFDMDK_	SFYELK(1)DFDMDK	907	-0.98754	73.927	AEEAKSFYELKDFDMDKKEVS	..........K.F........	cytosol	nitrogen compound metabolic process;purine nucleoside triphosphate catabolic process;purine nucleoside triphosphate metabolic process;nucleoside triphosphate catabolic process;ribonucleoside triphosphate catabolic process;phosphate-containing compound metabolic process;nucleoside triphosphate metabolic process;organophosphate catabolic process;purine ribonucleoside triphosphate metabolic process;…	purine ribonucleotide binding;anion binding;ribonucleotide binding;small molecule binding;ion binding;ribonucleoside binding;purine ribonucleoside triphosphate binding;carbohydrate derivative binding;adenyl ribonucleotide binding;nucleoside phosphate binding;molecular_function;nucleotide binding;nucleoside binding;adenyl nucleotide binding;heterocyclic compound binding;binding;purine nucleoside b…	intracellular;organelle;membrane-bounded organelle;cell part;cell;intracellular organelle;intracellular part;cellular_component;intracellular membrane-bounded organelle;nucleus;				IPR017871;IPR027417;IPR003593;IPR003439;IPR016197;	ABC transporter, conserved site;P-loop containing nucleoside triphosphate hydrolase;AAA+ ATPase domain;ABC transporter-like;Chromo domain-like;
G5ABL3	>tr|G5ABL3|G5ABL3_PHYSP Putative uncharacterized protein OS=Phytophthora sojae (strain P6497) GN=PHYSODRAFT_550642 PE=4 SV=1	1	0.0298634	_LMLK(ac)HFGGNVYR_	LMLK(1)HFGGNVYR	260	-0.24561	45.829	IPTFKPRLMLKHFGGNVYRVD	..........K.F........	cytosol	nitrogen compound metabolic process;purine nucleoside triphosphate catabolic process;purine nucleoside triphosphate metabolic process;nucleoside triphosphate catabolic process;ribonucleoside triphosphate catabolic process;phosphate-containing compound metabolic process;nucleoside triphosphate metabolic process;organophosphate catabolic process;purine ribonucleoside triphosphate metabolic process;…	purine ribonucleotide binding;anion binding;ribonucleotide binding;small molecule binding;ion binding;ribonucleoside binding;purine ribonucleoside triphosphate binding;carbohydrate derivative binding;adenyl ribonucleotide binding;nucleoside phosphate binding;molecular_function;nucleotide binding;nucleoside binding;adenyl nucleotide binding;heterocyclic compound binding;binding;purine nucleoside b…	intracellular;organelle;membrane-bounded organelle;cell part;cell;intracellular organelle;intracellular part;cellular_component;intracellular membrane-bounded organelle;nucleus;				IPR017871;IPR027417;IPR003593;IPR003439;IPR016197;	ABC transporter, conserved site;P-loop containing nucleoside triphosphate hydrolase;AAA+ ATPase domain;ABC transporter-like;Chromo domain-like;
G5AFG9	>tr|G5AFG9|G5AFG9_PHYSP Putative uncharacterized protein OS=Phytophthora sojae (strain P6497) GN=PHYSODRAFT_289206 PE=3 SV=1	1	0.00236802	_K(ac)LFMDGVSK_	K(1)LFMDGVSK	111	-1.6618	86.898	LNFAFKDKFKKLFMDGVSKDQ	..........K.F........	cytosol	biological_process;cellular homeostasis;cellular process;single-organism process;regulation of cellular process;single-organism cellular process;regulation of biological process;biological regulation;regulation of biological quality;homeostatic process;cell redox homeostasis;cellular macromolecule metabolic process;metabolic process;organic substance metabolic process;cellular protein metabolic p…	molecular_function;electron carrier activity;catalytic activity;isomerase activity;cis-trans isomerase activity;peptidyl-prolyl cis-trans isomerase activity;oxidoreductase activity, acting on a sulfur group of donors;oxidoreductase activity;disulfide oxidoreductase activity;protein disulfide oxidoreductase activity;					IPR002109;IPR002130;IPR011767;IPR029000;IPR014025;IPR012336;	Glutaredoxin;Cyclophilin-type peptidyl-prolyl cis-trans isomerase domain;Glutaredoxin active site;Cyclophilin-like domain;Glutaredoxin subgroup;Thioredoxin-like fold;
G4YRI5	>tr|G4YRI5|G4YRI5_PHYSP Putative uncharacterized protein OS=Phytophthora sojae (strain P6497) GN=PHYSODRAFT_556175 PE=3 SV=1	1	6.621e-05	_AEDSK(ac)DFYGVAPNK_	AEDSK(1)DFYGVAPNK	420	0.79713	102.52	DRSDVRAEDSKDFYGVAPNKQ	..........K.F........	cytosol	monosaccharide catabolic process;organic substance catabolic process;cellular process;carbohydrate metabolic process;hexose metabolic process;catabolic process;generation of precursor metabolites and energy;biological_process;carbohydrate catabolic process;single-organism carbohydrate metabolic process;single-organism carbohydrate catabolic process;metabolic process;glucose catabolic process;gluc…	molecular_function;binding;cation binding;ion binding;metal ion binding;magnesium ion binding;carbon-oxygen lyase activity;hydro-lyase activity;catalytic activity;lyase activity;phosphopyruvate hydratase activity;	intracellular;cytosolic part;cytoplasmic part;protein complex;cytoplasm;catalytic complex;macromolecular complex;cell part;cell;intracellular part;cellular_component;cytosol;phosphopyruvate hydratase complex;	K01689	ENO:enolase [EC:4.2.1.11];ENO:enolase [EC:4.2.1.11];ENO:enolase [EC:4.2.1.11];ENO:enolase [EC:4.2.1.11];ENO:enolase [EC:4.2.1.11];ENO:enolase [EC:4.2.1.11];ENO:enolase [EC:4.2.1.11];ENO:enolase [EC:4.2.1.11];ENO:enolase [EC:4.2.1.11];ENO:enolase [EC:4.2.1.11];	Metabolic pathways ;Biosynthesis of secondary metabolites ;Biosynthesis of antibiotics ;Microbial metabolism in diverse environments ;Biosynthesis of amino acids ;Carbon metabolism ;RNA degradation ;Glycolysis / Gluconeogenesis ;Methane metabolism ;HIF-1 signaling pathway ;	IPR020809;IPR020810;IPR020811;IPR029017;IPR029065;IPR000941;	Enolase, conserved site;Enolase, C-terminal;Enolase, N-terminal;Enolase N-terminal domain-like;Enolase C-terminal domain-like;Enolase;
G4ZBK8	>tr|G4ZBK8|G4ZBK8_PHYSP Putative uncharacterized protein OS=Phytophthora sojae (strain P6497) GN=PHYSODRAFT_354319 PE=4 SV=1	1	0.0103405	_ISNIIK(ac)QFK_	ISNIIK(1)QFK	231	0.38992	65.933	HRFEKISNIIKQFKLSCSKTQ	..........K.F........	cytosol	monosaccharide catabolic process;organic substance catabolic process;cellular process;carbohydrate metabolic process;hexose metabolic process;catabolic process;generation of precursor metabolites and energy;biological_process;carbohydrate catabolic process;single-organism carbohydrate metabolic process;single-organism carbohydrate catabolic process;metabolic process;glucose catabolic process;gluc…	molecular_function;binding;cation binding;ion binding;metal ion binding;magnesium ion binding;carbon-oxygen lyase activity;hydro-lyase activity;catalytic activity;lyase activity;phosphopyruvate hydratase activity;	intracellular;cytosolic part;cytoplasmic part;protein complex;cytoplasm;catalytic complex;macromolecular complex;cell part;cell;intracellular part;cellular_component;cytosol;phosphopyruvate hydratase complex;	K01689	ENO:enolase [EC:4.2.1.11];ENO:enolase [EC:4.2.1.11];ENO:enolase [EC:4.2.1.11];ENO:enolase [EC:4.2.1.11];ENO:enolase [EC:4.2.1.11];ENO:enolase [EC:4.2.1.11];ENO:enolase [EC:4.2.1.11];ENO:enolase [EC:4.2.1.11];ENO:enolase [EC:4.2.1.11];ENO:enolase [EC:4.2.1.11];	Metabolic pathways ;Biosynthesis of secondary metabolites ;Biosynthesis of antibiotics ;Microbial metabolism in diverse environments ;Biosynthesis of amino acids ;Carbon metabolism ;RNA degradation ;Glycolysis / Gluconeogenesis ;Methane metabolism ;HIF-1 signaling pathway ;	IPR020809;IPR020810;IPR020811;IPR029017;IPR029065;IPR000941;	Enolase, conserved site;Enolase, C-terminal;Enolase, N-terminal;Enolase N-terminal domain-like;Enolase C-terminal domain-like;Enolase;
G4YVS1	>tr|G4YVS1|G4YVS1_PHYSP Putative uncharacterized protein OS=Phytophthora sojae (strain P6497) GN=PHYSODRAFT_482691 PE=4 SV=1	1	0.00162748	_EGFEYM(ox)TVDDLK(ac)K_	EGFEYMTVDDLK(1)K	102	-0.18766	67.019	GFEYMTVDDLKKFNKNKKAGK	..........K.F........	cytosol	monosaccharide catabolic process;organic substance catabolic process;cellular process;carbohydrate metabolic process;hexose metabolic process;catabolic process;generation of precursor metabolites and energy;biological_process;carbohydrate catabolic process;single-organism carbohydrate metabolic process;single-organism carbohydrate catabolic process;metabolic process;glucose catabolic process;gluc…	molecular_function;binding;cation binding;ion binding;metal ion binding;magnesium ion binding;carbon-oxygen lyase activity;hydro-lyase activity;catalytic activity;lyase activity;phosphopyruvate hydratase activity;	intracellular;cytosolic part;cytoplasmic part;protein complex;cytoplasm;catalytic complex;macromolecular complex;cell part;cell;intracellular part;cellular_component;cytosol;phosphopyruvate hydratase complex;	K01689	ENO:enolase [EC:4.2.1.11];ENO:enolase [EC:4.2.1.11];ENO:enolase [EC:4.2.1.11];ENO:enolase [EC:4.2.1.11];ENO:enolase [EC:4.2.1.11];ENO:enolase [EC:4.2.1.11];ENO:enolase [EC:4.2.1.11];ENO:enolase [EC:4.2.1.11];ENO:enolase [EC:4.2.1.11];ENO:enolase [EC:4.2.1.11];	Metabolic pathways ;Biosynthesis of secondary metabolites ;Biosynthesis of antibiotics ;Microbial metabolism in diverse environments ;Biosynthesis of amino acids ;Carbon metabolism ;RNA degradation ;Glycolysis / Gluconeogenesis ;Methane metabolism ;HIF-1 signaling pathway ;	IPR020809;IPR020810;IPR020811;IPR029017;IPR029065;IPR000941;	Enolase, conserved site;Enolase, C-terminal;Enolase, N-terminal;Enolase N-terminal domain-like;Enolase C-terminal domain-like;Enolase;
G4ZT00	>tr|G4ZT00|G4ZT00_PHYSP Mitochondrial/chloroplast ribosomal protein S9 OS=Phytophthora sojae (strain P6497) GN=PHYSODRAFT_561739 PE=3 SV=1	1	0.0294626	_NTDAAK(ac)LFASK_	NTDAAK(1)LFASK	56	1.3999	51.726	PGNKKNTDAAKLFASKDDDSD	..........K.F........	cytosol	monosaccharide catabolic process;organic substance catabolic process;cellular process;carbohydrate metabolic process;hexose metabolic process;catabolic process;generation of precursor metabolites and energy;biological_process;carbohydrate catabolic process;single-organism carbohydrate metabolic process;single-organism carbohydrate catabolic process;metabolic process;glucose catabolic process;gluc…	molecular_function;binding;cation binding;ion binding;metal ion binding;magnesium ion binding;carbon-oxygen lyase activity;hydro-lyase activity;catalytic activity;lyase activity;phosphopyruvate hydratase activity;	intracellular;cytosolic part;cytoplasmic part;protein complex;cytoplasm;catalytic complex;macromolecular complex;cell part;cell;intracellular part;cellular_component;cytosol;phosphopyruvate hydratase complex;	K01689	ENO:enolase [EC:4.2.1.11];ENO:enolase [EC:4.2.1.11];ENO:enolase [EC:4.2.1.11];ENO:enolase [EC:4.2.1.11];ENO:enolase [EC:4.2.1.11];ENO:enolase [EC:4.2.1.11];ENO:enolase [EC:4.2.1.11];ENO:enolase [EC:4.2.1.11];ENO:enolase [EC:4.2.1.11];ENO:enolase [EC:4.2.1.11];	Metabolic pathways ;Biosynthesis of secondary metabolites ;Biosynthesis of antibiotics ;Microbial metabolism in diverse environments ;Biosynthesis of amino acids ;Carbon metabolism ;RNA degradation ;Glycolysis / Gluconeogenesis ;Methane metabolism ;HIF-1 signaling pathway ;	IPR020809;IPR020810;IPR020811;IPR029017;IPR029065;IPR000941;	Enolase, conserved site;Enolase, C-terminal;Enolase, N-terminal;Enolase N-terminal domain-like;Enolase C-terminal domain-like;Enolase;
G4YIB2	>tr|G4YIB2|G4YIB2_PHYSP Putative uncharacterized protein OS=Phytophthora sojae (strain P6497) GN=PHYSODRAFT_554008 PE=3 SV=1	1	0.000540599	_YVVLPK(ac)DFDK_	YVVLPK(1)DFDK	384	-0.051359	91.549	VRKNRYVVLPKDFDKGYKNAI	..........K.F........	endoplasmic reticulum	biological_process;cellular homeostasis;cellular process;single-organism process;regulation of cellular process;single-organism cellular process;regulation of biological process;biological regulation;regulation of biological quality;homeostatic process;cell redox homeostasis;single-organism metabolic process;metabolic process;small molecule metabolic process;organic substance metabolic process;et…	molecular_function;electron carrier activity;catalytic activity;isomerase activity;oxidoreductase activity, acting on a sulfur group of donors;oxidoreductase activity;disulfide oxidoreductase activity;protein disulfide oxidoreductase activity;		K09584	PDIA6:protein disulfide-isomerase A6 [EC:5.3.4.1];	Protein processing in endoplasmic reticulum ;	IPR017937;IPR005788;IPR013766;IPR012336;	Thioredoxin, conserved site;Disulphide isomerase;Thioredoxin domain;Thioredoxin-like fold;
G4Z2L8	>tr|G4Z2L8|G4Z2L8_PHYSP Putative uncharacterized protein OS=Phytophthora sojae (strain P6497) GN=PHYSODRAFT_285612 PE=3 SV=1	1	0.00321116	_SVSEK(ac)DFLESVNK_	SVSEK(1)DFLESVNK	412	-0.3003	69.92	IRARRKSVSEKDFLESVNKVI	..........K.F........	mitochondria	biological_process;metabolic process;biosynthetic process;	molecular_function;transferase activity, transferring acyl groups other than = amino-acyl groups;transferase activity, transferring acyl groups;acetyltransferase activity;C-acyltransferase activity;catalytic activity;C-acetyltransferase activity;transferase activity;glycine C-acetyltransferase activity;cofactor binding;anion binding;binding;ion binding;pyridoxal phosphate binding;		K00639	kbl:glycine C-acetyltransferase [EC:2.3.1.29];	Glycine, serine and threonine metabolism ;	IPR015424;IPR015421;IPR015422;IPR011282;IPR004839;	Pyridoxal phosphate-dependent transferase;Pyridoxal phosphate-dependent transferase, major region, subdomain 1;Pyridoxal phosphate-dependent transferase, major region, subdomain 2;2-amino-3-ketobutyrate coenzyme A ligase;Aminotransferase, class I/classII;
G4Z108	>tr|G4Z108|G4Z108_PHYSP Putative uncharacterized protein OS=Phytophthora sojae (strain P6497) GN=PHYSODRAFT_257971 PE=4 SV=1	1	0.000507263	_LLLK(ac)HFSEQPR_	LLLK(1)HFSEQPR	345	0.78077	87.184	IGSKVSRLLLKHFSEQPRAML	..........K.F........	mitochondria	biological_process;metabolic process;biosynthetic process;	molecular_function;transferase activity, transferring acyl groups other than = amino-acyl groups;transferase activity, transferring acyl groups;acetyltransferase activity;C-acyltransferase activity;catalytic activity;C-acetyltransferase activity;transferase activity;glycine C-acetyltransferase activity;cofactor binding;anion binding;binding;ion binding;pyridoxal phosphate binding;		K00639	kbl:glycine C-acetyltransferase [EC:2.3.1.29];	Glycine, serine and threonine metabolism ;	IPR015424;IPR015421;IPR015422;IPR011282;IPR004839;	Pyridoxal phosphate-dependent transferase;Pyridoxal phosphate-dependent transferase, major region, subdomain 1;Pyridoxal phosphate-dependent transferase, major region, subdomain 2;2-amino-3-ketobutyrate coenzyme A ligase;Aminotransferase, class I/classII;
G5A9R7	>tr|G5A9R7|G5A9R7_PHYSP Putative uncharacterized protein OS=Phytophthora sojae (strain P6497) GN=PHYSODRAFT_565338 PE=4 SV=1	1	1.66865e-06	_TDATDPK(ac)IFDACK_	TDATDPK(1)IFDACK	198	-0.30136	117.7	EVVRTDATDPKIFDACKQWVL	..........K.F........	cytosol	gene expression;nitrogen compound metabolic process;cellular aromatic compound metabolic process;organic substance biosynthetic process;nucleic acid metabolic process;cellular macromolecule metabolic process;small molecule metabolic process;oxoacid metabolic process;translation;cellular nitrogen compound metabolic process;single-organism metabolic process;cellular macromolecule biosynthetic proce…	molecular_function;ligase activity;ligase activity, forming carbon-oxygen bonds;catalytic activity;aminoacyl-tRNA ligase activity;ligase activity, forming aminoacyl-tRNA and related compounds;alanine-tRNA ligase activity;purine ribonucleotide binding;anion binding;ribonucleotide binding;small molecule binding;ion binding;ribonucleoside binding;purine ribonucleoside triphosphate binding;carbohydra…	intracellular;cell part;cell;intracellular part;cellular_component;cytoplasm;	K01872	AARS:alanyl-tRNA synthetase [EC:6.1.1.7];	Aminoacyl-tRNA biosynthesis ;	IPR002318;IPR009000;IPR018162;IPR018165;IPR018164;IPR018163;IPR023033;IPR012947;	Alanine-tRNA ligase, class IIc;Translation protein, beta-barrel domain;Alanine-tRNA ligase, class IIc, anti-codon-binding domain;Alanyl-tRNA synthetase, class IIc, core domain;Alanyl-tRNA synthetase, class IIc, N-terminal;Threonyl/alanyl tRNA synthetase, class II-like, putative editing domain;Alanine-tRNA ligase, eukaryota/bacteria;Threonyl/alanyl tRNA synthetase, SAD;
G4ZE15	>tr|G4ZE15|G4ZE15_PHYSP Putative uncharacterized protein OS=Phytophthora sojae (strain P6497) GN=PHYSODRAFT_300186 PE=3 SV=1	1	0.0312058	_K(ac)AFYTEGK_	K(1)AFYTEGK	111	0.31178	73.233	QPAPKDGSFKKAFYTEGKDTA	..........K.F........	nuclear	nitrogen compound metabolic process;chromosome organization;cellular aromatic compound metabolic process;protein-DNA complex subunit organization;nucleic acid metabolic process;cellular macromolecule metabolic process;protein complex subunit organization;single-organism cellular process;cellular component biogenesis;chromatin organization;protein complex biogenesis;DNA packaging;macromolecular co…	molecular_function;binding;heterocyclic compound binding;organic cyclic compound binding;nucleic acid binding;DNA binding;	chromosome;cell;cellular_component;intracellular;protein complex;intracellular non-membrane-bounded organelle;organelle;DNA bending complex;protein-DNA complex;non-membrane-bounded organelle;macromolecular complex;intracellular organelle part;cell part;chromosomal part;intracellular organelle;intracellular part;organelle part;chromatin;DNA packaging complex;nucleosome;membrane-bounded organelle;i…	K11251	H2A:histone H2A;H2A:histone H2A;	Alcoholism ;Systemic lupus erythematosus ;	IPR007125;IPR009072;IPR002119;	Histone core;Histone-fold;Histone H2A;
G4YW93	>tr|G4YW93|G4YW93_PHYSP Mitochondrial/chloroplast ribosomal protein L3 OS=Phytophthora sojae (strain P6497) GN=PHYSODRAFT_539912 PE=4 SV=1	1	0.00670246	_HMGSTGQCQDPGK(ac)VFK_	HMGSTGQCQDPGK(1)VFK	144	0.96852	61.649	GSTGQCQDPGKVFKGKKMPGR	..........K.F........	nuclear	nitrogen compound metabolic process;chromosome organization;cellular aromatic compound metabolic process;protein-DNA complex subunit organization;nucleic acid metabolic process;cellular macromolecule metabolic process;protein complex subunit organization;single-organism cellular process;cellular component biogenesis;chromatin organization;protein complex biogenesis;DNA packaging;macromolecular co…	molecular_function;binding;heterocyclic compound binding;organic cyclic compound binding;nucleic acid binding;DNA binding;	chromosome;cell;cellular_component;intracellular;protein complex;intracellular non-membrane-bounded organelle;organelle;DNA bending complex;protein-DNA complex;non-membrane-bounded organelle;macromolecular complex;intracellular organelle part;cell part;chromosomal part;intracellular organelle;intracellular part;organelle part;chromatin;DNA packaging complex;nucleosome;membrane-bounded organelle;i…	K11251	H2A:histone H2A;H2A:histone H2A;	Alcoholism ;Systemic lupus erythematosus ;	IPR007125;IPR009072;IPR002119;	Histone core;Histone-fold;Histone H2A;
G4ZS91	>tr|G4ZS91|G4ZS91_PHYSP Putative uncharacterized protein OS=Phytophthora sojae (strain P6497) GN=PHYSODRAFT_354926 PE=3 SV=1	1	6.20457e-06	_KPVVIYDYPK(ac)EFK_	KPVVIYDYPK(1)EFK	390	-0.45805	138.21	KKPVVIYDYPKEFKSFYMRLN	..........K.F........	nuclear	nitrogen compound metabolic process;chromosome organization;cellular aromatic compound metabolic process;protein-DNA complex subunit organization;nucleic acid metabolic process;cellular macromolecule metabolic process;protein complex subunit organization;single-organism cellular process;cellular component biogenesis;chromatin organization;protein complex biogenesis;DNA packaging;macromolecular co…	molecular_function;binding;heterocyclic compound binding;organic cyclic compound binding;nucleic acid binding;DNA binding;	chromosome;cell;cellular_component;intracellular;protein complex;intracellular non-membrane-bounded organelle;organelle;DNA bending complex;protein-DNA complex;non-membrane-bounded organelle;macromolecular complex;intracellular organelle part;cell part;chromosomal part;intracellular organelle;intracellular part;organelle part;chromatin;DNA packaging complex;nucleosome;membrane-bounded organelle;i…	K11251	H2A:histone H2A;H2A:histone H2A;	Alcoholism ;Systemic lupus erythematosus ;	IPR007125;IPR009072;IPR002119;	Histone core;Histone-fold;Histone H2A;
G4YP98	>tr|G4YP98|G4YP98_PHYSP Putative uncharacterized protein OS=Phytophthora sojae (strain P6497) GN=PHYSODRAFT_471172 PE=4 SV=1	1	9.69984e-05	_NQLK(ac)CFEDTCQK_	NQLK(1)CFEDTCQK	107	-1.0183	95.417	KLSTDYKNQLKCFEDTCQKLL	..........K.F........	cytosol		molecular_function;binding;heterocyclic compound binding;RNA binding;organic cyclic compound binding;nucleic acid binding;translation factor activity, nucleic acid binding;translation initiation factor activity;	intracellular;cell part;cell;intracellular part;cellular_component;cytoplasm;	K03250	EIF3E:translation initiation factor 3 subunit E;EIF3E:translation initiation factor 3 subunit E;	RNA transport ;Hepatitis C ;	IPR000717;IPR019010;IPR016650;IPR011991;	Proteasome component (PCI) domain;Eukaryotic translation initiation factor 3 subunit E, N-terminal;Eukaryotic translation initiation factor 3 subunit E;Winged helix-turn-helix DNA-binding domain;
G4YFP8	>tr|G4YFP8|G4YFP8_PHYSP Putative uncharacterized protein OS=Phytophthora sojae (strain P6497) GN=PHYSODRAFT_553971 PE=3 SV=1;>tr|G4YEL6|G4YEL6_PHYSP Putative uncharacterized protein OS=Phytophthora sojae (strain P6497) GN=PHYSODRAFT_553896 PE=3 SV=1	1	5.66739e-05	_NTYASK(ac)AFTER_	NTYASK(1)AFTER	1037	1.1455	109.16	YILTKNTYASKAFTERINAGH	..........K.F........	nuclear	biological_process;cellular process;cellular macromolecule metabolic process;metabolic process;organic substance metabolic process;cellular protein metabolic process;protein metabolic process;macromolecule metabolic process;cellular metabolic process;primary metabolic process;protein folding;						IPR018253;IPR001623;	DnaJ domain, conserved site;DnaJ domain;
G5A9U1	>tr|G5A9U1|G5A9U1_PHYSP Putative uncharacterized protein OS=Phytophthora sojae (strain P6497) GN=PHYSODRAFT_528296 PE=4 SV=1	1	0.028537	_TTFVK(ac)AFGSAIR_	TTFVK(1)AFGSAIR	1827	-0.08287	50.222	NAIATKTTFVKAFGSAIRVIN	..........K.F........	chloroplast		purine ribonucleotide binding;anion binding;ribonucleotide binding;small molecule binding;ion binding;ribonucleoside binding;purine ribonucleoside triphosphate binding;carbohydrate derivative binding;adenyl ribonucleotide binding;nucleoside phosphate binding;molecular_function;nucleotide binding;nucleoside binding;adenyl nucleotide binding;heterocyclic compound binding;binding;purine nucleoside b…					IPR010376;IPR019591;IPR027417;IPR000808;	Domain of unknown function DUF971;Mrp/NBP35 ATP-binding protein;P-loop containing nucleoside triphosphate hydrolase;Mrp, conserved site;
G4YRQ9	>tr|G4YRQ9|G4YRQ9_PHYSP Putative uncharacterized protein OS=Phytophthora sojae (strain P6497) GN=PHYSODRAFT_284859 PE=4 SV=1;>tr|G4ZZS3|G4ZZS3_PHYSP Putative uncharacterized protein OS=Phytophthora sojae (strain P6497) GN=PHYSODRAFT_287306 PE=4 SV=1;>tr|G4	1	0.00228409	_IEDEK(ac)FFLPYGK_	IEDEK(1)FFLPYGK	277	0.99834	72.29	EFRFQRIEDEKFFLPYGKAES	..........K.F........	chloroplast	biological_process;metabolic process;organic substance metabolic process;macromolecule metabolic process;protein metabolic process;primary metabolic process;proteolysis;	peptidase activity, acting on L-amino acid peptides;molecular_function;endopeptidase activity;hydrolase activity;peptidase activity;cysteine-type peptidase activity;catalytic activity;cysteine-type endopeptidase activity;		K01369	LGMN:legumain [EC:3.4.22.34];LGMN:legumain [EC:3.4.22.34];	Lysosome ;Antigen processing and presentation ;	IPR001096;	Peptidase C13, legumain;
G4Z0V0	>tr|G4Z0V0|G4Z0V0_PHYSP Putative uncharacterized protein OS=Phytophthora sojae (strain P6497) GN=PHYSODRAFT_295452 PE=4 SV=1	1	0.029819	_LRDEK(ac)QFR_	LRDEK(1)QFR	69	0.81098	67.897	CRYVDRLRDEKQFRVIKAMAE	..........K.F........	mitochondria			cellular_component;membrane;				IPR001107;IPR001972;	Band 7 protein;Stomatin family;
G4ZP25	>tr|G4ZP25|G4ZP25_PHYSP Putative uncharacterized protein OS=Phytophthora sojae (strain P6497) GN=PHYSODRAFT_545625 PE=3 SV=1	1	0.0140256	_EQTVYYAK(ac)VFK_	EQTVYYAK(1)VFK	122	-0.12091	58.829	TSREQTVYYAKVFKKDVPRAM	..........K.F........	cytosol	cellular macromolecule catabolic process;organic substance catabolic process;cellular macromolecule metabolic process;cellular process;catabolic process;macromolecule catabolic process;protein catabolic process;biological_process;metabolic process;proteolysis;cellular catabolic process;cellular protein catabolic process;organic substance metabolic process;cellular protein metabolic process;cellul…	peptidase activity, acting on L-amino acid peptides;molecular_function;endopeptidase activity;hydrolase activity;peptidase activity;threonine-type peptidase activity;catalytic activity;threonine-type endopeptidase activity;	intracellular;cytosolic part;cytosolic proteasome complex;protein complex;cytoplasmic part;proteasome complex;cytoplasm;macromolecular complex;cell part;cell;intracellular part;cellular_component;cytosol;HslUV protease complex;proteasome core complex;				IPR023333;IPR029055;IPR001353;IPR022281;	Proteasome B-type subunit;Nucleophile aminohydrolases, N-terminal;Proteasome, subunit alpha/beta;ATP-dependent protease, HslV subunit;
G4YTH1	>tr|G4YTH1|G4YTH1_PHYSP Putative ubiquitin-activating enzyme OS=Phytophthora sojae (strain P6497) GN=PHYSODRAFT_344455 PE=3 SV=1	1	0.041652	_K(ac)HFSVENMDADESK_	K(1)HFSVENMDADESK	371	0.74906	49.188	VELNKQSAAKKHFSVENMDAD	..........K.F........	cytosol		protein kinase regulator activity;molecular_function;enzyme regulator activity;kinase regulator activity;cAMP-dependent protein kinase regulator activity;catalytic activity;transferase activity;transferase activity, transferring phosphorus-containing groups;kinase activity;	intracellular;protein complex;catalytic complex;macromolecular complex;cell part;cell;intracellular part;cellular_component;cAMP-dependent protein kinase complex;	K04739	PRKAR:cAMP-dependent protein kinase regulator;PRKAR:cAMP-dependent protein kinase regulator;	Insulin signaling pathway ;Apoptosis ;	IPR000595;IPR003117;IPR002373;IPR014710;IPR018488;IPR018490;	Cyclic nucleotide-binding domain;Dimerization-anchoring domain of cAMP-dependent protein kinase, regulatory subunit;cAMP/cGMP-dependent protein kinase;RmlC-like jelly roll fold;Cyclic nucleotide-binding, conserved site;Cyclic nucleotide-binding-like;
G5A5Y4	>tr|G5A5Y4|G5A5Y4_PHYSP Putative uncharacterized protein OS=Phytophthora sojae (strain P6497) GN=PHYSODRAFT_525490 PE=4 SV=1	1	0.0321575	_SLK(ac)EFIDDK_	SLK(1)EFIDDK	77	0.02096	46.352	AFEASKYKSLKEFIDDKAKIT	..........K.F........	cytosol		purine ribonucleotide binding;anion binding;ribonucleotide binding;small molecule binding;ion binding;ribonucleoside binding;purine ribonucleoside triphosphate binding;carbohydrate derivative binding;adenyl ribonucleotide binding;nucleoside phosphate binding;molecular_function;nucleotide binding;nucleoside binding;adenyl nucleotide binding;heterocyclic compound binding;binding;purine nucleoside b…		K12823	DDX5:ATP-dependent RNA helicase DDX5/DBP2 [EC:3.6.4.13];DDX5:ATP-dependent RNA helicase DDX5/DBP2 [EC:3.6.4.13];DDX5:ATP-dependent RNA helicase DDX5/DBP2 [EC:3.6.4.13];	Spliceosome ;Proteoglycans in cancer ;Transcriptional misregulation in cancer ;	IPR011545;IPR001650;IPR027417;IPR000629;IPR014001;IPR014014;	DEAD/DEAH box helicase domain;Helicase, C-terminal;P-loop containing nucleoside triphosphate hydrolase;ATP-dependent RNA helicase DEAD-box, conserved site;Helicase superfamily 1/2, ATP-binding domain;RNA helicase, DEAD-box type, Q motif;
G4YL00	>tr|G4YL00|G4YL00_PHYSP Putative uncharacterized protein OS=Phytophthora sojae (strain P6497) GN=PHYSODRAFT_537874 PE=4 SV=1	1	0.000137966	_SHVK(ac)SFGLSK_	SHVK(1)SFGLSK	276	0.40907	119.74	VKNATTKSHVKSFGLSKLSHE	..........K.F........	cytosol							IPR007115;	6-pyruvoyl tetrahydropterin synthase/QueD family protein;
G4ZXL1	>tr|G4ZXL1|G4ZXL1_PHYSP Putative uncharacterized protein OS=Phytophthora sojae (strain P6497) GN=PHYSODRAFT_516119 PE=4 SV=1	1	0.000226363	_VK(ac)IFSAAVNPVDYK_	VK(1)IFSAAVNPVDYK	42	-0.21294	91.812	KPIKADELRVKIFSAAVNPVD	..........K.F........	cytosol			cellular_component;membrane;				IPR001107;	Band 7 protein;
G4ZW74	>tr|G4ZW74|G4ZW74_PHYSP Putative uncharacterized protein OS=Phytophthora sojae (strain P6497) GN=PHYSODRAFT_355203 PE=4 SV=1	1	1.4053e-05	_FYK(ac)DFGPLPQEK_	FYK(1)DFGPLPQEK	249	-0.89775	113.95	AFTKIQERFYKDFGPLPQEKE	..........K.F........	cytosol			cellular_component;membrane;				IPR001107;	Band 7 protein;
G5AAG4	>tr|G5AAG4|G5AAG4_PHYSP Putative uncharacterized protein OS=Phytophthora sojae (strain P6497) GN=PHYSODRAFT_356041 PE=4 SV=1	1	0.000139237	_SQDLSSQSK(ac)VFYK_	SQDLSSQSK(1)VFYK	182	-0.40263	100.11	SKSQDLSSQSKVFYKQAKKTN	..........K.F........	cytosol			cellular_component;membrane;				IPR001107;	Band 7 protein;
G5A426	>tr|G5A426|G5A426_PHYSP Putative uncharacterized protein OS=Phytophthora sojae (strain P6497) GN=PHYSODRAFT_355849 PE=4 SV=1	1	0.00802991	_SGK(ac)GFFVQPPK_	SGK(1)GFFVQPPK	268	-1.2266	68.536	GQGFLGKKSGKGFFVQPPKGK	..........K.F........	extracellular	biological_process;cellular process;cellular macromolecule metabolic process;metabolic process;organic substance metabolic process;cellular protein metabolic process;protein metabolic process;macromolecule metabolic process;cellular metabolic process;primary metabolic process;protein folding;peptidyl-proline modification;peptidyl-amino acid modification;macromolecule modification;protein modifica…	molecular_function;catalytic activity;isomerase activity;cis-trans isomerase activity;peptidyl-prolyl cis-trans isomerase activity;					IPR001179;	Peptidyl-prolyl cis-trans isomerase, FKBP-type, domain;
G5AAU0	>tr|G5AAU0|G5AAU0_PHYSP Putative uncharacterized protein OS=Phytophthora sojae (strain P6497) GN=PHYSODRAFT_348281 PE=3 SV=1	1	0.000399721	_GFPTIK(ac)EFGAK_	GFPTIK(1)EFGAK	106	-1.8195	92.611	KYQIKGFPTIKEFGAKKKRPQ	..........K.F........	extracellular	biological_process;cellular process;cellular macromolecule metabolic process;metabolic process;organic substance metabolic process;cellular protein metabolic process;protein metabolic process;macromolecule metabolic process;cellular metabolic process;primary metabolic process;protein folding;peptidyl-proline modification;peptidyl-amino acid modification;macromolecule modification;protein modifica…	molecular_function;catalytic activity;isomerase activity;cis-trans isomerase activity;peptidyl-prolyl cis-trans isomerase activity;					IPR001179;	Peptidyl-prolyl cis-trans isomerase, FKBP-type, domain;
G5AA60	>tr|G5AA60|G5AA60_PHYSP Putative uncharacterized protein OS=Phytophthora sojae (strain P6497) GN=PHYSODRAFT_340571 PE=4 SV=1;>tr|G5AA62|G5AA62_PHYSP Putative uncharacterized protein OS=Phytophthora sojae (strain P6497) GN=PHYSODRAFT_527968 PE=4 SV=1	1	0.0207193	_K(ac)LFVLHGK_	K(1)LFVLHGK	174	-0.6299	82.452	AVLADKLKAKKLFVLHGKNSD	..........K.F........	cytosol		molecular_function;binding;chromatin binding;					IPR024752;	Myb/SANT-like domain;
G4YJT9	>tr|G4YJT9|G4YJT9_PHYSP Putative uncharacterized protein OS=Phytophthora sojae (strain P6497) GN=PHYSODRAFT_353332 PE=3 SV=1	1	0.0046425	_K(ac)VFHNFVK_	K(1)VFHNFVK	61	-2.4852	91.853	VLMGKNTLMRKVFHNFVKKNP	..........K.F........	cytosol	biological_process;cellular process;cellular macromolecule metabolic process;metabolic process;organic substance metabolic process;cellular protein metabolic process;protein metabolic process;macromolecule metabolic process;cellular metabolic process;primary metabolic process;protein folding;			K09540	SEC63:translocation protein SEC63;SEC63:translocation protein SEC63;	Protein processing in endoplasmic reticulum ;Protein export ;	IPR004179;IPR014756;IPR018253;IPR000008;IPR001623;	Sec63 domain;Immunoglobulin E-set;DnaJ domain, conserved site;C2 domain;DnaJ domain;
G4YQU6	>tr|G4YQU6|G4YQU6_PHYSP DNA-directed RNA polymerase OS=Phytophthora sojae (strain P6497) GN=PHYSODRAFT_538440 PE=3 SV=1	1	0.000442467	_DEALAYLGK(ac)HFR_	DEALAYLGK(1)HFR	313	2.2125	85.813	TRDEALAYLGKHFRFAMPYVY	..........K.F........	chloroplast	cellular macromolecule metabolic process;cellular process;protein modification by small protein conjugation;biological_process;metabolic process;protein modification by small protein conjugation or removal;macromolecule modification;organic substance metabolic process;cellular protein metabolic process;protein modification process;cellular protein modification process;cellular metabolic process;m…	molecular_function;oxidoreductase activity;dioxygenase activity;oxidoreductase activity, acting on paired donors, with = incorporation or reduction of molecular oxygen;catalytic activity;oxidoreductase activity, acting on paired donors, with = incorporation or reduction of molecular oxygen, 2-oxoglutarate as one = donor, and incorporation of one atom each of oxygen into both donors;acid-amino aci…	cell part;cell;cellular_component;intracellular;				IPR005123;IPR001876;IPR000569;IPR027450;	Oxoglutarate/iron-dependent dioxygenase;Zinc finger, RanBP2-type;HECT;Alpha-ketoglutarate-dependent dioxygenase AlkB-like;
G4Z1Y8	>tr|G4Z1Y8|G4Z1Y8_PHYSP Putative uncharacterized protein OS=Phytophthora sojae (strain P6497) GN=PHYSODRAFT_359958 PE=4 SV=1	1	3.14005e-43	_IEGLSDAK(ac)HFNK_	IEGLSDAK(1)HFNK	258	0.4399	190.53	AQKIEGLSDAKHFNKTREALG	..........K.F........	plasma membrane
G5A7L2	>tr|G5A7L2|G5A7L2_PHYSP Putative uncharacterized protein OS=Phytophthora sojae (strain P6497) GN=PHYSODRAFT_526653 PE=4 SV=1	1	0.0337984	_EQNDPEQLQLM(ox)HK(ac)AFK_	EQNDPEQLQLMHK(1)AFK	172	0.79458	45.332	NDPEQLQLMHKAFKKVVSTSK	..........K.F........	chloroplast			cellular_component;membrane;				IPR000163;IPR001107;	Prohibitin;Band 7 protein;
G4YKG9	>tr|G4YKG9|G4YKG9_PHYSP Putative uncharacterized protein OS=Phytophthora sojae (strain P6497) GN=PHYSODRAFT_552293 PE=3 SV=1	1	0.0334199	_GFPTIK(ac)IFGEDK_	GFPTIK(1)IFGEDK	104	0.75936	42.317	EFAVRGFPTIKIFGEDKTKPT	..........K.F........	chloroplast			cellular_component;membrane;				IPR000163;IPR001107;	Prohibitin;Band 7 protein;
G4Z0I4	>tr|G4Z0I4|G4Z0I4_PHYSP Pleiotropic drug resistance protein ABC superfamily OS=Phytophthora sojae (strain P6497) GN=PHYSODRAFT_478728 PE=4 SV=1	1	0.0161375	_LASEFAK(ac)HFR_	LASEFAK(1)HFR	388	0.19337	61.56	KHPRLASEFAKHFRESSLYAD	..........K.F........	cytosol
G4ZZ79	>tr|G4ZZ79|G4ZZ79_PHYSP Putative uncharacterized protein OS=Phytophthora sojae (strain P6497) GN=PHYSODRAFT_520447 PE=4 SV=1;>tr|G4ZZ73|G4ZZ73_PHYSP Putative uncharacterized protein OS=Phytophthora sojae (strain P6497) GN=PHYSODRAFT_287162 PE=4 SV=1;>tr|G4	1	0.0170744	_REK(ac)LFDLIR_	REK(1)LFDLIR	246	1.9889	73.499	VIGGGIARREKLFDLIREKFV	..........K.F........	cytosol
G4ZAF8	>tr|G4ZAF8|G4ZAF8_PHYSP Putative uncharacterized protein OS=Phytophthora sojae (strain P6497) GN=PHYSODRAFT_354471 PE=4 SV=1	1	6.36328e-11	_DSVSAK(ac)TFLER_	DSVSAK(1)TFLER	172	0.93293	148.28	TAIGKDSVSAKTFLERRYNDD	..........K.F........	cytosol
G4YIT7	>tr|G4YIT7|G4YIT7_PHYSP Putative uncharacterized protein OS=Phytophthora sojae (strain P6497) GN=PHYSODRAFT_552257 PE=3 SV=1	1	0.0301894	_SLK(ac)NFVK_	SLK(1)NFVK	356	0.24274	55.676	IEGLKMSKSLKNFVKIQEALM	..........K.F........	cytosol
G4YNM8	>tr|G4YNM8|G4YNM8_PHYSP Putative uncharacterized protein OS=Phytophthora sojae (strain P6497) GN=PHYSODRAFT_553521 PE=3 SV=1	1	0.000495155	_DGHK(ac)HFEGVDEAVAK_	DGHK(1)HFEGVDEAVAK	22	-1.2584	83.823	GLSSLLKDGHKHFEGVDEAVA	..........K.F........	cytosol
G4YMK7	>tr|G4YMK7|G4YMK7_PHYSP Putative uncharacterized protein OS=Phytophthora sojae (strain P6497) GN=PHYSODRAFT_353603 PE=4 SV=1	1	0.000377949	_ICNDGK(ac)PFSDEEIK_	ICNDGK(1)PFSDEEIK	68	-1.204	81.992	KEFSKICNDGKPFSDEEIKEI	..........K.F........	cytosol
G4YNI4	>tr|G4YNI4|G4YNI4_PHYSP Putative uncharacterized protein OS=Phytophthora sojae (strain P6497) GN=PHYSODRAFT_353751 PE=4 SV=1	1	0.0276216	_TVAEGK(ac)IFLEK_	TVAEGK(1)IFLEK	128	0.56779	51.463	INALRTVAEGKIFLEKERATL	..........K.F........	cytosol
G4ZI89	>tr|G4ZI89|G4ZI89_PHYSP Putative uncharacterized protein OS=Phytophthora sojae (strain P6497) GN=PHYSODRAFT_315324 PE=3 SV=1	1	5.22993e-05	_AHVK(ac)EFAATIR_	AHVK(1)EFAATIR	150	0.17863	105.03	DTSTGVRAHVKEFAATIRRIQ	..........K.F........	cytosol
G5ACX5	>tr|G5ACX5|G5ACX5_PHYSP Dolichyl-diphosphooligosaccharide--protein glycosyltransferase 48 kDa subunit OS=Phytophthora sojae (strain P6497) GN=PHYSODRAFT_565653 PE=3 SV=1	1	0.0107683	_THSK(ac)FFK_	THSK(1)FFK	39	0.67405	77.318	ESPELQKTHSKFFKLLEARGH	..........K.F........	cytosol
G4YLS5	>tr|G4YLS5|G4YLS5_PHYSP Putative uncharacterized protein OS=Phytophthora sojae (strain P6497) GN=PHYSODRAFT_467222 PE=4 SV=1;>tr|G5A2W8|G5A2W8_PHYSP Putative uncharacterized protein OS=Phytophthora sojae (strain P6497) GN=PHYSODRAFT_288533 PE=4 SV=1;>tr|G4	1	6.44329e-05	_EWLK(ac)LFTEK_	EWLK(1)LFTEK	242	0.58664	97.965	HWADVQKEWLKLFTEKAADTS	..........K.F........	nuclear				K03036	PSMD11:26S proteasome regulatory subunit N6;PSMD11:26S proteasome regulatory subunit N6;	Epstein-Barr virus infection ;Proteasome ;	IPR000717;IPR011991;IPR011990;IPR013143;	Proteasome component (PCI) domain;Winged helix-turn-helix DNA-binding domain;Tetratricopeptide-like helical domain;PCI/PINT associated module;
G4YZZ5	>tr|G4YZZ5|G4YZZ5_PHYSP Putative uncharacterized protein OS=Phytophthora sojae (strain P6497) GN=PHYSODRAFT_284727 PE=4 SV=1	1	0.000683919	_VALSPK(ac)EFR_	VALSPK(1)EFR	45	-1.0833	99.815	AEEPKVALSPKEFRSFKVTKV	..........K.F........	chloroplast							IPR005502;	ADP-ribosylation/Crystallin J1;
G4Z3L0	>tr|G4Z3L0|G4Z3L0_PHYSP Putative initiation factor OS=Phytophthora sojae (strain P6497) GN=PHYSODRAFT_558142 PE=3 SV=1	1	9.75435e-05	_K(ac)QFYVAAESYK_	K(1)QFYVAAESYK	236	0.58963	81.92	STAVIAQALKKQFYVAAESYK	..........K.F........	chloroplast							IPR000089;IPR011053;	Biotin/lipoyl attachment;Single hybrid motif;
G4YU68	>tr|G4YU68|G4YU68_PHYSP Transaldolase OS=Phytophthora sojae (strain P6497) GN=PHYSODRAFT_295949 PE=3 SV=1	1	0.00164107	_LSYDEK(ac)DFR_	LSYDEK(1)DFR	294	-0.061702	85.533	YSGEKLSYDEKDFRLSMNEDA	..........K.F........	mitochondria	biological_process;regulation of molecular function;regulation of biological process;metabolic process;regulation of metabolic process;biological regulation;regulation of catalytic activity;regulation of protein metabolic process;organic substance catabolic process;catabolic process;macromolecule catabolic process;regulation of macromolecule metabolic process;regulation of primary metabolic proce…	molecular_function;enzyme regulator activity;	intracellular;protein complex;macromolecular complex;cell part;cell;intracellular part;cellular_component;proteasome complex;	K03028	PSMD2:26S proteasome regulatory subunit N1;PSMD2:26S proteasome regulatory subunit N1;	Epstein-Barr virus infection ;Proteasome ;	IPR002015;IPR016024;IPR011989;	Proteasome/cyclosome repeat;Armadillo-type fold;Armadillo-like helical;
G4ZLQ1	>tr|G4ZLQ1|G4ZLQ1_PHYSP Putative uncharacterized protein OS=Phytophthora sojae (strain P6497) GN=PHYSODRAFT_546004 PE=3 SV=1	1	4.38865e-42	_K(ac)VFFHTDAAQMLGK_	K(1)VFFHTDAAQMLGK	241	0.28833	171.21	KEIGQICRERKVFFHTDAAQM	..........K.F........	mitochondria	biological_process;regulation of molecular function;regulation of biological process;metabolic process;regulation of metabolic process;biological regulation;regulation of catalytic activity;regulation of protein metabolic process;organic substance catabolic process;catabolic process;macromolecule catabolic process;regulation of macromolecule metabolic process;regulation of primary metabolic proce…	molecular_function;enzyme regulator activity;	intracellular;protein complex;macromolecular complex;cell part;cell;intracellular part;cellular_component;proteasome complex;	K03028	PSMD2:26S proteasome regulatory subunit N1;PSMD2:26S proteasome regulatory subunit N1;	Epstein-Barr virus infection ;Proteasome ;	IPR002015;IPR016024;IPR011989;	Proteasome/cyclosome repeat;Armadillo-type fold;Armadillo-like helical;
G4YNT4	>tr|G4YNT4|G4YNT4_PHYSP Ubiquitin carboxyl-terminal hydrolase OS=Phytophthora sojae (strain P6497) GN=PHYSODRAFT_349574 PE=3 SV=1	1	0.0351937	_K(ac)QFLAPK_	K(1)QFLAPK	399	1.8823	58.604	ACATLTDRYKKQFLAPKDSSK	..........K.F........	mitochondria	nitrogen compound metabolic process;organic substance biosynthetic process;biosynthetic process;cellular process;cellular nitrogen compound biosynthetic process;phosphate-containing compound metabolic process;phosphorus metabolic process;biological_process;cellular nitrogen compound metabolic process;organophosphate biosynthetic process;carbamoyl phosphate metabolic process;metabolic process;orga…	purine ribonucleotide binding;anion binding;ribonucleotide binding;small molecule binding;ion binding;ribonucleoside binding;purine ribonucleoside triphosphate binding;carbohydrate derivative binding;adenyl ribonucleotide binding;nucleoside phosphate binding;molecular_function;nucleotide binding;nucleoside binding;adenyl nucleotide binding;heterocyclic compound binding;binding;purine nucleoside b…		K11541	URA2:carbamoyl-phosphate synthase / aspartate carbamoyltransferase [EC:6.3.5.5 2.1.3.2];URA2:carbamoyl-phosphate synthase / aspartate carbamoyltransferase [EC:6.3.5.5 2.1.3.2];URA2:carbamoyl-phosphate synthase / aspartate carbamoyltransferase [EC:6.3.5.5 2.1.3.2];	Metabolic pathways ;Pyrimidine metabolism ;Alanine, aspartate and glutamate metabolism ;	IPR017926;IPR029062;IPR013816;IPR013815;IPR006275;IPR006274;IPR016185;IPR011607;IPR011761;IPR005483;IPR005480;IPR005481;IPR005479;IPR002474;	Glutamine amidotransferase;Class I glutamine amidotransferase-like;ATP-grasp fold, subdomain 2;ATP-grasp fold, subdomain 1;Carbamoyl-phosphate synthase, large subunit;Carbamoyl-phosphate synthase, small subunit;Pre-ATP-grasp domain;Methylglyoxal synthase-like domain;ATP-grasp fold;Carbamoyl-phosphate synthase large subunit, CPSase domain;Carbamoyl-phosphate synthetase, large subunit oligomerisati…
G4ZH83	>tr|G4ZH83|G4ZH83_PHYSP Putative uncharacterized protein (Fragment) OS=Phytophthora sojae (strain P6497) GN=PHYSODRAFT_247517 PE=4 SV=1	1	0.000878934	_VK(ac)EFSVTDR_	VK(1)EFSVTDR	385	1.537	96.342	CAILSPMFKVKEFSVTDRVHL	..........K.F........	mitochondria	nitrogen compound metabolic process;organic substance biosynthetic process;biosynthetic process;cellular process;cellular nitrogen compound biosynthetic process;phosphate-containing compound metabolic process;phosphorus metabolic process;biological_process;cellular nitrogen compound metabolic process;organophosphate biosynthetic process;carbamoyl phosphate metabolic process;metabolic process;orga…	purine ribonucleotide binding;anion binding;ribonucleotide binding;small molecule binding;ion binding;ribonucleoside binding;purine ribonucleoside triphosphate binding;carbohydrate derivative binding;adenyl ribonucleotide binding;nucleoside phosphate binding;molecular_function;nucleotide binding;nucleoside binding;adenyl nucleotide binding;heterocyclic compound binding;binding;purine nucleoside b…		K11541	URA2:carbamoyl-phosphate synthase / aspartate carbamoyltransferase [EC:6.3.5.5 2.1.3.2];URA2:carbamoyl-phosphate synthase / aspartate carbamoyltransferase [EC:6.3.5.5 2.1.3.2];URA2:carbamoyl-phosphate synthase / aspartate carbamoyltransferase [EC:6.3.5.5 2.1.3.2];	Metabolic pathways ;Pyrimidine metabolism ;Alanine, aspartate and glutamate metabolism ;	IPR017926;IPR029062;IPR013816;IPR013815;IPR006275;IPR006274;IPR016185;IPR011607;IPR011761;IPR005483;IPR005480;IPR005481;IPR005479;IPR002474;	Glutamine amidotransferase;Class I glutamine amidotransferase-like;ATP-grasp fold, subdomain 2;ATP-grasp fold, subdomain 1;Carbamoyl-phosphate synthase, large subunit;Carbamoyl-phosphate synthase, small subunit;Pre-ATP-grasp domain;Methylglyoxal synthase-like domain;ATP-grasp fold;Carbamoyl-phosphate synthase large subunit, CPSase domain;Carbamoyl-phosphate synthetase, large subunit oligomerisati…
G4YPZ9	>tr|G4YPZ9|G4YPZ9_PHYSP Putative uncharacterized protein OS=Phytophthora sojae (strain P6497) GN=PHYSODRAFT_349305 PE=4 SV=1	1	0.0415439	_HGAQGVIVAPAEPLGEEAK(ac)LFTK_	HGAQGVIVAPAEPLGEEAK(1)LFTK	581	2.3037	48.255	APAEPLGEEAKLFTKRNVMQR	..........K.F........	mitochondria	nitrogen compound metabolic process;organic substance biosynthetic process;biosynthetic process;cellular process;cellular nitrogen compound biosynthetic process;phosphate-containing compound metabolic process;phosphorus metabolic process;biological_process;cellular nitrogen compound metabolic process;organophosphate biosynthetic process;carbamoyl phosphate metabolic process;metabolic process;orga…	purine ribonucleotide binding;anion binding;ribonucleotide binding;small molecule binding;ion binding;ribonucleoside binding;purine ribonucleoside triphosphate binding;carbohydrate derivative binding;adenyl ribonucleotide binding;nucleoside phosphate binding;molecular_function;nucleotide binding;nucleoside binding;adenyl nucleotide binding;heterocyclic compound binding;binding;purine nucleoside b…		K11541	URA2:carbamoyl-phosphate synthase / aspartate carbamoyltransferase [EC:6.3.5.5 2.1.3.2];URA2:carbamoyl-phosphate synthase / aspartate carbamoyltransferase [EC:6.3.5.5 2.1.3.2];URA2:carbamoyl-phosphate synthase / aspartate carbamoyltransferase [EC:6.3.5.5 2.1.3.2];	Metabolic pathways ;Pyrimidine metabolism ;Alanine, aspartate and glutamate metabolism ;	IPR017926;IPR029062;IPR013816;IPR013815;IPR006275;IPR006274;IPR016185;IPR011607;IPR011761;IPR005483;IPR005480;IPR005481;IPR005479;IPR002474;	Glutamine amidotransferase;Class I glutamine amidotransferase-like;ATP-grasp fold, subdomain 2;ATP-grasp fold, subdomain 1;Carbamoyl-phosphate synthase, large subunit;Carbamoyl-phosphate synthase, small subunit;Pre-ATP-grasp domain;Methylglyoxal synthase-like domain;ATP-grasp fold;Carbamoyl-phosphate synthase large subunit, CPSase domain;Carbamoyl-phosphate synthetase, large subunit oligomerisati…
G5AFM3	>tr|G5AFM3|G5AFM3_PHYSP Putative uncharacterized protein OS=Phytophthora sojae (strain P6497) GN=PHYSODRAFT_551377 PE=4 SV=1;>tr|G5AF60|G5AF60_PHYSP Putative uncharacterized protein OS=Phytophthora sojae (strain P6497) GN=PHYSODRAFT_307569 PE=4 SV=1	1	0.0259841	_CDVVDK(ac)NFDK_	CDVVDK(1)NFDK	562	-0.32475	51.454	PSDCKCDVVDKNFDKIVEMEK	..........K.F........	mitochondria	nitrogen compound metabolic process;organic substance biosynthetic process;biosynthetic process;cellular process;cellular nitrogen compound biosynthetic process;phosphate-containing compound metabolic process;phosphorus metabolic process;biological_process;cellular nitrogen compound metabolic process;organophosphate biosynthetic process;carbamoyl phosphate metabolic process;metabolic process;orga…	purine ribonucleotide binding;anion binding;ribonucleotide binding;small molecule binding;ion binding;ribonucleoside binding;purine ribonucleoside triphosphate binding;carbohydrate derivative binding;adenyl ribonucleotide binding;nucleoside phosphate binding;molecular_function;nucleotide binding;nucleoside binding;adenyl nucleotide binding;heterocyclic compound binding;binding;purine nucleoside b…		K11541	URA2:carbamoyl-phosphate synthase / aspartate carbamoyltransferase [EC:6.3.5.5 2.1.3.2];URA2:carbamoyl-phosphate synthase / aspartate carbamoyltransferase [EC:6.3.5.5 2.1.3.2];URA2:carbamoyl-phosphate synthase / aspartate carbamoyltransferase [EC:6.3.5.5 2.1.3.2];	Metabolic pathways ;Pyrimidine metabolism ;Alanine, aspartate and glutamate metabolism ;	IPR017926;IPR029062;IPR013816;IPR013815;IPR006275;IPR006274;IPR016185;IPR011607;IPR011761;IPR005483;IPR005480;IPR005481;IPR005479;IPR002474;	Glutamine amidotransferase;Class I glutamine amidotransferase-like;ATP-grasp fold, subdomain 2;ATP-grasp fold, subdomain 1;Carbamoyl-phosphate synthase, large subunit;Carbamoyl-phosphate synthase, small subunit;Pre-ATP-grasp domain;Methylglyoxal synthase-like domain;ATP-grasp fold;Carbamoyl-phosphate synthase large subunit, CPSase domain;Carbamoyl-phosphate synthetase, large subunit oligomerisati…
G4YPG6	>tr|G4YPG6|G4YPG6_PHYSP Putative uncharacterized protein OS=Phytophthora sojae (strain P6497) GN=PHYSODRAFT_293613 PE=4 SV=1	1	0.000230323	_YK(ac)LFDMTCR_	YK(1)LFDMTCR	182	0.58629	107.79	QSAKTEIEKYKLFDMTCREAM	..........K.F........	mitochondria	nitrogen compound metabolic process;organic substance biosynthetic process;biosynthetic process;cellular process;cellular nitrogen compound biosynthetic process;phosphate-containing compound metabolic process;phosphorus metabolic process;biological_process;cellular nitrogen compound metabolic process;organophosphate biosynthetic process;carbamoyl phosphate metabolic process;metabolic process;orga…	purine ribonucleotide binding;anion binding;ribonucleotide binding;small molecule binding;ion binding;ribonucleoside binding;purine ribonucleoside triphosphate binding;carbohydrate derivative binding;adenyl ribonucleotide binding;nucleoside phosphate binding;molecular_function;nucleotide binding;nucleoside binding;adenyl nucleotide binding;heterocyclic compound binding;binding;purine nucleoside b…		K11541	URA2:carbamoyl-phosphate synthase / aspartate carbamoyltransferase [EC:6.3.5.5 2.1.3.2];URA2:carbamoyl-phosphate synthase / aspartate carbamoyltransferase [EC:6.3.5.5 2.1.3.2];URA2:carbamoyl-phosphate synthase / aspartate carbamoyltransferase [EC:6.3.5.5 2.1.3.2];	Metabolic pathways ;Pyrimidine metabolism ;Alanine, aspartate and glutamate metabolism ;	IPR017926;IPR029062;IPR013816;IPR013815;IPR006275;IPR006274;IPR016185;IPR011607;IPR011761;IPR005483;IPR005480;IPR005481;IPR005479;IPR002474;	Glutamine amidotransferase;Class I glutamine amidotransferase-like;ATP-grasp fold, subdomain 2;ATP-grasp fold, subdomain 1;Carbamoyl-phosphate synthase, large subunit;Carbamoyl-phosphate synthase, small subunit;Pre-ATP-grasp domain;Methylglyoxal synthase-like domain;ATP-grasp fold;Carbamoyl-phosphate synthase large subunit, CPSase domain;Carbamoyl-phosphate synthetase, large subunit oligomerisati…
G4Z5L9	>tr|G4Z5L9|G4Z5L9_PHYSP Putative uncharacterized protein OS=Phytophthora sojae (strain P6497) GN=PHYSODRAFT_496101 PE=4 SV=1	1	7.91651e-05	_TTQQINEAK(ac)QFGER_	TTQQINEAK(1)QFGER	151	-1.3237	98.943	QKTTQQINEAKQFGERVRSGA	..........K.F........	mitochondria	nitrogen compound metabolic process;organic substance biosynthetic process;biosynthetic process;cellular process;cellular nitrogen compound biosynthetic process;phosphate-containing compound metabolic process;phosphorus metabolic process;biological_process;cellular nitrogen compound metabolic process;organophosphate biosynthetic process;carbamoyl phosphate metabolic process;metabolic process;orga…	purine ribonucleotide binding;anion binding;ribonucleotide binding;small molecule binding;ion binding;ribonucleoside binding;purine ribonucleoside triphosphate binding;carbohydrate derivative binding;adenyl ribonucleotide binding;nucleoside phosphate binding;molecular_function;nucleotide binding;nucleoside binding;adenyl nucleotide binding;heterocyclic compound binding;binding;purine nucleoside b…		K11541	URA2:carbamoyl-phosphate synthase / aspartate carbamoyltransferase [EC:6.3.5.5 2.1.3.2];URA2:carbamoyl-phosphate synthase / aspartate carbamoyltransferase [EC:6.3.5.5 2.1.3.2];URA2:carbamoyl-phosphate synthase / aspartate carbamoyltransferase [EC:6.3.5.5 2.1.3.2];	Metabolic pathways ;Pyrimidine metabolism ;Alanine, aspartate and glutamate metabolism ;	IPR017926;IPR029062;IPR013816;IPR013815;IPR006275;IPR006274;IPR016185;IPR011607;IPR011761;IPR005483;IPR005480;IPR005481;IPR005479;IPR002474;	Glutamine amidotransferase;Class I glutamine amidotransferase-like;ATP-grasp fold, subdomain 2;ATP-grasp fold, subdomain 1;Carbamoyl-phosphate synthase, large subunit;Carbamoyl-phosphate synthase, small subunit;Pre-ATP-grasp domain;Methylglyoxal synthase-like domain;ATP-grasp fold;Carbamoyl-phosphate synthase large subunit, CPSase domain;Carbamoyl-phosphate synthetase, large subunit oligomerisati…
G4ZM62	>tr|G4ZM62|G4ZM62_PHYSP Putative uncharacterized protein OS=Phytophthora sojae (strain P6497) GN=PHYSODRAFT_560767 PE=4 SV=1	1	0.0291009	_YYGK(ac)SFPFGDK_	YYGK(1)SFPFGDK	194	0.2839	48.568	VVFAEHRYYGKSFPFGDKYMD	..........K.F........	chloroplast	nitrogen compound metabolic process;organic substance biosynthetic process;small molecule biosynthetic process;oxoacid metabolic process;glutamine family amino acid biosynthetic process;small molecule metabolic process;glutamine family amino acid metabolic process;organic acid biosynthetic process;single-organism metabolic process;single-organism biosynthetic process;arginine metabolic process;ce…	molecular_function;kinase activity;phosphotransferase activity, carboxyl group as acceptor;catalytic activity;transferase activity;transferase activity, transferring phosphorus-containing groups;acetylglutamate kinase activity;oxidoreductase activity, acting on the aldehyde or oxo group of = donors;oxidoreductase activity, acting on the aldehyde or oxo group of = donors, NAD or NADP as acceptor;o…	intracellular;cell part;cell;intracellular part;cellular_component;cytoplasm;	K00145	argC:N-acetyl-gamma-glutamyl-phosphate reductase [EC:1.2.1.38];argC:N-acetyl-gamma-glutamyl-phosphate reductase [EC:1.2.1.38];argC:N-acetyl-gamma-glutamyl-phosphate reductase [EC:1.2.1.38];argC:N-acetyl-gamma-glutamyl-phosphate reductase [EC:1.2.1.38];argC:N-acetyl-gamma-glutamyl-phosphate reductase [EC:1.2.1.38];argC:N-acetyl-gamma-glutamyl-phosphate reductase [EC:1.2.1.38];	Metabolic pathways ;Biosynthesis of secondary metabolites ;Biosynthesis of antibiotics ;Biosynthesis of amino acids ;2-Oxocarboxylic acid metabolism ;Arginine biosynthesis ;	IPR000534;IPR000706;IPR023013;IPR004662;IPR016040;IPR001048;	Semialdehyde dehydrogenase, NAD-binding;N-acetyl-gamma-glutamyl-phosphate reductase, type 1;N-acetyl-gamma-glutamyl-phosphate reductase, active site;Acetylglutamate kinase;NAD(P)-binding domain;Aspartate/glutamate/uridylate kinase;
G4YLQ1	>tr|G4YLQ1|G4YLQ1_PHYSP Putative uncharacterized protein OS=Phytophthora sojae (strain P6497) GN=PHYSODRAFT_553094 PE=4 SV=1	1	0.0317979	_PVLK(ac)EFLVK_	PVLK(1)EFLVK	326	-2.0028	47.334	NLALSSRPVLKEFLVKGRKSL	..........K.F........	chloroplast	nitrogen compound metabolic process;organic substance biosynthetic process;small molecule biosynthetic process;oxoacid metabolic process;glutamine family amino acid biosynthetic process;small molecule metabolic process;glutamine family amino acid metabolic process;organic acid biosynthetic process;single-organism metabolic process;single-organism biosynthetic process;arginine metabolic process;ce…	molecular_function;kinase activity;phosphotransferase activity, carboxyl group as acceptor;catalytic activity;transferase activity;transferase activity, transferring phosphorus-containing groups;acetylglutamate kinase activity;oxidoreductase activity, acting on the aldehyde or oxo group of = donors;oxidoreductase activity, acting on the aldehyde or oxo group of = donors, NAD or NADP as acceptor;o…	intracellular;cell part;cell;intracellular part;cellular_component;cytoplasm;	K00145	argC:N-acetyl-gamma-glutamyl-phosphate reductase [EC:1.2.1.38];argC:N-acetyl-gamma-glutamyl-phosphate reductase [EC:1.2.1.38];argC:N-acetyl-gamma-glutamyl-phosphate reductase [EC:1.2.1.38];argC:N-acetyl-gamma-glutamyl-phosphate reductase [EC:1.2.1.38];argC:N-acetyl-gamma-glutamyl-phosphate reductase [EC:1.2.1.38];argC:N-acetyl-gamma-glutamyl-phosphate reductase [EC:1.2.1.38];	Metabolic pathways ;Biosynthesis of secondary metabolites ;Biosynthesis of antibiotics ;Biosynthesis of amino acids ;2-Oxocarboxylic acid metabolism ;Arginine biosynthesis ;	IPR000534;IPR000706;IPR023013;IPR004662;IPR016040;IPR001048;	Semialdehyde dehydrogenase, NAD-binding;N-acetyl-gamma-glutamyl-phosphate reductase, type 1;N-acetyl-gamma-glutamyl-phosphate reductase, active site;Acetylglutamate kinase;NAD(P)-binding domain;Aspartate/glutamate/uridylate kinase;
G5AA41	>tr|G5AA41|G5AA41_PHYSP Putative uncharacterized protein OS=Phytophthora sojae (strain P6497) GN=PHYSODRAFT_356030 PE=4 SV=1	1	1.96523e-05	_HLFVK(ac)NFTGAR_	HLFVK(1)NFTGAR	107	0.38299	127.83	YAPFCKHLFVKNFTGARLNMV	..........K.F........	plasma membrane							IPR011989;IPR016024;	Armadillo-like helical;Armadillo-type fold;
G5A2H4	>tr|G5A2H4|G5A2H4_PHYSP Putative uncharacterized protein OS=Phytophthora sojae (strain P6497) GN=PHYSODRAFT_352574 PE=4 SV=1	1	0.00883353	_EDPAYEK(ac)FFK_	EDPAYEK(1)FFK	496	-1.8781	64.82	MTVKEDPAYEKFFKLVKMGMP	..........K.F........	chloroplast	cellular amino acid metabolic process;organonitrogen compound metabolic process;nitrogen compound metabolic process;organic substance biosynthetic process;organonitrogen compound biosynthetic process;biosynthetic process;cellular process;small molecule biosynthetic process;cellular amino acid biosynthetic process;oxoacid metabolic process;organic acid metabolic process;small molecule metabolic pr…	molecular_function;transferase activity, transferring aldehyde or ketonic groups;catalytic activity;transferase activity;acetolactate synthase activity;carboxylic acid binding;anion binding;organic acid binding;binding;ion binding;small molecule binding;amino acid binding;		K01653	E2.2.1.6S:acetolactate synthase I/III small subunit [EC:2.2.1.6];E2.2.1.6S:acetolactate synthase I/III small subunit [EC:2.2.1.6];E2.2.1.6S:acetolactate synthase I/III small subunit [EC:2.2.1.6];E2.2.1.6S:acetolactate synthase I/III small subunit [EC:2.2.1.6];E2.2.1.6S:acetolactate synthase I/III small subunit [EC:2.2.1.6];E2.2.1.6S:acetolactate synthase I/III small subunit [EC:2.2.1.6];E2.2.1.6S…	Metabolic pathways ;Biosynthesis of secondary metabolites ;Biosynthesis of antibiotics ;Biosynthesis of amino acids ;2-Oxocarboxylic acid metabolism ;Pantothenate and CoA biosynthesis ;Butanoate metabolism ;Valine, leucine and isoleucine biosynthesis ;C5-Branched dibasic acid metabolism ;	IPR002912;IPR004789;IPR019455;	ACT domain;Acetolactate synthase, small subunit;Acetolactate synthase, small subunit, C-terminal;
G4ZG33	>tr|G4ZG33|G4ZG33_PHYSP Putative uncharacterized protein OS=Phytophthora sojae (strain P6497) GN=PHYSODRAFT_500291 PE=4 SV=1	1	0.000778959	_EEVIK(ac)AFEDAGNLK_	EEVIK(1)AFEDAGNLK	16	-0.85615	78.401	GVTWSKEEVIKAFEDAGNLKF	..........K.F........	cytosol		purine ribonucleotide binding;anion binding;ribonucleotide binding;small molecule binding;ion binding;ribonucleoside binding;purine ribonucleoside triphosphate binding;carbohydrate derivative binding;nucleoside phosphate binding;molecular_function;guanyl nucleotide binding;nucleotide binding;nucleoside binding;heterocyclic compound binding;binding;purine nucleoside binding;guanyl ribonucleotide b…					IPR023192;IPR013029;IPR027417;IPR012676;IPR012675;IPR004396;IPR006073;	TGS-like domain;Domain of unknown function DUF933;P-loop containing nucleoside triphosphate hydrolase;TGS-like;Beta-grasp domain;Ribosome-binding ATPase YchF/Obg-like ATPase 1;GTP binding domain;
G5A2K0	>tr|G5A2K0|G5A2K0_PHYSP Putative uncharacterized protein OS=Phytophthora sojae (strain P6497) GN=PHYSODRAFT_355817 PE=3 SV=1	1	0.0241783	_K(ac)SFEEAK_	K(1)SFEEAK	536	0.36112	93.143	LKMEETEDEKKSFEEAKAATE	..........K.F........	mitochondria	nitrogen compound metabolic process;organic substance biosynthetic process;small molecule biosynthetic process;oxoacid metabolic process;small molecule metabolic process;organic acid biosynthetic process;branched-chain amino acid biosynthetic process;single-organism metabolic process;branched-chain amino acid metabolic process;single-organism biosynthetic process;leucine metabolic process;cellula…	molecular_function;transferase activity, transferring acyl groups;transferase activity, transferring acyl groups, acyl groups = converted into alkyl on transfer;catalytic activity;transferase activity;2-isopropylmalate synthase activity;		K01649	leuA:2-isopropylmalate synthase [EC:2.3.3.13];leuA:2-isopropylmalate synthase [EC:2.3.3.13];leuA:2-isopropylmalate synthase [EC:2.3.3.13];leuA:2-isopropylmalate synthase [EC:2.3.3.13];leuA:2-isopropylmalate synthase [EC:2.3.3.13];leuA:2-isopropylmalate synthase [EC:2.3.3.13];	Metabolic pathways ;Biosynthesis of secondary metabolites ;Biosynthesis of amino acids ;Pyruvate metabolism ;2-Oxocarboxylic acid metabolism ;Valine, leucine and isoleucine biosynthesis ;	IPR005671;IPR000891;IPR002034;IPR013709;IPR013785;	2-isopropylmalate synthase, bacterial-type;Pyruvate carboxyltransferase;Alpha-isopropylmalate/homocitrate synthase, conserved site;2-isopropylmalate synthase LeuA, allosteric (dimerisation) domain;Aldolase-type TIM barrel;
G4Z5K1	>tr|G4Z5K1|G4Z5K1_PHYSP 6-phosphogluconate dehydrogenase, decarboxylating OS=Phytophthora sojae (strain P6497) GN=PHYSODRAFT_557596 PE=3 SV=1	1	0.000358246	_DMK(ac)EFVASLAR_	DMK(1)EFVASLAR	62	1.6133	99.5	NLPLVGYKDMKEFVASLARPR	..........K.F........	mitochondria	nitrogen compound metabolic process;organic substance biosynthetic process;small molecule biosynthetic process;oxoacid metabolic process;small molecule metabolic process;organic acid biosynthetic process;branched-chain amino acid biosynthetic process;single-organism metabolic process;branched-chain amino acid metabolic process;single-organism biosynthetic process;leucine metabolic process;cellula…	molecular_function;transferase activity, transferring acyl groups;transferase activity, transferring acyl groups, acyl groups = converted into alkyl on transfer;catalytic activity;transferase activity;2-isopropylmalate synthase activity;		K01649	leuA:2-isopropylmalate synthase [EC:2.3.3.13];leuA:2-isopropylmalate synthase [EC:2.3.3.13];leuA:2-isopropylmalate synthase [EC:2.3.3.13];leuA:2-isopropylmalate synthase [EC:2.3.3.13];leuA:2-isopropylmalate synthase [EC:2.3.3.13];leuA:2-isopropylmalate synthase [EC:2.3.3.13];	Metabolic pathways ;Biosynthesis of secondary metabolites ;Biosynthesis of amino acids ;Pyruvate metabolism ;2-Oxocarboxylic acid metabolism ;Valine, leucine and isoleucine biosynthesis ;	IPR005671;IPR000891;IPR002034;IPR013709;IPR013785;	2-isopropylmalate synthase, bacterial-type;Pyruvate carboxyltransferase;Alpha-isopropylmalate/homocitrate synthase, conserved site;2-isopropylmalate synthase LeuA, allosteric (dimerisation) domain;Aldolase-type TIM barrel;
G4YPZ9	>tr|G4YPZ9|G4YPZ9_PHYSP Putative uncharacterized protein OS=Phytophthora sojae (strain P6497) GN=PHYSODRAFT_349305 PE=4 SV=1	1	0.0104066	_VK(ac)LFVPK_	VK(1)LFVPK	538	-0.32545	79.469	VEHVYSATRVKLFVPKENCLI	..........K.F........	endoplasmic reticulum		purine ribonucleotide binding;anion binding;ribonucleotide binding;small molecule binding;ion binding;ribonucleoside binding;purine ribonucleoside triphosphate binding;carbohydrate derivative binding;adenyl ribonucleotide binding;nucleoside phosphate binding;molecular_function;nucleotide binding;nucleoside binding;adenyl nucleotide binding;heterocyclic compound binding;binding;purine nucleoside b…		K14510	CTR1:serine/threonine-protein kinase CTR1 [EC:2.7.11.1];	Plant hormone signal transduction ;	IPR008271;IPR002290;IPR011009;IPR028939;IPR016040;IPR008927;IPR001245;IPR017441;IPR000719;	Serine/threonine-protein kinase, active site;Serine/threonine/dual specificity protein kinase, catalytic domain;Protein kinase-like domain;Pyrroline-5-carboxylate reductase, catalytic, N-terminal;NAD(P)-binding domain;6-phosphogluconate dehydrogenase, C-terminal-like;Serine-threonine/tyrosine-protein kinase catalytic domain;Protein kinase, ATP binding site;Protein kinase domain;
G4ZAF6	>tr|G4ZAF6|G4ZAF6_PHYSP Putative uncharacterized protein OS=Phytophthora sojae (strain P6497) GN=PHYSODRAFT_558202 PE=4 SV=1	1	0.000143215	_IVEK(ac)TFYTEK_	IVEK(1)TFYTEK	166	1.6711	110.39	GGELFDRIVEKTFYTEKEARD	..........K.F........	endoplasmic reticulum		purine ribonucleotide binding;anion binding;ribonucleotide binding;small molecule binding;ion binding;ribonucleoside binding;purine ribonucleoside triphosphate binding;carbohydrate derivative binding;adenyl ribonucleotide binding;nucleoside phosphate binding;molecular_function;nucleotide binding;nucleoside binding;adenyl nucleotide binding;heterocyclic compound binding;binding;purine nucleoside b…		K14510	CTR1:serine/threonine-protein kinase CTR1 [EC:2.7.11.1];	Plant hormone signal transduction ;	IPR008271;IPR002290;IPR011009;IPR028939;IPR016040;IPR008927;IPR001245;IPR017441;IPR000719;	Serine/threonine-protein kinase, active site;Serine/threonine/dual specificity protein kinase, catalytic domain;Protein kinase-like domain;Pyrroline-5-carboxylate reductase, catalytic, N-terminal;NAD(P)-binding domain;6-phosphogluconate dehydrogenase, C-terminal-like;Serine-threonine/tyrosine-protein kinase catalytic domain;Protein kinase, ATP binding site;Protein kinase domain;
G4ZS91	>tr|G4ZS91|G4ZS91_PHYSP Putative uncharacterized protein OS=Phytophthora sojae (strain P6497) GN=PHYSODRAFT_354926 PE=3 SV=1	1	0.0138762	_VDYQK(ac)DFFDR_	VDYQK(1)DFFDR	224	1.0561	58.172	LTKDNKVDYQKDFFDRPSYLS	..........K.F........	mitochondria		molecular_function;binding;cation binding;ion binding;transition metal ion binding;metal ion binding;zinc ion binding;					IPR002893;	Zinc finger, MYND-type;
G4YMR4	>tr|G4YMR4|G4YMR4_PHYSP Putative uncharacterized protein OS=Phytophthora sojae (strain P6497) GN=PHYSODRAFT_470720 PE=4 SV=1	1	0.0147732	_EAK(ac)AFLDR_	EAK(1)AFLDR	142	0.24569	64.841	DKVQEDWKEAKAFLDRYQLTE	..........K.F........	mitochondria		molecular_function;binding;cation binding;ion binding;transition metal ion binding;metal ion binding;zinc ion binding;					IPR002893;	Zinc finger, MYND-type;
G4ZPQ4	>tr|G4ZPQ4|G4ZPQ4_PHYSP 40S ribosomal protein S6 OS=Phytophthora sojae (strain P6497) GN=PHYSODRAFT_286397 PE=3 SV=1	1	0.00779073	_K(ac)LFNLTK_	K(1)LFNLTK	143	-0.56043	117.4	LGPKRASNIRKLFNLTKEDDV	..........K.F........	mitochondria		molecular_function;binding;cation binding;ion binding;transition metal ion binding;metal ion binding;zinc ion binding;					IPR002893;	Zinc finger, MYND-type;
G4Z8B7	>tr|G4Z8B7|G4Z8B7_PHYSP Putative uncharacterized protein (Fragment) OS=Phytophthora sojae (strain P6497) GN=PHYSODRAFT_285558 PE=3 SV=1	1	0.0104998	_VK(ac)FFQFLNK_	VK(1)FFQFLNK	53	0.016893	63.816	ISGSHVRNKVKFFQFLNKRTA	..........K.F........	mitochondria		molecular_function;binding;cation binding;ion binding;transition metal ion binding;metal ion binding;zinc ion binding;					IPR002893;	Zinc finger, MYND-type;
G4Z120	>tr|G4Z120|G4Z120_PHYSP Putative uncharacterized protein OS=Phytophthora sojae (strain P6497) GN=PHYSODRAFT_481443 PE=4 SV=1	1	0.000101931	_AALAETK(ac)EFK_	AALAETK(1)EFK	434	0.7248	104.22	ESMRAALAETKEFKLFEKVLQ	..........K.F........	plasma membrane		potassium ion transmembrane transporter activity;ion gated channel activity;transporter activity;cation channel activity;gated channel activity;ion transmembrane transporter activity;substrate-specific channel activity;monovalent inorganic cation transmembrane transporter activity;cation transmembrane transporter activity;transmembrane transporter activity;potassium channel activity;passive trans…	cellular_component;membrane;				IPR016040;IPR003929;	NAD(P)-binding domain;Potassium channel, calcium-activated, BK, alpha subunit;
G4ZDW8	>tr|G4ZDW8|G4ZDW8_PHYSP Putative uncharacterized protein OS=Phytophthora sojae (strain P6497) GN=PHYSODRAFT_330563 PE=4 SV=1	1	0.0411037	_K(ac)DFFLAAR_	K(1)DFFLAAR	135	-0.021339	65.224	MFSFVLYDHRKDFFLAARDHM	..........K.F........	cytosol	single-organism transport;biological_process;cellular localization;cellular process;single-organism process;single-organism cellular process;transport;establishment of localization in cell;intracellular transport;establishment of localization;localization;mitochondrial transport;		membrane;intrinsic to membrane;cellular_component;membrane part;integral to membrane;organelle envelope;cell;mitochondrial envelope;intracellular membrane-bounded organelle;envelope;mitochondrion;intracellular;cytoplasmic part;cytoplasm;organelle;organelle membrane;mitochondrial part;membrane-bounded organelle;intracellular organelle part;cell part;intracellular organelle;intracellular part;organ…				IPR023395;IPR002030;IPR018108;	Mitochondrial carrier domain;Mitochondrial brown fat uncoupling protein;Mitochondrial substrate/solute carrier;
G5A643	>tr|G5A643|G5A643_PHYSP Putative uncharacterized protein OS=Phytophthora sojae (strain P6497) GN=PHYSODRAFT_352697 PE=4 SV=1	1	0.00714599	_LEPGK(ac)MFLVDFER_	LEPGK(1)MFLVDFER	450	-0.46611	60.55	IKYKRRLEPGKMFLVDFERGM	..........K.F........	cytosol	single-organism transport;biological_process;cellular localization;cellular process;single-organism process;single-organism cellular process;transport;establishment of localization in cell;intracellular transport;establishment of localization;localization;mitochondrial transport;		membrane;intrinsic to membrane;cellular_component;membrane part;integral to membrane;organelle envelope;cell;mitochondrial envelope;intracellular membrane-bounded organelle;envelope;mitochondrion;intracellular;cytoplasmic part;cytoplasm;organelle;organelle membrane;mitochondrial part;membrane-bounded organelle;intracellular organelle part;cell part;intracellular organelle;intracellular part;organ…				IPR023395;IPR002030;IPR018108;	Mitochondrial carrier domain;Mitochondrial brown fat uncoupling protein;Mitochondrial substrate/solute carrier;
G4ZN55	>tr|G4ZN55|G4ZN55_PHYSP Putative uncharacterized protein OS=Phytophthora sojae (strain P6497) GN=PHYSODRAFT_354770 PE=4 SV=1	1	0.00133097	_LEYCHSK(ac)NFIHR_	LEYCHSK(1)NFIHR	130	-0.1902	72.29	LLCRLEYCHSKNFIHRDVKPD	..........K.F........	chloroplast	single-organism transport;biological_process;cellular localization;cellular process;single-organism process;single-organism cellular process;transport;establishment of localization in cell;intracellular transport;Golgi vesicle transport;vesicle-mediated transport;establishment of localization;localization;intra-Golgi vesicle-mediated transport;		Golgi apparatus;cell;cellular_component;intracellular membrane-bounded organelle;intracellular;protein complex;cytoplasmic part;Golgi apparatus part;cytoplasm;organelle;macromolecular complex;cell part;membrane-bounded organelle;intracellular organelle part;intracellular organelle;intracellular part;organelle part;Golgi transport complex;				IPR010490;IPR007809;	Conserved oligomeric Golgi complex subunit 6;FlgN-like domain;
G4Z7L4	>tr|G4Z7L4|G4Z7L4_PHYSP Putative uncharacterized protein OS=Phytophthora sojae (strain P6497) GN=PHYSODRAFT_298950 PE=4 SV=1	1	0.0160758	_GK(ac)DFYSVESGSVPVTAK_	GK(1)DFYSVESGSVPVTAK	239	0.53533	54.964	VWVSSMVTRGKDFYSVESGSV	..........K.F........	chloroplast	cellular macromolecule catabolic process;organic substance catabolic process;cellular macromolecule metabolic process;cellular process;catabolic process;macromolecule catabolic process;protein catabolic process;biological_process;metabolic process;proteolysis;cellular catabolic process;cellular protein catabolic process;organic substance metabolic process;cellular protein metabolic process;cellul…	peptidase activity, acting on L-amino acid peptides;molecular_function;endopeptidase activity;hydrolase activity;peptidase activity;threonine-type peptidase activity;catalytic activity;threonine-type endopeptidase activity;	intracellular;cell part;cell;intracellular part;cellular_component;cytoplasm;organelle;membrane-bounded organelle;intracellular organelle;intracellular membrane-bounded organelle;nucleus;protein complex;proteasome complex;macromolecular complex;proteasome core complex;	K02736	PSMB4:20S proteasome subunit beta 7 [EC:3.4.25.1];	Proteasome ;	IPR023333;IPR016050;IPR001353;IPR029055;	Proteasome B-type subunit;Proteasome beta-type subunit, conserved site;Proteasome, subunit alpha/beta;Nucleophile aminohydrolases, N-terminal;
G4ZQN4	>tr|G4ZQN4|G4ZQN4_PHYSP Eukaryotic translation initiation factor 3 subunit C OS=Phytophthora sojae (strain P6497) GN=PHYSODRAFT_561619 PE=3 SV=1	1	0.00872375	_MVSK(ac)AFR_	MVSK(1)AFR	749	0.65775	85.265	RLSDRKRMVSKAFRKLLEFHE	..........K.F........	vacuolar membrane	biological_process;cellular process;cellular macromolecule metabolic process;metabolic process;organic substance metabolic process;cellular protein metabolic process;protein metabolic process;macromolecule metabolic process;cellular metabolic process;primary metabolic process;protein folding;	molecular_function;binding;cation binding;ion binding;metal ion binding;calcium ion binding;	intracellular;cytoplasmic part;cytoplasm;organelle;membrane-bounded organelle;cell part;cell;intracellular organelle;intracellular part;cellular_component;intracellular membrane-bounded organelle;endoplasmic reticulum;	K08054	CANX:calnexin;CANX:calnexin;CANX:calnexin;CANX:calnexin;CANX:calnexin;	Protein processing in endoplasmic reticulum ;HTLV-I infection ;Phagosome ;Antigen processing and presentation ;Thyroid hormone synthesis ;	IPR009033;IPR018124;IPR001580;IPR013320;	Calreticulin/calnexin, P domain;Calreticulin/calnexin, conserved site;Calreticulin/calnexin;Concanavalin A-like lectin/glucanase domain;
G5A2B4	>tr|G5A2B4|G5A2B4_PHYSP Eukaryotic translation initiation factor 3 subunit B OS=Phytophthora sojae (strain P6497) GN=PHYSODRAFT_564272 PE=3 SV=1	1	3.23006e-16	_K(ac)IFGQVGPVVDIR_	K(1)IFGQVGPVVDIR	73	0.13493	146.79	KHGKLLNVVKKIFGQVGPVVD	..........K.F........	plasma membrane	biological_process;cellular process;cellular macromolecule metabolic process;metabolic process;organic substance metabolic process;cellular protein metabolic process;protein metabolic process;macromolecule metabolic process;cellular metabolic process;primary metabolic process;protein folding;						IPR001623;	DnaJ domain;
G4ZEQ7	>tr|G4ZEQ7|G4ZEQ7_PHYSP Putative uncharacterized protein OS=Phytophthora sojae (strain P6497) GN=PHYSODRAFT_503109 PE=3 SV=1;>tr|G4ZEQ3|G4ZEQ3_PHYSP Putative uncharacterized protein OS=Phytophthora sojae (strain P6497) GN=PHYSODRAFT_498965 PE=3 SV=1	1	7.25402e-08	_EQGITPAHELK(ac)FFAPR_	EQGITPAHELK(1)FFAPR	32	1.3928	109.48	EQGITPAHELKFFAPRLDATS	..........K.F........	cytosol
G4ZW32	>tr|G4ZW32|G4ZW32_PHYSP Putative uncharacterized protein OS=Phytophthora sojae (strain P6497) GN=PHYSODRAFT_336750 PE=4 SV=1	1	0.00390339	_MTGAANDSK(ac)FFSTTK_	MTGAANDSK(1)FFSTTK	21	-2.068	65.477	KRMTGAANDSKFFSTTKKGET	..........K.F........	cytosol	monosaccharide catabolic process;organic substance catabolic process;cellular process;carbohydrate metabolic process;hexose metabolic process;catabolic process;generation of precursor metabolites and energy;biological_process;carbohydrate catabolic process;single-organism carbohydrate metabolic process;single-organism carbohydrate catabolic process;metabolic process;glucose catabolic process;gluc…	aldehyde-lyase activity;molecular_function;carbon-carbon lyase activity;catalytic activity;lyase activity;fructose-bisphosphate aldolase activity;binding;cation binding;ion binding;transition metal ion binding;metal ion binding;zinc ion binding;		K01624	FBA:fructose-bisphosphate aldolase, class II [EC:4.1.2.13];FBA:fructose-bisphosphate aldolase, class II [EC:4.1.2.13];FBA:fructose-bisphosphate aldolase, class II [EC:4.1.2.13];FBA:fructose-bisphosphate aldolase, class II [EC:4.1.2.13];FBA:fructose-bisphosphate aldolase, class II [EC:4.1.2.13];FBA:fructose-bisphosphate aldolase, class II [EC:4.1.2.13];FBA:fructose-bisphosphate aldolase, class II …	Metabolic pathways ;Biosynthesis of secondary metabolites ;Biosynthesis of antibiotics ;Microbial metabolism in diverse environments ;Biosynthesis of amino acids ;Carbon metabolism ;Glycolysis / Gluconeogenesis ;Carbon fixation in photosynthetic organisms ;Methane metabolism ;Pentose phosphate pathway ;Fructose and mannose metabolism ;	IPR006411;IPR000771;IPR013785;	Fructose-bisphosphate aldolase, class II, yeast/E. coli subtype;Ketose-bisphosphate aldolase, class-II;Aldolase-type TIM barrel;
G4YT26	>tr|G4YT26|G4YT26_PHYSP Methionine aminopeptidase 1 OS=Phytophthora sojae (strain P6497) GN=PHYSODRAFT_477972 PE=3 SV=1;>tr|G4Z0P7|G4Z0P7_PHYSP Methionine aminopeptidase 1 OS=Phytophthora sojae (strain P6497) GN=PHYSODRAFT_359646 PE=3 SV=1	1	7.43797e-08	_ALHK(ac)MFTQALAEEQAR_	ALHK(1)MFTQALAEEQAR	52	-2.7844	110.84	GYWSSHKALHKMFTQALAEEQ	..........K.F........	chloroplast		purine ribonucleotide binding;anion binding;ribonucleotide binding;small molecule binding;ion binding;ribonucleoside binding;purine ribonucleoside triphosphate binding;carbohydrate derivative binding;adenyl ribonucleotide binding;nucleoside phosphate binding;molecular_function;nucleotide binding;nucleoside binding;adenyl nucleotide binding;heterocyclic compound binding;binding;purine nucleoside b…					IPR003594;IPR018955;	Histidine kinase-like ATPase, C-terminal domain;Branched-chain alpha-ketoacid dehydrogenase kinase/Pyruvate dehydrogenase kinase, N-terminal;
G4ZUX7	>tr|G4ZUX7|G4ZUX7_PHYSP Putative uncharacterized protein OS=Phytophthora sojae (strain P6497) GN=PHYSODRAFT_354997 PE=3 SV=1	1	0.0248476	_LQTK(ac)VFK_	LQTK(1)VFK	114	-0.95298	60.682	QKLLERRLQTKVFKQNLAKSI	..........K.F........	nuclear	nitrogen compound metabolic process;cellular aromatic compound metabolic process;organic substance biosynthetic process;small molecule biosynthetic process;oxoacid metabolic process;small molecule metabolic process;erythrose 4-phosphate/phosphoenolpyruvate family amino acid = metabolic process;erythrose 4-phosphate/phosphoenolpyruvate family amino acid = biosynthetic process;aromatic amino acid f…	molecular_function;binding;cation binding;ion binding;transition metal ion binding;metal ion binding;iron ion binding;monooxygenase activity;oxidoreductase activity;oxidoreductase activity, acting on paired donors, with = incorporation or reduction of molecular oxygen;catalytic activity;oxidoreductase activity, acting on paired donors, with = incorporation or reduction of molecular oxygen, reduce…		K00500	phhA:phenylalanine-4-hydroxylase [EC:1.14.16.1];phhA:phenylalanine-4-hydroxylase [EC:1.14.16.1];phhA:phenylalanine-4-hydroxylase [EC:1.14.16.1];phhA:phenylalanine-4-hydroxylase [EC:1.14.16.1];	Metabolic pathways ;Biosynthesis of amino acids ;Phenylalanine, tyrosine and tryptophan biosynthesis ;Phenylalanine metabolism ;	IPR001273;IPR018528;IPR019774;	Aromatic amino acid hydroxylase;Prephenate dehydratase, conserved site;Aromatic amino acid hydroxylase, C-terminal;
G4YIB9	>tr|G4YIB9|G4YIB9_PHYSP Uricase OS=Phytophthora sojae (strain P6497) GN=PHYSODRAFT_477479 PE=3 SV=1;>tr|G4YIB6|G4YIB6_PHYSP Uricase OS=Phytophthora sojae (strain P6497) GN=PHYSODRAFT_469313 PE=3 SV=1	1	0.000111136	_VK(ac)LFETPWER_	VK(1)LFETPWER	102	1.6061	99.283	HPDMISVAKVKLFETPWERLV	..........K.F........	cytosol	deoxyribonucleoside diphosphate biosynthetic process;nitrogen compound metabolic process;deoxyribonucleoside diphosphate metabolic process;pyrimidine nucleotide biosynthetic process;phosphate-containing compound metabolic process;pyrimidine nucleotide metabolic process;phosphorus metabolic process;cellular nitrogen compound metabolic process;nucleoside phosphate metabolic process;single-organism …	purine ribonucleotide binding;anion binding;ribonucleotide binding;small molecule binding;ion binding;ribonucleoside binding;purine ribonucleoside triphosphate binding;carbohydrate derivative binding;adenyl ribonucleotide binding;nucleoside phosphate binding;molecular_function;nucleotide binding;nucleoside binding;adenyl nucleotide binding;heterocyclic compound binding;binding;purine nucleoside b…		K00943	tmk:dTMP kinase [EC:2.7.4.9];tmk:dTMP kinase [EC:2.7.4.9];	Metabolic pathways ;Pyrimidine metabolism ;	IPR027417;IPR018094;IPR018095;	P-loop containing nucleoside triphosphate hydrolase;Thymidylate kinase;Thymidylate kinase, conserved site;
G4Z4L7	>tr|G4Z4L7|G4Z4L7_PHYSP Putative uncharacterized protein OS=Phytophthora sojae (strain P6497) GN=PHYSODRAFT_350632 PE=4 SV=1	1	0.000466823	_K(ac)IFVGGDDFK_	K(1)IFVGGDDFK	294	-0.2959	94.465	PGVLDLAEEKKIFVGGDDFKS	..........K.F........	mitochondria	nitrogen compound metabolic process;purine nucleoside triphosphate catabolic process;purine nucleoside triphosphate metabolic process;nucleoside triphosphate catabolic process;ribonucleoside triphosphate catabolic process;phosphate-containing compound metabolic process;nucleoside triphosphate metabolic process;organophosphate catabolic process;purine ribonucleoside triphosphate metabolic process;…	purine ribonucleotide binding;anion binding;ribonucleotide binding;small molecule binding;ion binding;ribonucleoside binding;purine ribonucleoside triphosphate binding;carbohydrate derivative binding;adenyl ribonucleotide binding;nucleoside phosphate binding;molecular_function;nucleotide binding;nucleoside binding;adenyl nucleotide binding;heterocyclic compound binding;binding;purine nucleoside b…	intracellular;cytosolic part;cytosolic proteasome complex;protein complex;cytoplasmic part;proteasome complex;cytoplasm;macromolecular complex;cell part;cell;intracellular part;cellular_component;cytosol;HslUV protease complex;				IPR003593;IPR003959;IPR019489;IPR027417;IPR004491;	AAA+ ATPase domain;ATPase, AAA-type, core;Clp ATPase, C-terminal;P-loop containing nucleoside triphosphate hydrolase;Heat shock protein HslU;
G4YNZ6	>tr|G4YNZ6|G4YNZ6_PHYSP Putative uncharacterized protein OS=Phytophthora sojae (strain P6497) GN=PHYSODRAFT_471296 PE=4 SV=1	1	7.5102e-25	_K(ac)TFLHPDSPAYLPVQR_	K(1)TFLHPDSPAYLPVQR	195	-0.15328	144.29	MLVYNKPRTRKTFLHPDSPAY	..........K.F........	mitochondria	nitrogen compound metabolic process;purine nucleoside triphosphate catabolic process;purine nucleoside triphosphate metabolic process;nucleoside triphosphate catabolic process;ribonucleoside triphosphate catabolic process;phosphate-containing compound metabolic process;nucleoside triphosphate metabolic process;organophosphate catabolic process;purine ribonucleoside triphosphate metabolic process;…	purine ribonucleotide binding;anion binding;ribonucleotide binding;small molecule binding;ion binding;ribonucleoside binding;purine ribonucleoside triphosphate binding;carbohydrate derivative binding;adenyl ribonucleotide binding;nucleoside phosphate binding;molecular_function;nucleotide binding;nucleoside binding;adenyl nucleotide binding;heterocyclic compound binding;binding;purine nucleoside b…	intracellular;cytosolic part;cytosolic proteasome complex;protein complex;cytoplasmic part;proteasome complex;cytoplasm;macromolecular complex;cell part;cell;intracellular part;cellular_component;cytosol;HslUV protease complex;				IPR003593;IPR003959;IPR019489;IPR027417;IPR004491;	AAA+ ATPase domain;ATPase, AAA-type, core;Clp ATPase, C-terminal;P-loop containing nucleoside triphosphate hydrolase;Heat shock protein HslU;
G4YHA2	>tr|G4YHA2|G4YHA2_PHYSP Serine/threonine-protein phosphatase OS=Phytophthora sojae (strain P6497) GN=PHYSODRAFT_552147 PE=3 SV=1	1	0.00112251	_FK(ac)IFEAAPQDAR_	FK(1)IFEAAPQDAR	285	0.65641	79.492	ELDENLEQRFKIFEAAPQDAR	..........K.F........	chloroplast	regulation of gene expression;nitrogen compound metabolic process;gene expression;regulation of RNA metabolic process;regulation of nitrogen compound metabolic process;cellular macromolecule metabolic process;positive regulation of RNA metabolic process;positive regulation of nitrogen compound metabolic process;regulation of metabolic process;cellular nitrogen compound metabolic process;regulatio…	molecular_function;catalytic activity;binding;heterocyclic compound binding;organic cyclic compound binding;nucleic acid binding;DNA binding;	intracellular;organelle;membrane-bounded organelle;cell part;cell;intracellular organelle;intracellular part;cellular_component;intracellular membrane-bounded organelle;nucleus;	K03138	TFIIF1:transcription initiation factor TFIIF subunit alpha;	Basal transcription factors ;	IPR008851;IPR011039;	Transcription initiation factor IIF, alpha subunit;Transcription Factor IIF, Rap30/Rap74, interaction;
G4ZNA9	>tr|G4ZNA9|G4ZNA9_PHYSP Putative uncharacterized protein OS=Phytophthora sojae (strain P6497) GN=PHYSODRAFT_286365 PE=4 SV=1	1	0.00236711	_K(ac)QFNVPYPQMYAEK_	K(1)QFNVPYPQMYAEK	40	-2.2281	70.26	WAGFRVGVARKQFNVPYPQMY	..........K.F........	cytosol				K03035	PSMD12:26S proteasome regulatory subunit N5;PSMD12:26S proteasome regulatory subunit N5;	Epstein-Barr virus infection ;Proteasome ;	IPR000717;IPR011991;	Proteasome component (PCI) domain;Winged helix-turn-helix DNA-binding domain;
G4ZCT7	>tr|G4ZCT7|G4ZCT7_PHYSP Catalase OS=Phytophthora sojae (strain P6497) GN=PHYSODRAFT_559240 PE=3 SV=1	1	8.77446e-07	_K(ac)AFVPAPPSDDVAPR_	K(1)AFVPAPPSDDVAPR	507	0.044831	104.95	PAPAKLNPPRKAFVPAPPSDD	..........K.F........	cytosol				K03035	PSMD12:26S proteasome regulatory subunit N5;PSMD12:26S proteasome regulatory subunit N5;	Epstein-Barr virus infection ;Proteasome ;	IPR000717;IPR011991;	Proteasome component (PCI) domain;Winged helix-turn-helix DNA-binding domain;
G5A5E7	>tr|G5A5E3|G5A5E3_PHYSP Pyruvate kinase (Fragment) OS=Phytophthora sojae (strain P6497) GN=PHYSODRAFT_288739 PE=3 SV=1;>tr|G5A5E7|G5A5E7_PHYSP Pyruvate kinase OS=Phytophthora sojae (strain P6497) GN=PHYSODRAFT_288740 PE=3 SV=1	1	3.17009e-05	_ATDLGK(ac)QFGWVK_	ATDLGK(1)QFGWVK	471	0.39596	108.56	SILFRATDLGKQFGWVKPGDN	..........K.F........	cytosol	biological_process;metabolic process;	molecular_function;catalytic activity;hydrolase activity;		K01469	OPLAH:5-oxoprolinase (ATP-hydrolysing) [EC:3.5.2.9];	Glutathione metabolism ;	IPR008040;IPR003692;IPR002821;	Hydantoinaseoxoprolinase, N-terminal;Hydantoinase B/oxoprolinase;Hydantoinase/oxoprolinase;
G4ZKL8	>tr|G4ZKL8|G4ZKL8_PHYSP Putative uncharacterized protein OS=Phytophthora sojae (strain P6497) GN=PHYSODRAFT_545686 PE=3 SV=1	1	0.00447251	_VSDALAGK(ac)SFK_	VSDALAGK(1)SFK	300	-0.86008	75.088	AYKVSDALAGKSFKGVLNAPN	..........K.F........	chloroplast	biological_process;cellular process;cellular macromolecule metabolic process;metabolic process;organic substance metabolic process;cellular protein metabolic process;protein metabolic process;macromolecule metabolic process;cellular metabolic process;primary metabolic process;protein folding;	purine ribonucleotide binding;anion binding;ribonucleotide binding;small molecule binding;ion binding;ribonucleoside binding;purine ribonucleoside triphosphate binding;carbohydrate derivative binding;adenyl ribonucleotide binding;nucleoside phosphate binding;molecular_function;nucleotide binding;nucleoside binding;adenyl nucleotide binding;heterocyclic compound binding;binding;purine nucleoside b…	intracellular;cell part;cell;intracellular part;cellular_component;cytoplasm;				IPR002194;IPR027409;IPR027413;IPR027410;IPR017998;IPR002423;IPR012721;	Chaperonin TCP-1, conserved site;GroEL-like apical domain;GroEL-like equatorial domain;TCP-1-like chaperonin intermediate domain;Chaperone tailless complex polypeptide 1 (TCP-1);Chaperonin Cpn60/TCP-1 family;T-complex protein 1, theta subunit;
G4YKA3	>tr|G4YKA3|G4YKA3_PHYSP Putative uncharacterized protein (Fragment) OS=Phytophthora sojae (strain P6497) GN=PHYSODRAFT_248762 PE=4 SV=1	1	0.0397351	_GQDADAIK(ac)M(ox)FDK_	GQDADAIK(1)MFDK	661	-1.7961	49.298	RDRGQDADAIKMFDKVLEVDP	..........K.F........	chloroplast	biological_process;cellular process;cellular macromolecule metabolic process;metabolic process;organic substance metabolic process;cellular protein metabolic process;protein metabolic process;macromolecule metabolic process;cellular metabolic process;primary metabolic process;protein folding;	purine ribonucleotide binding;anion binding;ribonucleotide binding;small molecule binding;ion binding;ribonucleoside binding;purine ribonucleoside triphosphate binding;carbohydrate derivative binding;adenyl ribonucleotide binding;nucleoside phosphate binding;molecular_function;nucleotide binding;nucleoside binding;adenyl nucleotide binding;heterocyclic compound binding;binding;purine nucleoside b…	intracellular;cell part;cell;intracellular part;cellular_component;cytoplasm;				IPR002194;IPR027409;IPR027413;IPR027410;IPR017998;IPR002423;IPR012721;	Chaperonin TCP-1, conserved site;GroEL-like apical domain;GroEL-like equatorial domain;TCP-1-like chaperonin intermediate domain;Chaperone tailless complex polypeptide 1 (TCP-1);Chaperonin Cpn60/TCP-1 family;T-complex protein 1, theta subunit;
G5A9R7	>tr|G5A9R7|G5A9R7_PHYSP Putative uncharacterized protein OS=Phytophthora sojae (strain P6497) GN=PHYSODRAFT_565338 PE=4 SV=1	1	0.000246333	_K(ac)EFYANLGK_	K(1)EFYANLGK	134	0.93741	90.15	EAIVENVEVKKEFYANLGKVA	..........K.F........	chloroplast	biological_process;cellular process;cellular macromolecule metabolic process;metabolic process;organic substance metabolic process;cellular protein metabolic process;protein metabolic process;macromolecule metabolic process;cellular metabolic process;primary metabolic process;protein folding;	purine ribonucleotide binding;anion binding;ribonucleotide binding;small molecule binding;ion binding;ribonucleoside binding;purine ribonucleoside triphosphate binding;carbohydrate derivative binding;adenyl ribonucleotide binding;nucleoside phosphate binding;molecular_function;nucleotide binding;nucleoside binding;adenyl nucleotide binding;heterocyclic compound binding;binding;purine nucleoside b…	intracellular;cell part;cell;intracellular part;cellular_component;cytoplasm;				IPR002194;IPR027409;IPR027413;IPR027410;IPR017998;IPR002423;IPR012721;	Chaperonin TCP-1, conserved site;GroEL-like apical domain;GroEL-like equatorial domain;TCP-1-like chaperonin intermediate domain;Chaperone tailless complex polypeptide 1 (TCP-1);Chaperonin Cpn60/TCP-1 family;T-complex protein 1, theta subunit;
G4ZXF5	>tr|G4ZXF5|G4ZXF5_PHYSP Succinate dehydrogenase [ubiquinone] flavoprotein subunit, mitochondrial OS=Phytophthora sojae (strain P6497) GN=PHYSODRAFT_248886 PE=3 SV=1	1	5.49223e-05	_TACISK(ac)LFPTR_	TACISK(1)LFPTR	81	-0.25305	113.61	EAGLKTACISKLFPTRSHTVA	..........K.F........	nuclear		purine ribonucleotide binding;anion binding;ribonucleotide binding;small molecule binding;ion binding;ribonucleoside binding;purine ribonucleoside triphosphate binding;carbohydrate derivative binding;adenyl ribonucleotide binding;nucleoside phosphate binding;molecular_function;nucleotide binding;nucleoside binding;adenyl nucleotide binding;heterocyclic compound binding;binding;purine nucleoside b…		K12818	DHX8:ATP-dependent RNA helicase DHX8/PRP22 [EC:3.6.4.13];	Spliceosome ;	IPR022967;IPR027417;IPR012340;IPR003029;IPR001650;IPR011545;IPR007502;IPR011709;IPR014001;IPR002464;	RNA-binding domain, S1;P-loop containing nucleoside triphosphate hydrolase;Nucleic acid-binding, OB-fold;Ribosomal protein S1, RNA-binding domain;Helicase, C-terminal;DEAD/DEAH box helicase domain;Helicase-associated domain;Domain of unknown function DUF1605;Helicase superfamily 1/2, ATP-binding domain;DNA/RNA helicase, ATP-dependent, DEAH-box type, conserved site;
G4YNN1	>tr|G4YNN1|G4YNN1_PHYSP Putative uncharacterized protein OS=Phytophthora sojae (strain P6497) GN=PHYSODRAFT_553530 PE=4 SV=1	1	0.000154908	_NELK(ac)LFGIR_	NELK(1)LFGIR	216	-0.33137	121.73	GLAESLRNELKLFGIRVSIFY	..........K.F........	chloroplast	biological_process;single-organism metabolic process;metabolic process;oxidation-reduction process;	nucleoside phosphate binding;molecular_function;binding;heterocyclic compound binding;small molecule binding;organic cyclic compound binding;nucleotide binding;catalytic activity;oxidoreductase activity;		K04708	E1.1.1.102:3-dehydrosphinganine reductase [EC:1.1.1.102];E1.1.1.102:3-dehydrosphinganine reductase [EC:1.1.1.102];	Metabolic pathways ;Sphingolipid metabolism ;	IPR002198;IPR016040;IPR002347;	Short-chain dehydrogenase/reductase SDR;NAD(P)-binding domain;Glucose/ribitol dehydrogenase;
G4ZDE7	>tr|G4ZDE7|G4ZDE7_PHYSP Coatomer subunit alpha OS=Phytophthora sojae (strain P6497) GN=PHYSODRAFT_545018 PE=4 SV=1	1	9.65371e-44	_HIVIK(ac)NFQNEVTK_	HIVIK(1)NFQNEVTK	434	0.79148	190.03	VLDKSRHIVIKNFQNEVTKKI	..........K.F........	mitochondria							IPR009688;	Domain of unknown function DUF1279;
G4YXR9	>tr|G4YXR9|G4YXR9_PHYSP Protein disulfide-isomerase OS=Phytophthora sojae (strain P6497) GN=PHYSODRAFT_344860 PE=3 SV=1	1	0.0236062	_GFPTLK(ac)FFK_	GFPTLK(1)FFK	109	-0.5324	55.064	QFAIRGFPTLKFFKGDVDAVK	..........K.F........	mitochondria	biological_process;metallo-sulfur cluster assembly;biosynthetic process;cellular component assembly;metabolic process;cellular component biogenesis;cellular component organization or biogenesis;cellular component organization;iron-sulfur cluster assembly;	molecular_function;binding;cation binding;ion binding;transition metal ion binding;metal ion binding;iron ion binding;metal cluster binding;iron-sulfur cluster binding;					IPR011339;IPR002871;	ISC system FeS cluster assembly, IscU scaffold;NIF system FeS cluster assembly, NifU, N-terminal;
G4Z666	>tr|G4Z666|G4Z666_PHYSP Putative uncharacterized protein OS=Phytophthora sojae (strain P6497) GN=PHYSODRAFT_542206 PE=3 SV=1	1	0.024992	_GEATLGPLCDGK(ac)QFTLQR_	GEATLGPLCDGK(1)QFTLQR	498	0.061795	46.494	EATLGPLCDGKQFTLQRDMVA	..........K.F........	mitochondria	biological_process;metallo-sulfur cluster assembly;biosynthetic process;cellular component assembly;metabolic process;cellular component biogenesis;cellular component organization or biogenesis;cellular component organization;iron-sulfur cluster assembly;	molecular_function;binding;cation binding;ion binding;transition metal ion binding;metal ion binding;iron ion binding;metal cluster binding;iron-sulfur cluster binding;					IPR011339;IPR002871;	ISC system FeS cluster assembly, IscU scaffold;NIF system FeS cluster assembly, NifU, N-terminal;
G4Z9L4	>tr|G4Z9L4|G4Z9L4_PHYSP 60S ribosomal protein L18a OS=Phytophthora sojae (strain P6497) GN=PHYSODRAFT_354168 PE=3 SV=1	1	0.000837463	_MK(ac)LFAPNPVLAQSR_	MK(1)LFAPNPVLAQSR	27	0.37085	77.42	KEPNPPAYRMKLFAPNPVLAQ	..........K.F........	chloroplast	biological_process;cellular process;cellular macromolecule metabolic process;metabolic process;organic substance metabolic process;cellular protein metabolic process;protein metabolic process;macromolecule metabolic process;cellular metabolic process;primary metabolic process;protein folding;	purine ribonucleotide binding;anion binding;ribonucleotide binding;small molecule binding;ion binding;ribonucleoside binding;purine ribonucleoside triphosphate binding;carbohydrate derivative binding;adenyl ribonucleotide binding;nucleoside phosphate binding;molecular_function;nucleotide binding;nucleoside binding;adenyl nucleotide binding;heterocyclic compound binding;binding;purine nucleoside b…	intracellular;cell part;cell;intracellular part;cellular_component;cytoplasm;				IPR002194;IPR017998;IPR027410;IPR027413;IPR027409;IPR002423;IPR012722;	Chaperonin TCP-1, conserved site;Chaperone tailless complex polypeptide 1 (TCP-1);TCP-1-like chaperonin intermediate domain;GroEL-like equatorial domain;GroEL-like apical domain;Chaperonin Cpn60/TCP-1 family;T-complex protein 1, zeta subunit;
G4ZPF9	>tr|G4ZPF9|G4ZPF9_PHYSP Heme peroxidase OS=Phytophthora sojae (strain P6497) GN=PHYSODRAFT_354823 PE=3 SV=1	1	0.027315	_DFSK(ac)AFVK_	DFSK(1)AFVK	313	-0.63535	55.37	DEELWFKDFSKAFVKLTENGV	..........K.F........	chloroplast	cellular macromolecule catabolic process;organic substance catabolic process;cellular macromolecule metabolic process;cellular process;catabolic process;macromolecule catabolic process;modification-dependent macromolecule catabolic process;protein catabolic process;biological_process;modification-dependent protein catabolic process;proteolysis involved in cellular protein catabolic process;metabo…	peptidase activity, acting on L-amino acid peptides;molecular_function;hydrolase activity;peptidase activity;catalytic activity;cysteine-type peptidase activity;exopeptidase activity;omega peptidase activity;hydrolase activity, acting on ester bonds;thiolester hydrolase activity;ubiquitin thiolesterase activity;binding;cation binding;ion binding;transition metal ion binding;metal ion binding;zinc…					IPR018200;IPR013083;IPR015940;IPR001607;IPR001394;IPR028889;IPR009060;IPR000449;	Ubiquitin specific protease, conserved site;Zinc finger, RING/FYVE/PHD-type;Ubiquitin-associated/translation elongation factor EF1B, N-terminal, eukaryote;Zinc finger, UBP-type;Peptidase C19, ubiquitin carboxyl-terminal hydrolase;Ubiquitin specific protease domain;UBA-like;Ubiquitin-associated domain/translation elongation factor EF-Ts, N-terminal;
G4ZUH6	>tr|G4ZUH6|G4ZUH6_PHYSP Putative uncharacterized protein (Fragment) OS=Phytophthora sojae (strain P6497) GN=PHYSODRAFT_460205 PE=4 SV=1	1	0.00866952	_NIVDGNLK(ac)SFR_	NIVDGNLK(1)SFR	192	-0.18011	66.267	KVRNIVDGNLKSFRELYQHKI	..........K.F........	mitochondria
[truncated: 1,838 more rows]
