# Supplementary material for: Acetylome analysis reveals the involvement of lysine acetylation in diverse biological processes in Phytophthora sojae
Source: Sci Rep. 2016 Jul 14;6:29897. doi: 10.1038/srep29897 (PMC4944153; doi:10.1038/srep29897)
Supplement: Supplementary Dataset 2 [file srep29897-s3.xls]

## Sheet: All-regulated
Table S2. The Gene Ontology (GO) functional classification of all acetylated proteins based on their biological process, molecular function and cellular component.
GO Terms Level 1	GO Terms Level 2	No. of Protein
biological_process	multicellular organismal process	2
	single-organism process	123
	signaling	13
	localization	64
	cellular component organization or biogenesis	35
	metabolic process	520
	multi-organism process	1
	response to stimulus	23
	developmental process	1
	reproduction	1
	cellular process	488
	biological regulation	64
molecular_function	transporter activity	38
	1,3-beta-D-glucan synthase activity	2
	UDP-glucose:glycoprotein glucosyltransferase activity	1
	receptor activity	1
	nucleic acid binding transcription factor activity	4
	enzyme regulator activity	12
	antioxidant activity	9
	electron carrier activity	22
	molecular transducer activity	4
	binding	499
	structural molecule activity	77
	catalytic activity	586
	protein binding transcription factor activity	4
cellular_component	membrane-enclosed lumen	5
	membrane	91
	organelle	178
	cell	302
	extracellular region	3
	macromolecular complex	165
