# Supplementary material for: Acetylome analysis reveals the involvement of lysine acetylation in diverse biological processes in Phytophthora sojae
Source: Sci Rep. 2016 Jul 14;6:29897. doi: 10.1038/srep29897 (PMC4944153; doi:10.1038/srep29897)
Supplement: Supplementary Dataset 3 [file srep29897-s4.xls]

## Sheet: Sheet1
Table S3. Amino acid sequence analysis from the -10 to +10 positions around the acetylated lysines.
Amino	-10	-9	-8	-7	-6	-5	-4	-3	-2	-1	1	2	3	4	5	6	7	8	9	10
A	-0.324313	-0.183361	-0.830326	-0.717378	-0.918653	-1.31785	0.275478	-0.836242	-4.18615	-1.72492	-3.71919	-1.96377	-1.43973	-2.14369	-2.87322	-0.706637	-0.734946	-1.51813	-0.51627	-0.0272882
C	0.200935	0.739213	0	-0.681519	-1.26321	0.117874	0.12309	0.0786257	-0.114017	-1.11822	-2.78015	-0.38563	1.54668	-0.124071	0.206978	0.399899	-0.394049	0.365724	-0.0711946	-0.156145
D	-1.13277	-0.0167346	-0.0340461	-1.14279	-0.37479	-1.10309	-1.22673	0.227165	1.47873	0.740406	0.111652	-2.22614	0.449772	4.88975	1.06258	1.77006	-1.3709	-1.54031	-0.618524	0.584526
E	-0.578232	-0.408824	0.0951222	-1.1205	-0.556581	-1.52622	-0.213107	-0.864231	-0.569441	1.021	0.045661	-4.21396	1.13811	-0.27311	-0.84588	-0.377786	-0.548367	-0.536854	-0.915424	-1.69594
F	-0.115375	0.0203606	-0.948462	0.664342	0.494714	-1.72308	0	1.03972	10.4523	10.6267	4.75597	10.6267	2.71988	-0.090551	0.0641905	-1.44977	-0.538652	-0.642446	-0.848018	-0.0887358
G	3.36081	0.413525	0.66354	-1.30496	-0.462559	0.219899	1.13147	-1.12033	-2.36542	-2.15237	-2.6347	-0.764977	-0.161466	0.0335297	1.37171	1.42516	-0.391367	1.89654	0.819874	0.066614
H	-0.341989	0.65228	-0.184555	0.30883	2.38416	3.38059	3.06905	2.78995	5.0657	1.69962	10.6267	4.62379	1.44928	1.68152	0.551294	0.227092	-0.085181	-0.341607	-0.751291	-0.0273807
I	-0.280337	-0.516413	0.127436	-0.519418	-2.24329	-0.369674	-0.0402433	1.16967	9.62033	-0.737075	-0.0799289	0.0178193	-1.31695	-0.78199	-1.42562	0.0802422	-0.31256	-0.149721	-0.475864	0.259322
K	1.0373	3.98632	3.04672	7.7062	4.83357	6.57479	2.19771	-1.24934	-10.0858	-10.0858	-10.0858	-9.16235	-0.0433034	3.08024	5.55799	6.80688	7.11407	5.75622	6.23292	1.0373
L	-0.973875	-1.09087	-1.70708	0.198391	-0.597911	-2.29921	-1.13472	0.106183	2.20011	10.2958	-0.370998	3.92665	-1.23084	-0.350081	-3.91721	-1.3713	-0.346787	-1.1582	-0.316773	-1.43593
M	0.454322	-0.0817075	-0.587371	0	-0.668168	-0.826231	-0.365724	-0.817871	-0.0778976	-2.53895	-2.53402	0	-3.25838	-2.49228	-1.62543	-0.256569	-0.497163	-0.027057	-0.0262258	1.4939
N	0.115035	0.327717	-0.0930188	-0.230032	0	0.82594	-1.41919	1.61137	-1.11645	-0.212327	-0.0205427	0.827397	-0.232028	0.172825	0.948847	0.372839	0.35566	0.897223	-0.147337	0.222863
P	0.0594337	-1.56912	-0.742321	-1.36835	-1.72102	-0.56671	-0.493089	-1.4916	-3.16883	-2.88406	-10.0858	0	2.6562	-1.51513	-0.155026	-1.93817	0.150335	0.384892	-0.318307	-0.150581
Q	-0.335734	-0.162096	-1.44977	-0.746178	-0.221776	-0.160019	0	-0.0198148	-0.218819	0.441772	-0.770062	-2.77057	-0.0395768	-0.49853	-0.0636874	-0.596536	0.0201331	-0.716473	-1.66414	0.041962
R	1.1121	5.62051	4.01687	7.28802	7.63023	10.0227	3.27885	-1.3068	-4.14954	-10.0858	-10.0858	-1.84134	2.35154	8.12465	10.6267	4.51244	9.23329	6.00979	3.32818	0.657775
S	-0.929593	-1.51201	-0.146789	-0.600672	0.473919	-0.299902	-2.06666	-0.414991	-4.78331	-0.464326	1.4262	-4.98716	0.0164639	-0.466482	0.0673741	-1.89585	-0.356646	-1.06839	-0.0856568	0.187087
T	0.282163	-0.11413	-0.367543	-0.402634	-0.0732975	0.184223	-1.17121	0.311402	0.0950682	1.33217	0.517984	-0.232177	-1.42481	0.0539409	-0.282746	0.283997	-0.624702	0.181115	-1.10474	0.16317
V	0.235226	-1.00931	1.89313	0.153477	0.0466753	-0.402634	-0.310602	0.348141	6.54485	0.355364	-0.803271	-0.148803	-2.19436	-0.595851	-1.5784	-1.38998	-0.176721	-0.635449	2.19559	0.198802
W	0	0.301986	-0.65189	-1.24109	-0.298346	-0.0389588	-0.0841255	0.656788	-0.753501	0	5.89825	2.22192	-1.47237	-1.19179	-1.37551	-0.0883631	-0.133299	0.338377	-0.649946	-1.07053
Y	0.499764	-0.12831	0.200866	0.955852	0	0.224171	3.1549	7.77885	3.71738	10.6267	10.6267	10.6267	6.12831	0	-0.0237876	0.102703	0.139183	0.024063	0.794525	0.105906
