# Supplementary material for: Acetylome analysis reveals the involvement of lysine acetylation in diverse biological processes in Phytophthora sojae
Source: Sci Rep. 2016 Jul 14;6:29897. doi: 10.1038/srep29897 (PMC4944153; doi:10.1038/srep29897)
Supplement: Supplementary Dataset 4 [file srep29897-s5.xls]

## Sheet: Regulated
Table S4. Protein GO enrichment based on biological process.
GO Terms	Mapping	Background	All mapping	All background	Fold enrichment	Fisher' exact Test P value	Benjamini	Protein IDs
translation	94	167	616	4218	3.85423	2.2e-16	1.37622e-14	G4YE43;G4YEF9;G4YF16;G4YF18;G4YF28;G4YFX2;G4YH41;G4YH45;G4YHC3;G4YI34;G4YI50;G4YI51;G4YIK7;G4YIT7;G4YIW7;G4YJ66;G4YJ94;G4YJI5;G4YJT9;G4YJZ5;G4YKA8;G4YKJ9;G4YPP9;G4YQJ4;G4YR42;G4YR88;G4YRI5;G4YRY9;G4YSS1;G4YTK2;G4YTL0;G4YUL9;G4YVS1;G4YW93;G4YWA6;G4YXG9;G4YYF6;G4YYZ2;G4Z1P3;G4Z2L6;G4Z344;G4Z3C6;G4Z666;G4Z7C5;G4Z8B7;G4Z8H6;G4Z8Z4;G4Z944;G4Z9L4;G4ZB00;G4ZBW3;G4ZCL8;G4ZD56;G4ZHR4;G4ZII5;G4ZIX6;G4ZIX7;…
organic acid metabolic process	111	277	616	4218	2.74391	2.2e-16	1.37622e-14	G4YE43;G4YE49;G4YGT3;G4YHC3;G4YI34;G4YIB9;G4YIP5;G4YIT7;G4YJQ5;G4YK03;G4YKJ9;G4YM72;G4YM73;G4YMC6;G4YMI5;G4YNC3;G4YNZ2;G4YPI1;G4YQK3;G4YQN0;G4YR88;G4YRI5;G4YS84;G4YSS1;G4YTB0;G4YTE1;G4YTL0;G4YU40;G4YVC5;G4YXG9;G4YYD6;G4YYF4;G4YYF6;G4YYP3;G4Z031;G4Z0M1;G4Z179;G4Z1M7;G4Z1P3;G4Z3T1;G4Z484;G4Z494;G4Z666;G4Z672;G4Z8C0;G4Z8H6;G4Z962;G4Z9U6;G4Z9V2;G4ZAQ2;G4ZAW1;G4ZBB8;G4ZBW3;G4ZC34;G4ZCL8;G4ZDQ9;G4ZDW8;…
organic substance biosynthetic process	220	817	616	4218	1.84385	2.2e-16	1.37622e-14	G4YE43;G4YE49;G4YEF9;G4YEI0;G4YF16;G4YF17;G4YF18;G4YF28;G4YFP8;G4YFX2;G4YGT3;G4YH41;G4YH45;G4YHC3;G4YI34;G4YI50;G4YI51;G4YIK7;G4YIP5;G4YIT1;G4YIT7;G4YIV8;G4YIW7;G4YJ63;G4YJ66;G4YJ94;G4YJI5;G4YJQ5;G4YJT9;G4YJZ5;G4YK03;G4YK88;G4YKA8;G4YKJ9;G4YM72;G4YM73;G4YMC6;G4YMI5;G4YNC3;G4YNE2;G4YNH8;G4YPK8;G4YPP9;G4YQJ4;G4YQM5;G4YQU6;G4YR42;G4YR88;G4YRI5;G4YRY9;G4YS84;G4YSS1;G4YSZ3;G4YT78;G4YTE1;G4YTH8;G4YTK2;…
gene expression	122	395	616	4218	2.11489	2.2e-16	1.37622e-14	G4YE43;G4YEF9;G4YF16;G4YF18;G4YF28;G4YFX2;G4YH41;G4YH45;G4YHC3;G4YI34;G4YI50;G4YI51;G4YIC9;G4YIK7;G4YIT7;G4YIV8;G4YIW7;G4YJ63;G4YJ66;G4YJ94;G4YJI5;G4YJT9;G4YJZ5;G4YKA8;G4YKJ9;G4YNH8;G4YPP9;G4YPZ9;G4YQA7;G4YQJ4;G4YQU6;G4YR42;G4YR88;G4YRI5;G4YRY9;G4YSS1;G4YSZ3;G4YTH8;G4YTK2;G4YTL0;G4YUL9;G4YUP2;G4YVS1;G4YW93;G4YWA6;G4YXF0;G4YXG9;G4YYF6;G4YYZ2;G4YZ30;G4Z122;G4Z1P3;G4Z2L6;G4Z344;G4Z3C6;G4Z666;G4Z7C5;…
cellular amino acid metabolic process	84	199	616	4218	2.89036	2.2e-16	1.37622e-14	G4YE43;G4YE49;G4YGT3;G4YHC3;G4YI34;G4YIP5;G4YIT7;G4YJQ5;G4YK03;G4YKJ9;G4YM72;G4YM73;G4YMC6;G4YMI5;G4YNC3;G4YNZ2;G4YQK3;G4YR88;G4YRI5;G4YS84;G4YSS1;G4YTE1;G4YTL0;G4YVC5;G4YXG9;G4YYD6;G4YYF4;G4YYF6;G4YYP3;G4Z1M7;G4Z1P3;G4Z484;G4Z494;G4Z666;G4Z672;G4Z8C0;G4Z8H6;G4Z962;G4ZAQ2;G4ZAW1;G4ZBB8;G4ZBW3;G4ZCL8;G4ZDW8;G4ZEA0;G4ZHR4;G4ZHX8;G4ZJ38;G4ZJ68;G4ZJB0;G4ZJB1;G4ZJD7;G4ZKL8;G4ZLQ1;G4ZN49;G4ZN64;G4ZNE5;…
carboxylic acid metabolic process	109	272	616	4218	2.744	2.2e-16	1.37622e-14	G4YE43;G4YE49;G4YGT3;G4YHC3;G4YI34;G4YIP5;G4YIT7;G4YJQ5;G4YK03;G4YKJ9;G4YM72;G4YM73;G4YMC6;G4YMI5;G4YNC3;G4YNZ2;G4YPI1;G4YQK3;G4YQN0;G4YR88;G4YRI5;G4YS84;G4YSS1;G4YTB0;G4YTE1;G4YTL0;G4YU40;G4YVC5;G4YXG9;G4YYD6;G4YYF4;G4YYF6;G4YYP3;G4Z031;G4Z0M1;G4Z179;G4Z1M7;G4Z1P3;G4Z3T1;G4Z484;G4Z494;G4Z666;G4Z672;G4Z8C0;G4Z8H6;G4Z962;G4Z9U6;G4Z9V2;G4ZAQ2;G4ZAW1;G4ZBB8;G4ZBW3;G4ZC34;G4ZCL8;G4ZDW8;G4ZEA0;G4ZH74;…
oxoacid metabolic process	109	274	616	4218	2.72397	2.2e-16	1.37622e-14	G4YE43;G4YE49;G4YGT3;G4YHC3;G4YI34;G4YIP5;G4YIT7;G4YJQ5;G4YK03;G4YKJ9;G4YM72;G4YM73;G4YMC6;G4YMI5;G4YNC3;G4YNZ2;G4YPI1;G4YQK3;G4YQN0;G4YR88;G4YRI5;G4YS84;G4YSS1;G4YTB0;G4YTE1;G4YTL0;G4YU40;G4YVC5;G4YXG9;G4YYD6;G4YYF4;G4YYF6;G4YYP3;G4Z031;G4Z0M1;G4Z179;G4Z1M7;G4Z1P3;G4Z3T1;G4Z484;G4Z494;G4Z666;G4Z672;G4Z8C0;G4Z8H6;G4Z962;G4Z9U6;G4Z9V2;G4ZAQ2;G4ZAW1;G4ZBB8;G4ZBW3;G4ZC34;G4ZCL8;G4ZDW8;G4ZEA0;G4ZH74;…
biosynthetic process	229	872	616	4218	1.79823	2.2e-16	1.37622e-14	G4YE43;G4YE49;G4YEF9;G4YEI0;G4YF16;G4YF17;G4YF18;G4YF28;G4YFP8;G4YFX2;G4YGT3;G4YH41;G4YH45;G4YHC3;G4YHC5;G4YI34;G4YI50;G4YI51;G4YIK7;G4YIP5;G4YIT1;G4YIT7;G4YIV8;G4YIW7;G4YJ63;G4YJ66;G4YJ94;G4YJI5;G4YJQ5;G4YJT8;G4YJT9;G4YJZ5;G4YK03;G4YK88;G4YKA8;G4YKI0;G4YKJ9;G4YM72;G4YM73;G4YMC6;G4YMI5;G4YNC3;G4YNE2;G4YNH8;G4YNR1;G4YPK8;G4YPP9;G4YQJ4;G4YQK3;G4YQM5;G4YQU6;G4YR42;G4YR88;G4YRI5;G4YRY9;G4YS84;G4YSS1;…
cellular biosynthetic process	211	797	616	4218	1.8128	2.2e-16	1.37622e-14	G4YE43;G4YE49;G4YEF9;G4YEI0;G4YF16;G4YF17;G4YF18;G4YF28;G4YFP8;G4YFX2;G4YGT3;G4YH41;G4YH45;G4YHC3;G4YI34;G4YI50;G4YI51;G4YIK7;G4YIP5;G4YIT1;G4YIT7;G4YIV8;G4YIW7;G4YJ63;G4YJ66;G4YJ94;G4YJI5;G4YJQ5;G4YJT9;G4YJZ5;G4YK03;G4YK88;G4YKA8;G4YKJ9;G4YM72;G4YM73;G4YMC6;G4YMI5;G4YNC3;G4YNE2;G4YNH8;G4YPK8;G4YPP9;G4YQJ4;G4YQU6;G4YR42;G4YR88;G4YRI5;G4YRY9;G4YS84;G4YSS1;G4YSZ3;G4YT78;G4YTE1;G4YTH8;G4YTK2;G4YTL0;…
small molecule metabolic process	183	749	616	4218	1.673	3.941e-15	2.21878e-13	G4YE43;G4YE49;G4YEI0;G4YFP8;G4YGI1;G4YGT3;G4YHC3;G4YI34;G4YIB9;G4YIP5;G4YIT1;G4YIT7;G4YJQ5;G4YK03;G4YK89;G4YKF0;G4YKG9;G4YKJ9;G4YM72;G4YM73;G4YMC6;G4YMI5;G4YNC3;G4YNE2;G4YNG4;G4YNZ2;G4YPI1;G4YPU2;G4YQK3;G4YQN0;G4YQW0;G4YR88;G4YRI5;G4YS84;G4YSS1;G4YTB0;G4YTE1;G4YTL0;G4YTL2;G4YU40;G4YU68;G4YVC5;G4YVH4;G4YVL6;G4YVV4;G4YW12;G4YXG9;G4YXR9;G4YYD6;G4YYF4;G4YYF6;G4YYP3;G4YYS8;G4YYZ0;G4YZ54;G4YZC6;G4Z031;…
cellular protein metabolic process	165	651	616	4218	1.73552	4.702e-15	2.40657e-13	G4YE43;G4YE81;G4YEF9;G4YF16;G4YF17;G4YF18;G4YF28;G4YFX1;G4YFX2;G4YH41;G4YH45;G4YHC3;G4YHG5;G4YHU2;G4YI34;G4YI50;G4YI51;G4YIK7;G4YIT7;G4YIW2;G4YIW7;G4YJ66;G4YJ94;G4YJI5;G4YJL4;G4YJT9;G4YJZ5;G4YKA8;G4YKF9;G4YKJ9;G4YKX5;G4YL54;G4YLF7;G4YLN5;G4YLN7;G4YMY0;G4YMY1;G4YNM8;G4YNR4;G4YNT4;G4YPG6;G4YPP9;G4YQ00;G4YQB2;G4YQD3;G4YQJ4;G4YR30;G4YR42;G4YR88;G4YRI5;G4YRY9;G4YSS1;G4YTH1;G4YTK2;G4YTL0;G4YUB4;G4YUB5;…
generation of precursor metabolites and energy	35	60	616	4218	3.99432	2.683e-14	1.25877e-12	G4YEZ9;G4YFH0;G4YH85;G4YHC4;G4YKG5;G4YN42;G4YPI1;G4Z058;G4Z0M1;G4Z2L1;G4Z863;G4Z8J6;G4Z973;G4ZDJ8;G4ZEA0;G4ZEA7;G4ZIY6;G4ZK84;G4ZKM2;G4ZNB9;G4ZPE2;G4ZQ23;G4ZQ28;G4ZRD8;G4ZUD2;G4ZXF5;G4ZZ20;G4ZZ21;G4ZZV2;G5A3B9;G5A5E3;G5A5E6;G5A5E7;G5A5F1;G5AIQ2
cellular metabolic process	405	2189	616	4218	1.26688	8.764e-14	3.79549e-12	G4YE43;G4YE49;G4YE81;G4YEF9;G4YEI0;G4YEZ9;G4YF16;G4YF17;G4YF18;G4YF28;G4YFH0;G4YFP8;G4YFX1;G4YFX2;G4YG54;G4YG56;G4YGI1;G4YGT3;G4YH41;G4YH45;G4YH85;G4YHC3;G4YHC4;G4YHD6;G4YHG5;G4YHU2;G4YI34;G4YI50;G4YI51;G4YIB9;G4YIC9;G4YIK7;G4YIP5;G4YIT1;G4YIT7;G4YIV8;G4YIW2;G4YIW7;G4YJ63;G4YJ66;G4YJ94;G4YJI5;G4YJL4;G4YJQ5;G4YJT9;G4YJZ5;G4YK03;G4YK88;G4YK89;G4YKA8;G4YKF0;G4YKF9;G4YKG5;G4YKJ9;G4YKK3;G4YKX5;G4YL54;…
cellular macromolecule biosynthetic process	124	460	616	4218	1.84582	3.933e-13	1.58163e-11	G4YE43;G4YEF9;G4YF16;G4YF17;G4YF18;G4YF28;G4YFX2;G4YH41;G4YH45;G4YHC3;G4YI34;G4YI50;G4YI51;G4YIK7;G4YIT7;G4YIV8;G4YIW7;G4YJ63;G4YJ66;G4YJ94;G4YJI5;G4YJT9;G4YJZ5;G4YK88;G4YKA8;G4YKJ9;G4YNH8;G4YPK8;G4YPP9;G4YQJ4;G4YQU6;G4YR42;G4YR88;G4YRI5;G4YRY9;G4YSS1;G4YSZ3;G4YTH8;G4YTK2;G4YTL0;G4YUL9;G4YUP2;G4YVL6;G4YVS1;G4YW93;G4YWA6;G4YXF0;G4YXG9;G4YYF6;G4YYZ2;G4Z1P3;G4Z2L6;G4Z344;G4Z3C6;G4Z666;G4Z769;G4Z7C5;…
macromolecule biosynthetic process	125	467	616	4218	1.83282	5.626e-13	2.11163e-11	G4YE43;G4YEF9;G4YF16;G4YF17;G4YF18;G4YF28;G4YFX2;G4YH41;G4YH45;G4YHC3;G4YI34;G4YI50;G4YI51;G4YIK7;G4YIT7;G4YIV8;G4YIW7;G4YJ63;G4YJ66;G4YJ94;G4YJI5;G4YJT9;G4YJZ5;G4YK88;G4YKA8;G4YKJ9;G4YNH8;G4YPK8;G4YPP9;G4YQJ4;G4YQU6;G4YR42;G4YR88;G4YRI5;G4YRY9;G4YSS1;G4YSZ3;G4YTH8;G4YTK2;G4YTL0;G4YUL9;G4YUP2;G4YVL6;G4YVS1;G4YW93;G4YWA6;G4YXF0;G4YXG9;G4YYF6;G4YYZ2;G4Z031;G4Z1P3;G4Z2L6;G4Z344;G4Z3C6;G4Z666;G4Z769;…
single-organism metabolic process	224	1062	616	4218	1.44427	3.505e-11	1.23332e-09	G4YE43;G4YE49;G4YEI0;G4YEZ9;G4YFH0;G4YFP8;G4YGI1;G4YGT3;G4YHC3;G4YHG5;G4YI34;G4YIB9;G4YIP5;G4YIT1;G4YIT7;G4YJQ5;G4YK03;G4YK89;G4YKD7;G4YKF0;G4YKG9;G4YKJ9;G4YM72;G4YM73;G4YMC6;G4YMI5;G4YNC3;G4YNE2;G4YNG4;G4YNN1;G4YNZ2;G4YPI1;G4YPU2;G4YQK3;G4YQM3;G4YQM5;G4YQN0;G4YQV4;G4YQW0;G4YR88;G4YRI5;G4YS84;G4YSS1;G4YT78;G4YTB0;G4YTE1;G4YTL0;G4YTL2;G4YU40;G4YU68;G4YVC5;G4YVE0;G4YVH4;G4YVL6;G4YVV4;G4YW12;G4YXB6;…
organonitrogen compound biosynthetic process	70	221	616	4218	2.16886	1.023e-10	3.03131e-09	G4YE49;G4YFP8;G4YGT3;G4YIP5;G4YIT1;G4YJQ5;G4YK03;G4YM73;G4YMC6;G4YMI5;G4YNC3;G4YNE2;G4YS84;G4YTE1;G4YVH4;G4YYD6;G4YYP3;G4YYZ0;G4YZ54;G4YZC6;G4Z1M7;G4Z484;G4Z494;G4Z672;G4Z8C0;G4ZAW1;G4ZAY2;G4ZBN5;G4ZCL8;G4ZDW8;G4ZEA0;G4ZFL0;G4ZHP9;G4ZHU5;G4ZHX8;G4ZIY9;G4ZJ38;G4ZKD3;G4ZKE1;G4ZKL8;G4ZMK2;G4ZN64;G4ZNA3;G4ZNA7;G4ZNE5;G4ZNI0;G4ZR46;G4ZSH2;G4ZSJ1;G4ZT05;G4ZT06;G4ZTH8;G4ZV45;G4ZV90;G4ZW95;G4ZWA4;G4ZXT2;…
alpha-amino acid metabolic process	43	107	616	4218	2.75176	1.945e-10	5.47517e-09	G4YIP5;G4YK03;G4YM72;G4YM73;G4YMI5;G4YNC3;G4YNZ2;G4YS84;G4YTE1;G4YYD6;G4Z1M7;G4Z484;G4Z494;G4Z962;G4ZAQ2;G4ZAW1;G4ZBB8;G4ZCL8;G4ZDW8;G4ZHX8;G4ZJ38;G4ZJB0;G4ZJD7;G4ZKL8;G4ZLQ1;G4ZN64;G4ZNE5;G4ZNI0;G4ZQ66;G4ZT05;G4ZT06;G4ZTH8;G4ZV90;G4ZW95;G4ZWA4;G4ZYJ7;G5A2H1;G5A643;G5A683;G5A7Q7;G5AC97;G5AF97;G5AGF1
cellular process	488	2908	616	4218	1.14908	1.036e-09	2.65122e-08	G4YE43;G4YE49;G4YE81;G4YEF9;G4YEI0;G4YEZ9;G4YF14;G4YF16;G4YF17;G4YF18;G4YF28;G4YFH0;G4YFP8;G4YFX1;G4YFX2;G4YG53;G4YG54;G4YG56;G4YG60;G4YGG1;G4YGI1;G4YGT3;G4YH41;G4YH45;G4YH59;G4YH85;G4YHC3;G4YHC4;G4YHD6;G4YHD9;G4YHG5;G4YHU2;G4YI15;G4YI27;G4YI34;G4YI50;G4YI51;G4YIB9;G4YIC9;G4YIH9;G4YIK7;G4YIP5;G4YIT1;G4YIT7;G4YIV8;G4YIW2;G4YIW7;G4YJ63;G4YJ66;G4YJ94;G4YJI5;G4YJL4;G4YJQ5;G4YJT9;G4YJZ5;G4YK03;G4YK12;…
energy derivation by oxidation of organic compounds	17	22	616	4218	5.29117	1.109e-09	2.71464e-08	G4YEZ9;G4YFH0;G4YPI1;G4Z058;G4Z0M1;G4Z2L1;G4ZEA0;G4ZEA7;G4ZIY6;G4ZK84;G4ZNB9;G4ZPE2;G4ZRD8;G4ZUD2;G4ZXF5;G4ZZV2;G5A3B9
cell redox homeostasis	24	42	616	4218	3.9128	1.158e-09	2.71647e-08	G4YKF9;G4YKG9;G4YP23;G4YQB5;G4YUW9;G4YVS2;G4YXR9;G4YZI6;G4Z124;G4Z6U6;G4Z6X0;G4ZG16;G4ZJ49;G4ZKB8;G4ZQI8;G4ZRN9;G5A3Y0;G5A5A2;G5A6Y8;G5AAU0;G5ABW1;G5ABZ6;G5AEN5;G5AH91
cellular homeostasis	24	43	616	4218	3.82181	2.154e-09	4.85081e-08	G4YKF9;G4YKG9;G4YP23;G4YQB5;G4YUW9;G4YVS2;G4YXR9;G4YZI6;G4Z124;G4Z6U6;G4Z6X0;G4ZG16;G4ZJ49;G4ZKB8;G4ZQI8;G4ZRN9;G5A3Y0;G5A5A2;G5A6Y8;G5AAU0;G5ABW1;G5ABZ6;G5AEN5;G5AH91
small molecule biosynthetic process	53	158	616	4218	2.29691	2.673e-09	5.78807e-08	G4YE49;G4YGT3;G4YIP5;G4YJQ5;G4YK03;G4YM73;G4YMC6;G4YMI5;G4YNC3;G4YS84;G4YTE1;G4YU40;G4YVH4;G4YYD6;G4Z031;G4Z179;G4Z1M7;G4Z3T1;G4Z484;G4Z494;G4Z4L7;G4Z672;G4Z8C0;G4ZAW1;G4ZC34;G4ZCL8;G4ZDW8;G4ZEA0;G4ZHU5;G4ZHX8;G4ZJ38;G4ZKL8;G4ZN64;G4ZNE5;G4ZNI0;G4ZRU8;G4ZT05;G4ZT06;G4ZTH8;G4ZUE3;G4ZV90;G4ZW95;G4ZWA4;G4ZYJ7;G5A1M1;G5A1M2;G5A3T5;G5A5K8;G5A643;G5A7Q7;G5AC97;G5AF97;G5AGF1
cellular respiration	16	21	616	4218	5.21707	5.664e-09	1.18105e-07	G4YEZ9;G4YFH0;G4YPI1;G4Z058;G4Z0M1;G4Z2L1;G4ZEA0;G4ZIY6;G4ZK84;G4ZNB9;G4ZPE2;G4ZRD8;G4ZUD2;G4ZXF5;G4ZZV2;G5A3B9
single-organism biosynthetic process	53	160	616	4218	2.2682	6.83e-09	1.37332e-07	G4YE49;G4YGT3;G4YIP5;G4YJQ5;G4YK03;G4YM73;G4YMC6;G4YMI5;G4YNC3;G4YS84;G4YTE1;G4YU40;G4YVH4;G4YYD6;G4Z031;G4Z179;G4Z1M7;G4Z3T1;G4Z484;G4Z494;G4Z4L7;G4Z672;G4Z8C0;G4ZAW1;G4ZC34;G4ZCL8;G4ZDW8;G4ZEA0;G4ZHU5;G4ZHX8;G4ZJ38;G4ZKL8;G4ZN64;G4ZNE5;G4ZNI0;G4ZRU8;G4ZT05;G4ZT06;G4ZTH8;G4ZUE3;G4ZV90;G4ZW95;G4ZWA4;G4ZYJ7;G5A1M1;G5A1M2;G5A3T5;G5A5K8;G5A643;G5A7Q7;G5AC97;G5AF97;G5AGF1
hexose metabolic process	31	70	616	4218	3.03242	7.304e-09	1.41798e-07	G4YH85;G4YHC4;G4YKG5;G4YN42;G4YU68;G4YV53;G4YV54;G4Z5K1;G4Z5K4;G4Z858;G4Z863;G4Z8J6;G4Z973;G4ZB37;G4ZKL1;G4ZKM2;G4ZQ23;G4ZQ28;G4ZRF0;G4ZZ20;G4ZZ21;G5A2F9;G5A5E3;G5A5E6;G5A5E7;G5A5F1;G5A7C0;G5A7D6;G5AAH9;G5AC87;G5AIQ2
carboxylic acid biosynthetic process	48	140	616	4218	2.34768	1.169e-08	2.12305e-07	G4YE49;G4YGT3;G4YIP5;G4YJQ5;G4YK03;G4YM73;G4YMC6;G4YMI5;G4YNC3;G4YS84;G4YTE1;G4YU40;G4YYD6;G4Z031;G4Z179;G4Z1M7;G4Z3T1;G4Z484;G4Z494;G4Z672;G4Z8C0;G4ZAW1;G4ZC34;G4ZCL8;G4ZDW8;G4ZEA0;G4ZHX8;G4ZJ38;G4ZKL8;G4ZN64;G4ZNE5;G4ZNI0;G4ZRU8;G4ZT05;G4ZT06;G4ZTH8;G4ZUE3;G4ZV90;G4ZW95;G4ZWA4;G4ZYJ7;G5A3T5;G5A5K8;G5A643;G5A7Q7;G5AC97;G5AF97;G5AGF1
organic acid biosynthetic process	48	140	616	4218	2.34768	1.169e-08	2.12305e-07	G4YE49;G4YGT3;G4YIP5;G4YJQ5;G4YK03;G4YM73;G4YMC6;G4YMI5;G4YNC3;G4YS84;G4YTE1;G4YU40;G4YYD6;G4Z031;G4Z179;G4Z1M7;G4Z3T1;G4Z484;G4Z494;G4Z672;G4Z8C0;G4ZAW1;G4ZC34;G4ZCL8;G4ZDW8;G4ZEA0;G4ZHX8;G4ZJ38;G4ZKL8;G4ZN64;G4ZNE5;G4ZNI0;G4ZRU8;G4ZT05;G4ZT06;G4ZTH8;G4ZUE3;G4ZV90;G4ZW95;G4ZWA4;G4ZYJ7;G5A3T5;G5A5K8;G5A643;G5A7Q7;G5AC97;G5AF97;G5AGF1
cellular amino acid biosynthetic process	39	104	616	4218	2.56778	1.553e-08	2.70074e-07	G4YE49;G4YGT3;G4YIP5;G4YJQ5;G4YK03;G4YM73;G4YMC6;G4YMI5;G4YNC3;G4YS84;G4YTE1;G4YYD6;G4Z1M7;G4Z484;G4Z494;G4Z672;G4Z8C0;G4ZAW1;G4ZCL8;G4ZDW8;G4ZEA0;G4ZHX8;G4ZJ38;G4ZKL8;G4ZN64;G4ZNE5;G4ZNI0;G4ZT05;G4ZT06;G4ZTH8;G4ZV90;G4ZW95;G4ZWA4;G4ZYJ7;G5A643;G5A7Q7;G5AC97;G5AF97;G5AGF1
regulation of biological quality	31	72	616	4218	2.94819	1.621e-08	2.70074e-07	G4YE43;G4YIR5;G4YKF9;G4YKG9;G4YP23;G4YQB5;G4YTL0;G4YUW9;G4YVS2;G4YXR9;G4YZI6;G4Z124;G4Z6U6;G4Z6X0;G4ZBW3;G4ZG16;G4ZJ49;G4ZKB8;G4ZQI8;G4ZRN9;G4ZSJ7;G5A3Y0;G5A5A2;G5A6Y8;G5AAU0;G5ABJ2;G5ABW1;G5ABZ6;G5AD87;G5AEN5;G5AH91
monosaccharide metabolic process	31	73	616	4218	2.9078	2.38e-08	3.8284e-07	G4YH85;G4YHC4;G4YKG5;G4YN42;G4YU68;G4YV53;G4YV54;G4Z5K1;G4Z5K4;G4Z858;G4Z863;G4Z8J6;G4Z973;G4ZB37;G4ZKL1;G4ZKM2;G4ZQ23;G4ZQ28;G4ZRF0;G4ZZ20;G4ZZ21;G5A2F9;G5A5E3;G5A5E6;G5A5E7;G5A5F1;G5A7C0;G5A7D6;G5AAH9;G5AC87;G5AIQ2
tRNA aminoacylation for protein translation	23	44	616	4218	3.57932	2.504e-08	3.91598e-07	G4YE43;G4YHC3;G4YI34;G4YIT7;G4YKJ9;G4YR88;G4YRI5;G4YSS1;G4YTL0;G4YXG9;G4YYF6;G4Z1P3;G4Z666;G4Z8H6;G4ZBW3;G4ZHR4;G4ZJ68;G4ZJB1;G4ZS91;G4ZSJ7;G4ZXR2;G5AB13;G5AF23
organonitrogen compound metabolic process	146	661	616	4218	1.51244	2.722e-08	4.11434e-07	G4YE43;G4YE49;G4YEI0;G4YFP8;G4YGI1;G4YGT3;G4YHC3;G4YI34;G4YIB9;G4YIP5;G4YIT1;G4YIT7;G4YJQ5;G4YK03;G4YK89;G4YKF0;G4YKJ9;G4YM72;G4YM73;G4YMC6;G4YMI5;G4YNC3;G4YNE2;G4YNG4;G4YNZ2;G4YPU2;G4YQK3;G4YQW0;G4YR88;G4YRI5;G4YS84;G4YSS1;G4YTE1;G4YTL0;G4YTL2;G4YU68;G4YVC5;G4YVH4;G4YVV4;G4YW12;G4YXG9;G4YYD6;G4YYF4;G4YYF6;G4YYP3;G4YYS8;G4YYZ0;G4YZ54;G4YZC6;G4Z044;G4Z0H2;G4Z0I4;G4Z1M7;G4Z1P3;G4Z484;G4Z494;G4Z5K1;…
glucose metabolic process	28	62	616	4218	3.09238	2.777e-08	4.11434e-07	G4YH85;G4YHC4;G4YKG5;G4YN42;G4YU68;G4YV53;G4YV54;G4Z5K1;G4Z858;G4Z863;G4Z8J6;G4Z973;G4ZB37;G4ZKL1;G4ZKM2;G4ZQ23;G4ZQ28;G4ZRF0;G4ZZ20;G4ZZ21;G5A2F9;G5A5E3;G5A5E6;G5A5E7;G5A5F1;G5A7C0;G5AAH9;G5AIQ2
amino acid activation	23	46	616	4218	3.4237	7.028e-08	9.89191e-07	G4YE43;G4YHC3;G4YI34;G4YIT7;G4YKJ9;G4YR88;G4YRI5;G4YSS1;G4YTL0;G4YXG9;G4YYF6;G4Z1P3;G4Z666;G4Z8H6;G4ZBW3;G4ZHR4;G4ZJ68;G4ZJB1;G4ZS91;G4ZSJ7;G4ZXR2;G5AB13;G5AF23
tRNA aminoacylation	23	46	616	4218	3.4237	7.028e-08	9.89191e-07	G4YE43;G4YHC3;G4YI34;G4YIT7;G4YKJ9;G4YR88;G4YRI5;G4YSS1;G4YTL0;G4YXG9;G4YYF6;G4Z1P3;G4Z666;G4Z8H6;G4ZBW3;G4ZHR4;G4ZJ68;G4ZJB1;G4ZS91;G4ZSJ7;G4ZXR2;G5AB13;G5AF23
homeostatic process	24	51	616	4218	3.22231	1.383e-07	1.81862e-06	G4YKF9;G4YKG9;G4YP23;G4YQB5;G4YUW9;G4YVS2;G4YXR9;G4YZI6;G4Z124;G4Z6U6;G4Z6X0;G4ZG16;G4ZJ49;G4ZKB8;G4ZQI8;G4ZRN9;G5A3Y0;G5A5A2;G5A6Y8;G5AAU0;G5ABW1;G5ABZ6;G5AEN5;G5AH91
alpha-amino acid biosynthetic process	32	82	616	4218	2.67216	1.389e-07	1.81862e-06	G4YIP5;G4YK03;G4YM73;G4YMI5;G4YNC3;G4YS84;G4YTE1;G4YYD6;G4Z1M7;G4Z484;G4Z494;G4ZAW1;G4ZCL8;G4ZDW8;G4ZHX8;G4ZJ38;G4ZKL8;G4ZN64;G4ZNE5;G4ZNI0;G4ZT05;G4ZT06;G4ZTH8;G4ZV90;G4ZW95;G4ZWA4;G4ZYJ7;G5A643;G5A7Q7;G5AC97;G5AF97;G5AGF1
organic substance metabolic process	467	2816	616	4218	1.13556	1.967e-07	2.51687e-06	G4YE43;G4YE49;G4YE81;G4YEF9;G4YEI0;G4YF16;G4YF17;G4YF18;G4YF28;G4YFE9;G4YFP8;G4YFX1;G4YFX2;G4YG54;G4YG56;G4YGI1;G4YGT3;G4YH41;G4YH45;G4YH85;G4YHC3;G4YHC4;G4YHD6;G4YHG5;G4YHU2;G4YI34;G4YI50;G4YI51;G4YIB2;G4YIB9;G4YIC9;G4YID5;G4YIF9;G4YIK7;G4YIP5;G4YIR5;G4YIT1;G4YIT7;G4YIV8;G4YIW2;G4YIW7;G4YJ63;G4YJ66;G4YJ94;G4YJI5;G4YJL4;G4YJQ5;G4YJT9;G4YJZ5;G4YK03;G4YK88;G4YK89;G4YKA8;G4YKF0;G4YKF9;G4YKG5;G4YKG9;…
protein metabolic process	205	1036	616	4218	1.35494	2.105e-07	2.63359e-06	G4YE43;G4YE81;G4YEF9;G4YF16;G4YF17;G4YF18;G4YF28;G4YFE9;G4YFX1;G4YFX2;G4YH41;G4YH45;G4YHC3;G4YHG5;G4YHU2;G4YI34;G4YI50;G4YI51;G4YIB2;G4YIF9;G4YIK7;G4YIR5;G4YIT7;G4YIW2;G4YIW7;G4YJ66;G4YJ94;G4YJI5;G4YJL4;G4YJT9;G4YJZ5;G4YKA8;G4YKF9;G4YKJ9;G4YKX5;G4YL00;G4YL54;G4YLF7;G4YLN5;G4YLN7;G4YM53;G4YMY0;G4YMY1;G4YNM8;G4YNR4;G4YNT4;G4YPG6;G4YPP9;G4YQ00;G4YQ91;G4YQB2;G4YQD3;G4YQJ4;G4YR30;G4YR42;G4YR88;G4YRI5;…
metabolic process	520	3224	616	4218	1.10442	2.459e-07	3.0096e-06	G4YE43;G4YE49;G4YE81;G4YEF9;G4YEI0;G4YEZ9;G4YF16;G4YF17;G4YF18;G4YF28;G4YFE9;G4YFH0;G4YFP8;G4YFX1;G4YFX2;G4YG54;G4YG56;G4YGA6;G4YGI1;G4YGT3;G4YH41;G4YH45;G4YH85;G4YHC3;G4YHC4;G4YHC5;G4YHD6;G4YHG5;G4YHU2;G4YI34;G4YI50;G4YI51;G4YIB2;G4YIB9;G4YIC9;G4YID5;G4YIF9;G4YIK7;G4YIP5;G4YIR5;G4YIT1;G4YIT7;G4YIV8;G4YIW2;G4YIW7;G4YJ63;G4YJ66;G4YJ69;G4YJ94;G4YJI5;G4YJL4;G4YJQ5;G4YJT8;G4YJT9;G4YJZ5;G4YK03;G4YK88;…
glycerol ether metabolic process	11	13	616	4218	5.79396	7.664e-07	8.80578e-06	G4YKG9;G4YXR9;G4Z124;G4Z6X0;G4ZJ49;G4ZKB8;G4ZQI8;G4ZRN9;G5A3Y0;G5AAU0;G5ABZ6
ether metabolic process	11	13	616	4218	5.79396	7.664e-07	8.80578e-06	G4YKG9;G4YXR9;G4Z124;G4Z6X0;G4ZJ49;G4ZKB8;G4ZQI8;G4ZRN9;G5A3Y0;G5AAU0;G5ABZ6
tricarboxylic acid cycle	12	16	616	4218	5.13555	1.266e-06	1.39756e-05	G4YEZ9;G4YPI1;G4Z058;G4Z0M1;G4Z2L1;G4ZIY6;G4ZK84;G4ZNB9;G4ZPE2;G4ZXF5;G4ZZV2;G5A3B9
aerobic respiration	12	16	616	4218	5.13555	1.266e-06	1.39756e-05	G4YEZ9;G4YPI1;G4Z058;G4Z0M1;G4Z2L1;G4ZIY6;G4ZK84;G4ZNB9;G4ZPE2;G4ZXF5;G4ZZV2;G5A3B9
protein folding	34	99	616	4218	2.35163	1.757e-06	1.79853e-05	G4YE81;G4YHG5;G4YIW2;G4YJL4;G4YKF9;G4YKX5;G4YLF7;G4YLN5;G4YMY1;G4YNM8;G4YNR4;G4YQ00;G4YR30;G4YUB4;G4YV87;G4YVS5;G4YVZ7;G4YX13;G4YYM1;G4Z4M7;G4ZAR8;G4ZBE4;G4ZD04;G4ZD55;G4ZEW0;G4ZG16;G4ZGN7;G4ZGP8;G4ZVJ1;G5A1L2;G5A2K0;G5A5Z4;G5ABD5;G5ADS5
primary metabolic process	444	2690	616	4218	1.1302	3.486e-06	3.44319e-05	G4YE43;G4YE49;G4YE81;G4YEF9;G4YEI0;G4YEZ9;G4YF16;G4YF17;G4YF18;G4YF28;G4YFE9;G4YFP8;G4YFX1;G4YFX2;G4YG54;G4YG56;G4YGI1;G4YGT3;G4YH41;G4YH45;G4YH85;G4YHC3;G4YHC4;G4YHD6;G4YHG5;G4YHU2;G4YI34;G4YI50;G4YI51;G4YIB2;G4YIB9;G4YIC9;G4YID5;G4YIF9;G4YIK7;G4YIP5;G4YIR5;G4YIT1;G4YIT7;G4YIV8;G4YIW2;G4YIW7;G4YJ63;G4YJ66;G4YJ94;G4YJI5;G4YJL4;G4YJQ5;G4YJT9;G4YJZ5;G4YK03;G4YK88;G4YK89;G4YKA8;G4YKF0;G4YKF9;G4YKG5;…
hexose catabolic process	21	48	616	4218	2.99574	4.209e-06	3.82204e-05	G4YH85;G4YHC4;G4YKG5;G4YN42;G4YU68;G4Z5K1;G4Z863;G4Z8J6;G4Z973;G4ZKL1;G4ZKM2;G4ZQ23;G4ZQ28;G4ZZ20;G4ZZ21;G5A5E3;G5A5E6;G5A5E7;G5A5F1;G5AAH9;G5AIQ2
single-organism carbohydrate catabolic process	21	48	616	4218	2.99574	4.209e-06	3.82204e-05	G4YH85;G4YHC4;G4YKG5;G4YN42;G4YU68;G4Z5K1;G4Z863;G4Z8J6;G4Z973;G4ZKL1;G4ZKM2;G4ZQ23;G4ZQ28;G4ZZ20;G4ZZ21;G5A5E3;G5A5E6;G5A5E7;G5A5F1;G5AAH9;G5AIQ2
glucose catabolic process	21	48	616	4218	2.99574	4.209e-06	3.82204e-05	G4YH85;G4YHC4;G4YKG5;G4YN42;G4YU68;G4Z5K1;G4Z863;G4Z8J6;G4Z973;G4ZKL1;G4ZKM2;G4ZQ23;G4ZQ28;G4ZZ20;G4ZZ21;G5A5E3;G5A5E6;G5A5E7;G5A5F1;G5AAH9;G5AIQ2
monosaccharide catabolic process	21	48	616	4218	2.99574	4.209e-06	3.82204e-05	G4YH85;G4YHC4;G4YKG5;G4YN42;G4YU68;G4Z5K1;G4Z863;G4Z8J6;G4Z973;G4ZKL1;G4ZKM2;G4ZQ23;G4ZQ28;G4ZZ20;G4ZZ21;G5A5E3;G5A5E6;G5A5E7;G5A5F1;G5AAH9;G5AIQ2
protein catabolic process	27	74	616	4218	2.49838	7.091e-06	6.33688e-05	G4YFX1;G4YHU2;G4YIB2;G4YL54;G4YM53;G4YMY0;G4YNT4;G4YPG6;G4YQD3;G4Z034;G4Z2L8;G4Z3C7;G4ZAF8;G4ZD97;G4ZDB7;G4ZEU1;G4ZM17;G4ZMP2;G4ZMQ6;G4ZND6;G4ZQQ5;G4ZZH3;G5A3M3;G5A4L3;G5A9Z3;G5AB51;G5AEF1
glycolysis	17	35	616	4218	3.32588	9.359e-06	7.52731e-05	G4YH85;G4YHC4;G4YKG5;G4YN42;G4Z863;G4Z8J6;G4Z973;G4ZKM2;G4ZQ23;G4ZQ28;G4ZZ20;G4ZZ21;G5A5E3;G5A5E6;G5A5E7;G5A5F1;G5AIQ2
branched-chain amino acid biosynthetic process	9	13	616	4218	4.74051	0.0001276	0.000957851	G4YE49;G4YMC6;G4YMI5;G4YS84;G4YTE1;G4Z494;G4Z8C0;G4ZYJ7;G5A7Q7
aromatic amino acid family metabolic process	12	23	616	4218	3.57256	0.0001471	0.00104832	G4YGT3;G4YJQ5;G4YNC3;G4YVC5;G4YYF4;G4Z672;G4Z962;G4ZHX8;G4ZJ38;G4ZNE5;G4ZZ43;G5AGF1
hydrogen transport	12	24	616	4218	3.4237	0.0002363	0.0013858	G4YSW0;G4YU86;G4YZC6;G4ZFL0;G4ZFV9;G4ZIE9;G4ZIG8;G4ZPB3;G4ZRU3;G4ZSH2;G5A3B2;G5A7P6
proton transport	12	24	616	4218	3.4237	0.0002363	0.0013858	G4YSW0;G4YU86;G4YZC6;G4ZFL0;G4ZFV9;G4ZIE9;G4ZIG8;G4ZPB3;G4ZRU3;G4ZSH2;G5A3B2;G5A7P6
organic cyclic compound biosynthetic process	68	302	616	4218	1.5418	0.0002489	0.00144465	G4YEI0;G4YFP8;G4YGT3;G4YIP5;G4YIT1;G4YIV8;G4YJ63;G4YJQ5;G4YNC3;G4YNE2;G4YNH8;G4YQU6;G4YSZ3;G4YTH8;G4YUP2;G4YVH4;G4YVV4;G4YXF0;G4YYP3;G4YYZ0;G4YZ54;G4YZC6;G4Z1M7;G4Z484;G4Z672;G4ZAN8;G4ZAY2;G4ZBN5;G4ZCS5;G4ZD06;G4ZDF9;G4ZDG5;G4ZDI8;G4ZDX4;G4ZEA0;G4ZFL0;G4ZHP9;G4ZHU5;G4ZHX8;G4ZIY9;G4ZJ38;G4ZKD3;G4ZKE1;G4ZMK2;G4ZN64;G4ZNA3;G4ZNA7;G4ZNE5;G4ZNX2;G4ZR46;G4ZSH2;G4ZSJ1;G4ZTH8;G4ZV45;G4ZV90;G4ZXT2;G4ZXX1;…
hexose biosynthetic process	8	11	616	4218	4.97993	0.000262	0.00144879	G4YV53;G4YV54;G4Z8J6;G4Z973;G4ZRF0;G5A2F9;G5A7C0;G5A7D6
monosaccharide biosynthetic process	8	11	616	4218	4.97993	0.000262	0.00144879	G4YV53;G4YV54;G4Z8J6;G4Z973;G4ZRF0;G5A2F9;G5A7C0;G5A7D6
purine-containing compound biosynthetic process	19	53	616	4218	2.45473	0.0003007	0.00156754	G4YFP8;G4YIT1;G4YYZ0;G4YZ54;G4YZC6;G4ZAY2;G4ZEA0;G4ZFL0;G4ZHP9;G4ZKD3;G4ZMK2;G4ZNA3;G4ZSH2;G4ZSJ1;G4ZV45;G5A3B2;G5A5E0;G5A790;G5A7P6
oxidation-reduction process	42	166	616	4218	1.73248	0.000439	0.00218723	G4YEZ9;G4YFH0;G4YKD7;G4YNN1;G4YPI1;G4YQM3;G4YQN0;G4YQV4;G4YU68;G4YVE0;G4YZI6;G4Z058;G4Z0M1;G4Z2L1;G4Z5K1;G4Z9U6;G4Z9V2;G4ZC24;G4ZCS5;G4ZDF9;G4ZDG5;G4ZDI8;G4ZDJ8;G4ZEA0;G4ZEA7;G4ZGI8;G4ZIY6;G4ZK84;G4ZKL1;G4ZKM7;G4ZNB9;G4ZPE2;G4ZRD8;G4ZTC0;G4ZUD2;G4ZUJ1;G4ZXF5;G4ZYR5;G4ZZH9;G4ZZV2;G5A3B9;G5AAH9
branched-chain amino acid metabolic process	9	15	616	4218	4.10844	0.0004865	0.00238173	G4YE49;G4YMC6;G4YMI5;G4YS84;G4YTE1;G4Z494;G4Z8C0;G4ZYJ7;G5A7Q7
tRNA metabolic process	23	72	616	4218	2.18736	0.0005182	0.00251506	G4YE43;G4YHC3;G4YI34;G4YIT7;G4YKJ9;G4YR88;G4YRI5;G4YSS1;G4YTL0;G4YXG9;G4YYF6;G4Z1P3;G4Z666;G4Z8H6;G4ZBW3;G4ZHR4;G4ZJ68;G4ZJB1;G4ZS91;G4ZSJ7;G4ZXR2;G5AB13;G5AF23
aromatic compound biosynthetic process	61	274	616	4218	1.52442	0.0007241	0.00345482	G4YEI0;G4YFP8;G4YGT3;G4YIP5;G4YIT1;G4YIV8;G4YJ63;G4YJQ5;G4YNC3;G4YNE2;G4YNH8;G4YQU6;G4YSZ3;G4YTH8;G4YUP2;G4YVV4;G4YXF0;G4YYZ0;G4YZ54;G4YZC6;G4Z484;G4Z672;G4ZAN8;G4ZAY2;G4ZBN5;G4ZCS5;G4ZD06;G4ZDF9;G4ZDG5;G4ZDI8;G4ZDX4;G4ZEA0;G4ZFL0;G4ZHP9;G4ZHU5;G4ZHX8;G4ZJ38;G4ZKD3;G4ZKE1;G4ZMK2;G4ZN64;G4ZNA3;G4ZNA7;G4ZNE5;G4ZNX2;G4ZR46;G4ZSH2;G4ZSJ1;G4ZTH8;G4ZV45;G4ZV90;G4ZXX1;G5A2U4;G5A3B2;G5A4L8;G5A5E0;G5A790;…
protein-DNA complex assembly	9	16	616	4218	3.85166	0.0008498	0.00388973	G4YG54;G4YG56;G4YHD6;G4YKK3;G4YQK2;G4YQV9;G4YXI9;G4YXX0;G4YXY7
nucleosome organization	9	16	616	4218	3.85166	0.0008498	0.00388973	G4YG54;G4YG56;G4YHD6;G4YKK3;G4YQK2;G4YQV9;G4YXI9;G4YXX0;G4YXY7
nucleosome assembly	9	16	616	4218	3.85166	0.0008498	0.00388973	G4YG54;G4YG56;G4YHD6;G4YKK3;G4YQK2;G4YQV9;G4YXI9;G4YXX0;G4YXY7
protein-DNA complex subunit organization	9	16	616	4218	3.85166	0.0008498	0.00388973	G4YG54;G4YG56;G4YHD6;G4YKK3;G4YQK2;G4YQV9;G4YXI9;G4YXX0;G4YXY7
chromatin assembly	9	16	616	4218	3.85166	0.0008498	0.00388973	G4YG54;G4YG56;G4YHD6;G4YKK3;G4YQK2;G4YQV9;G4YXI9;G4YXX0;G4YXY7
dicarboxylic acid metabolic process	11	24	616	4218	3.13839	0.001143	0.00514807	G4YGT3;G4YNZ2;G4YTB0;G4Z672;G4ZH74;G4ZHX8;G4ZNI0;G4ZPE2;G4ZWA4;G5A3B9;G5A643
glutamine family amino acid metabolic process	11	24	616	4218	3.13839	0.001143	0.00514807	G4YM72;G4YM73;G4YNZ2;G4YYD6;G4Z1M7;G4ZAQ2;G4ZNI0;G5A643;G5A683;G5AC97;G5AF97
gluconeogenesis	7	10	616	4218	4.79318	0.001167	0.00521445	G4YV53;G4YV54;G4Z8J6;G4Z973;G4ZRF0;G5A2F9;G5A7C0
chromatin assembly or disassembly	9	17	616	4218	3.6251	0.001402	0.00611881	G4YG54;G4YG56;G4YHD6;G4YKK3;G4YQK2;G4YQV9;G4YXI9;G4YXX0;G4YXY7
purine nucleotide biosynthetic process	17	49	616	4218	2.37563	0.001475	0.00638788	G4YFP8;G4YIT1;G4YYZ0;G4YZ54;G4YZC6;G4ZAY2;G4ZFL0;G4ZHP9;G4ZKD3;G4ZNA3;G4ZSH2;G4ZSJ1;G4ZV45;G5A3B2;G5A5E0;G5A790;G5A7P6
heterocycle biosynthetic process	62	287	616	4218	1.47923	0.001713	0.00725127	G4YEI0;G4YFP8;G4YIP5;G4YIT1;G4YIV8;G4YJ63;G4YNE2;G4YNH8;G4YQU6;G4YSZ3;G4YTH8;G4YUP2;G4YVH4;G4YVV4;G4YXF0;G4YYP3;G4YYZ0;G4YZ54;G4YZC6;G4Z1M7;G4Z484;G4ZAN8;G4ZAY2;G4ZBN5;G4ZCS5;G4ZD06;G4ZDF9;G4ZDG5;G4ZDI8;G4ZDX4;G4ZEA0;G4ZFL0;G4ZHP9;G4ZHU5;G4ZIY9;G4ZKD3;G4ZKE1;G4ZMK2;G4ZN64;G4ZNA3;G4ZNA7;G4ZNE5;G4ZNX2;G4ZR46;G4ZSH2;G4ZSJ1;G4ZTH8;G4ZV45;G4ZV90;G4ZXT2;G4ZXX1;G5A1M1;G5A1M2;G5A2U4;G5A3B2;G5A4L8;G5A5E0;…
leucine metabolic process	5	5	616	4218	6.8474	0.001981	0.0081409	G4YMI5;G4YTE1;G4Z494;G4ZYJ7;G5A7Q7
leucine biosynthetic process	5	5	616	4218	6.8474	0.001981	0.0081409	G4YMI5;G4YTE1;G4Z494;G4ZYJ7;G5A7Q7
cellular protein catabolic process	19	60	616	4218	2.16834	0.002418	0.00979377	G4YFX1;G4YHU2;G4YL54;G4YMY0;G4YNT4;G4YPG6;G4YQD3;G4Z034;G4ZAF8;G4ZD97;G4ZDB7;G4ZEU1;G4ZM17;G4ZMQ6;G4ZQQ5;G5A4L3;G5A9Z3;G5AB51;G5AEF1
proteolysis involved in cellular protein catabolic process	19	60	616	4218	2.16834	0.002418	0.00979377	G4YFX1;G4YHU2;G4YL54;G4YMY0;G4YNT4;G4YPG6;G4YQD3;G4Z034;G4ZAF8;G4ZD97;G4ZDB7;G4ZEU1;G4ZM17;G4ZMQ6;G4ZQQ5;G5A4L3;G5A9Z3;G5AB51;G5AEF1
ncRNA metabolic process	25	91	616	4218	1.88115	0.002509	0.0100182	G4YE43;G4YHC3;G4YI34;G4YIT7;G4YKJ9;G4YQA7;G4YR88;G4YRI5;G4YSS1;G4YTL0;G4YXG9;G4YYF6;G4Z1P3;G4Z666;G4Z8H6;G4ZBW3;G4ZHR4;G4ZJ68;G4ZJB1;G4ZS91;G4ZSJ7;G4ZXR2;G4ZZY4;G5AB13;G5AF23
purine ribonucleotide biosynthetic process	16	48	616	4218	2.28247	0.002951	0.0115376	G4YFP8;G4YIT1;G4YYZ0;G4YZ54;G4YZC6;G4ZAY2;G4ZFL0;G4ZHP9;G4ZKD3;G4ZSH2;G4ZSJ1;G4ZV45;G5A3B2;G5A5E0;G5A790;G5A7P6
translational elongation	8	15	616	4218	3.65195	0.002998	0.0116071	G4YE43;G4YI50;G4YJT9;G4YTL0;G4ZBW3;G4ZCL8;G4ZSJ7;G4ZU26
monocarboxylic acid metabolic process	19	62	616	4218	2.0984	0.00301	0.0116071	G4YPI1;G4YQN0;G4YU40;G4Z031;G4Z179;G4Z3T1;G4Z9U6;G4Z9V2;G4ZC34;G4ZN49;G4ZQI3;G4ZQI4;G4ZRU8;G4ZUE3;G5A3T5;G5A426;G5A5K8;G5A9R7;G5AJ72
monovalent inorganic cation transport	12	31	616	4218	2.65061	0.003037	0.0116315	G4YSW0;G4YU86;G4YZC6;G4ZFL0;G4ZFV9;G4ZIE9;G4ZIG8;G4ZPB3;G4ZRU3;G4ZSH2;G5A3B2;G5A7P6
DNA packaging	9	19	616	4218	3.24351	0.003331	0.0124196	G4YG54;G4YG56;G4YHD6;G4YKK3;G4YQK2;G4YQV9;G4YXI9;G4YXX0;G4YXY7
serine family amino acid metabolic process	9	19	616	4218	3.24351	0.003331	0.0124196	G4ZBB8;G4ZJD7;G4ZKL8;G4ZLQ1;G4ZQ66;G4ZT05;G4ZT06;G4ZW95;G5A2H1
ribonucleotide biosynthetic process	16	49	616	4218	2.23589	0.003498	0.0128717	G4YFP8;G4YIT1;G4YYZ0;G4YZ54;G4YZC6;G4ZAY2;G4ZFL0;G4ZHP9;G4ZKD3;G4ZSH2;G4ZSJ1;G4ZV45;G5A3B2;G5A5E0;G5A790;G5A7P6
ribose phosphate biosynthetic process	16	49	616	4218	2.23589	0.003498	0.0128717	G4YFP8;G4YIT1;G4YYZ0;G4YZ54;G4YZC6;G4ZAY2;G4ZFL0;G4ZHP9;G4ZKD3;G4ZSH2;G4ZSJ1;G4ZV45;G5A3B2;G5A5E0;G5A790;G5A7P6
carbohydrate catabolic process	21	73	616	4218	1.9698	0.003844	0.0138729	G4YH85;G4YHC4;G4YKG5;G4YN42;G4YU68;G4Z5K1;G4Z863;G4Z8J6;G4Z973;G4ZKL1;G4ZKM2;G4ZQ23;G4ZQ28;G4ZZ20;G4ZZ21;G5A5E3;G5A5E6;G5A5E7;G5A5F1;G5AAH9;G5AIQ2
DNA conformation change	11	28	616	4218	2.69005	0.00442	0.0157889	G4YG54;G4YG56;G4YHD6;G4YKK3;G4YPI6;G4YQK2;G4YQV9;G4YXI9;G4YXX0;G4YXY7;G4ZR09
L-serine metabolic process	6	9	616	4218	4.56494	0.004911	0.0171732	G4ZKL8;G4ZQ66;G4ZT05;G4ZT06;G4ZW95;G5A2H1
purine nucleoside monophosphate biosynthetic process	14	40	616	4218	2.39659	0.004977	0.0171905	G4YFP8;G4YIT1;G4YYZ0;G4YZC6;G4ZAY2;G4ZFL0;G4ZHP9;G4ZKD3;G4ZSH2;G4ZSJ1;G4ZV45;G5A3B2;G5A790;G5A7P6
purine ribonucleoside monophosphate biosynthetic process	14	40	616	4218	2.39659	0.004977	0.0171905	G4YFP8;G4YIT1;G4YYZ0;G4YZC6;G4ZAY2;G4ZFL0;G4ZHP9;G4ZKD3;G4ZSH2;G4ZSJ1;G4ZV45;G5A3B2;G5A790;G5A7P6
ribonucleoside monophosphate biosynthetic process	14	41	616	4218	2.33814	0.005594	0.0191051	G4YFP8;G4YIT1;G4YYZ0;G4YZC6;G4ZAY2;G4ZFL0;G4ZHP9;G4ZKD3;G4ZSH2;G4ZSJ1;G4ZV45;G5A3B2;G5A790;G5A7P6
single-organism catabolic process	11	29	616	4218	2.59729	0.005885	0.0194897	G4YIB9;G4YM72;G4YQN0;G4Z302;G4Z962;G4Z9U6;G4Z9V2;G4ZAQ2;G4ZBB8;G4ZJD7;G5AJ02
small molecule catabolic process	11	29	616	4218	2.59729	0.005885	0.0194897	G4YIB9;G4YM72;G4YQN0;G4Z302;G4Z962;G4Z9U6;G4Z9V2;G4ZAQ2;G4ZBB8;G4ZJD7;G5AJ02
regulation of macromolecule metabolic process	24	91	616	4218	1.80591	0.006285	0.0206927	G4YE43;G4YJ63;G4YM53;G4YNH8;G4YPZ9;G4YQB2;G4YSZ3;G4YTH8;G4YTL0;G4YUP2;G4YXF0;G4ZBW3;G4ZCL8;G4ZCS5;G4ZD06;G4ZDF9;G4ZDG5;G4ZDI8;G4ZNX2;G4ZSJ7;G4ZZH3;G5A2U4;G5A3M3;G5AET0
peptidyl-amino acid modification	17	56	616	4218	2.07868	0.006352	0.0207917	G4YIW2;G4YKF9;G4YLF7;G4YQ00;G4YXF0;G4YYM1;G4Z4M7;G4ZCL8;G4ZGN7;G4ZGP8;G4ZNX2;G4ZVJ1;G4ZWG8;G5A2U4;G5ABD5;G5ACX5;G5ADS5
nucleoside monophosphate biosynthetic process	14	42	616	4218	2.28247	0.006434	0.0208601	G4YFP8;G4YIT1;G4YYZ0;G4YZC6;G4ZAY2;G4ZFL0;G4ZHP9;G4ZKD3;G4ZSH2;G4ZSJ1;G4ZV45;G5A3B2;G5A790;G5A7P6
ion transmembrane transport	10	25	616	4218	2.73896	0.006447	0.0208601	G4YZC6;G4ZFL0;G4ZFV9;G4ZIE9;G4ZIG8;G4ZPB3;G4ZRU3;G4ZSH2;G5A3B2;G5A7P6
cellular nitrogen compound biosynthetic process	59	287	616	4218	1.40765	0.007068	0.0218889	G4YEI0;G4YFP8;G4YIT1;G4YIV8;G4YJ63;G4YM72;G4YNE2;G4YNH8;G4YQU6;G4YSZ3;G4YTH8;G4YUP2;G4YVH4;G4YVV4;G4YXF0;G4YYP3;G4YYZ0;G4YZ54;G4YZC6;G4Z484;G4ZAN8;G4ZAQ2;G4ZAY2;G4ZBN5;G4ZCS5;G4ZD06;G4ZDF9;G4ZDG5;G4ZDI8;G4ZDW8;G4ZDX4;G4ZEA0;G4ZFL0;G4ZHP9;G4ZHU5;G4ZIY9;G4ZKD3;G4ZKE1;G4ZMK2;G4ZNA3;G4ZNA7;G4ZNE5;G4ZNX2;G4ZR46;G4ZSH2;G4ZSJ1;G4ZV45;G4ZXX1;G5A1M1;G5A1M2;G5A2U4;G5A3B2;G5A4L8;G5A5E0;G5A790;G5A7P6;G5AET0;…
macromolecule catabolic process	27	108	616	4218	1.71185	0.008036	0.0247228	G4YFX1;G4YHU2;G4YIB2;G4YL54;G4YM53;G4YMY0;G4YNT4;G4YPG6;G4YQD3;G4Z034;G4Z2L8;G4Z3C7;G4ZAF8;G4ZD97;G4ZDB7;G4ZEU1;G4ZM17;G4ZMP2;G4ZMQ6;G4ZND6;G4ZQQ5;G4ZZH3;G5A3M3;G5A4L3;G5A9Z3;G5AB51;G5AEF1
fatty acid metabolic process	14	44	616	4218	2.17872	0.008865	0.0269784	G4YQN0;G4YU40;G4Z031;G4Z179;G4Z3T1;G4Z9U6;G4Z9V2;G4ZC34;G4ZRU8;G4ZUE3;G5A3T5;G5A426;G5A5K8;G5A9R7
cellular macromolecule metabolic process	209	1237	616	4218	1.15692	0.009609	0.0290853	G4YE43;G4YE81;G4YEF9;G4YF16;G4YF17;G4YF18;G4YF28;G4YFX1;G4YFX2;G4YG54;G4YG56;G4YH41;G4YH45;G4YHC3;G4YHD6;G4YHG5;G4YHU2;G4YI34;G4YI50;G4YI51;G4YIC9;G4YIK7;G4YIT7;G4YIV8;G4YIW2;G4YIW7;G4YJ63;G4YJ66;G4YJ94;G4YJI5;G4YJL4;G4YJT9;G4YJZ5;G4YK88;G4YKA8;G4YKF9;G4YKJ9;G4YKK3;G4YKX5;G4YL54;G4YLF7;G4YLN5;G4YLN7;G4YMY0;G4YMY1;G4YNH8;G4YNM8;G4YNR4;G4YNT4;G4YPG6;G4YPI6;G4YPK8;G4YPP9;G4YPX1;G4YQ00;G4YQA7;G4YQB2;…
glutamine family amino acid biosynthetic process	7	14	616	4218	3.4237	0.009917	0.029562	G4YM73;G4YYD6;G4Z1M7;G4ZNI0;G5A643;G5AC97;G5AF97
peptidyl-proline modification	11	31	616	4218	2.42972	0.009924	0.029562	G4YIW2;G4YKF9;G4YLF7;G4YQ00;G4YYM1;G4Z4M7;G4ZGN7;G4ZGP8;G4ZVJ1;G5ABD5;G5ADS5
protein peptidyl-prolyl isomerization	11	31	616	4218	2.42972	0.009924	0.029562	G4YIW2;G4YKF9;G4YLF7;G4YQ00;G4YYM1;G4Z4M7;G4ZGN7;G4ZGP8;G4ZVJ1;G5ABD5;G5ADS5
aromatic amino acid family biosynthetic process	8	18	616	4218	3.04329	0.009978	0.0295664	G4YGT3;G4YJQ5;G4YNC3;G4Z672;G4ZHX8;G4ZJ38;G4ZNE5;G5AGF1
regulation of gene expression	20	76	616	4218	1.80195	0.01352	0.0396446	G4YE43;G4YJ63;G4YNH8;G4YPZ9;G4YSZ3;G4YTH8;G4YTL0;G4YUP2;G4YXF0;G4ZBW3;G4ZCL8;G4ZCS5;G4ZD06;G4ZDF9;G4ZDG5;G4ZDI8;G4ZNX2;G4ZSJ7;G5A2U4;G5AET0
single-organism carbohydrate metabolic process	40	185	616	4218	1.48052	0.01393	0.0402184	G4YF17;G4YH85;G4YHC4;G4YK88;G4YKG5;G4YN42;G4YPK8;G4YU68;G4YV53;G4YV54;G4YVL6;G4Z4L7;G4Z5K1;G4Z5K4;G4Z858;G4Z863;G4Z8J6;G4Z973;G4ZB37;G4ZEA7;G4ZKL1;G4ZKM2;G4ZQ23;G4ZQ28;G4ZRF0;G4ZSH8;G4ZZ20;G4ZZ21;G5A2F9;G5A5E3;G5A5E6;G5A5E7;G5A5F1;G5A7B6;G5A7C0;G5A7D6;G5AAH9;G5AC87;G5ACX5;G5AIQ2
cellular macromolecule catabolic process	19	71	616	4218	1.8324	0.01608	0.0459545	G4YFX1;G4YHU2;G4YL54;G4YMY0;G4YNT4;G4YPG6;G4YQD3;G4Z034;G4ZAF8;G4ZD97;G4ZDB7;G4ZEU1;G4ZM17;G4ZMQ6;G4ZQQ5;G5A4L3;G5A9Z3;G5AB51;G5AEF1
carbohydrate biosynthetic process	12	37	616	4218	2.22078	0.01631	0.0463764	G4YK88;G4YPK8;G4YV53;G4YV54;G4Z4L7;G4Z8J6;G4Z973;G4ZEA7;G4ZRF0;G5A2F9;G5A7C0;G5A7D6
negative regulation of gene expression	6	12	616	4218	3.4237	0.02116	0.0578305	G4YPZ9;G4ZCS5;G4ZD06;G4ZDF9;G4ZDG5;G4ZDI8
protein complex subunit organization	14	48	616	4218	1.99716	0.02155	0.0586118	G4YG54;G4YG56;G4YG86;G4YHD6;G4YKK3;G4YQK2;G4YQV9;G4YXI9;G4YXX0;G4YXY7;G4ZCL8;G4ZZ97;G5AA75;G5AD87
purine nucleoside biosynthetic process	13	43	616	4218	2.07014	0.02614	0.069748	G4YFP8;G4YIT1;G4YZC6;G4ZAY2;G4ZEA0;G4ZFL0;G4ZKD3;G4ZMK2;G4ZSH2;G4ZSJ1;G5A3B2;G5A5E0;G5A7P6
purine ribonucleoside biosynthetic process	13	43	616	4218	2.07014	0.02614	0.069748	G4YFP8;G4YIT1;G4YZC6;G4ZAY2;G4ZEA0;G4ZFL0;G4ZKD3;G4ZMK2;G4ZSH2;G4ZSJ1;G5A3B2;G5A5E0;G5A7P6
electron transport chain	5	9	616	4218	3.80411	0.0307	0.0789228	G4YFH0;G4ZDJ8;G4ZRD8;G4ZUD2;G4ZXF5
energy coupled proton transport, down electrochemical gradient	5	9	616	4218	3.80411	0.0307	0.0789228	G4YZC6;G4ZFL0;G4ZSH2;G5A3B2;G5A7P6
ATP synthesis coupled proton transport	5	9	616	4218	3.80411	0.0307	0.0789228	G4YZC6;G4ZFL0;G4ZSH2;G5A3B2;G5A7P6
cellular macromolecular complex assembly	13	45	616	4218	1.97814	0.03107	0.079511	G4YG54;G4YG56;G4YG86;G4YHD6;G4YKK3;G4YQK2;G4YQV9;G4YXI9;G4YXX0;G4YXY7;G4ZZ97;G5AA75;G5AD87
carboxylic acid catabolic process	8	22	616	4218	2.48996	0.03171	0.0804177	G4YM72;G4YQN0;G4Z962;G4Z9U6;G4Z9V2;G4ZAQ2;G4ZBB8;G4ZJD7
organic acid catabolic process	8	22	616	4218	2.48996	0.03171	0.0804177	G4YM72;G4YQN0;G4Z962;G4Z9U6;G4Z9V2;G4ZAQ2;G4ZBB8;G4ZJD7
nucleoside biosynthetic process	13	46	616	4218	1.93514	0.03449	0.0847942	G4YFP8;G4YIT1;G4YZC6;G4ZAY2;G4ZEA0;G4ZFL0;G4ZKD3;G4ZMK2;G4ZSH2;G4ZSJ1;G5A3B2;G5A5E0;G5A7P6
protein complex assembly	13	46	616	4218	1.93514	0.03449	0.0847942	G4YG54;G4YG56;G4YG86;G4YHD6;G4YKK3;G4YQK2;G4YQV9;G4YXI9;G4YXX0;G4YXY7;G4ZZ97;G5AA75;G5AD87
ribonucleoside biosynthetic process	13	46	616	4218	1.93514	0.03449	0.0847942	G4YFP8;G4YIT1;G4YZC6;G4ZAY2;G4ZEA0;G4ZFL0;G4ZKD3;G4ZMK2;G4ZSH2;G4ZSJ1;G5A3B2;G5A5E0;G5A7P6
protein complex biogenesis	13	46	616	4218	1.93514	0.03449	0.0847942	G4YG54;G4YG56;G4YG86;G4YHD6;G4YKK3;G4YQK2;G4YQV9;G4YXI9;G4YXX0;G4YXY7;G4ZZ97;G5AA75;G5AD87
glycosyl compound biosynthetic process	13	46	616	4218	1.93514	0.03449	0.0847942	G4YFP8;G4YIT1;G4YZC6;G4ZAY2;G4ZEA0;G4ZFL0;G4ZKD3;G4ZMK2;G4ZSH2;G4ZSJ1;G5A3B2;G5A5E0;G5A7P6
nucleotide biosynthetic process	20	83	616	4218	1.64998	0.0397	0.0963409	G4YEI0;G4YFP8;G4YIT1;G4YNE2;G4YVV4;G4YYZ0;G4YZ54;G4YZC6;G4ZAY2;G4ZFL0;G4ZHP9;G4ZKD3;G4ZNA3;G4ZSH2;G4ZSJ1;G4ZV45;G5A3B2;G5A5E0;G5A790;G5A7P6
energy coupled proton transmembrane transport, against = electrochemical gradient	6	14	616	4218	2.9346	0.04171	0.0995031	G4ZFV9;G4ZIE9;G4ZIG8;G4ZPB3;G4ZRU3;G5A3B2
ATP hydrolysis coupled proton transport	6	14	616	4218	2.9346	0.04171	0.0995031	G4ZFV9;G4ZIE9;G4ZIG8;G4ZPB3;G4ZRU3;G5A3B2
negative regulation of macromolecule metabolic process	6	14	616	4218	2.9346	0.04171	0.0995031	G4YPZ9;G4ZCS5;G4ZD06;G4ZDF9;G4ZDG5;G4ZDI8
negative regulation of metabolic process	6	14	616	4218	2.9346	0.04171	0.0995031	G4YPZ9;G4ZCS5;G4ZD06;G4ZDF9;G4ZDG5;G4ZDI8
regulation of translational elongation	5	10	616	4218	3.4237	0.0454	0.107849	G4YE43;G4YTL0;G4ZBW3;G4ZCL8;G4ZSJ7
macromolecular complex subunit organization	14	53	616	4218	1.80875	0.04862	0.115013	G4YG54;G4YG56;G4YG86;G4YHD6;G4YKK3;G4YQK2;G4YQV9;G4YXI9;G4YXX0;G4YXY7;G4ZCL8;G4ZZ97;G5AA75;G5AD87
regulation of biosynthetic process	19	78	616	4218	1.66796	0.04965	0.115508	G4YE43;G4YJ63;G4YNH8;G4YSZ3;G4YTH8;G4YTL0;G4YUP2;G4YXF0;G4ZBW3;G4ZCL8;G4ZCS5;G4ZD06;G4ZDF9;G4ZDG5;G4ZDI8;G4ZNX2;G4ZSJ7;G5A2U4;G5AET0
regulation of cellular biosynthetic process	19	78	616	4218	1.66796	0.04965	0.115508	G4YE43;G4YJ63;G4YNH8;G4YSZ3;G4YTH8;G4YTL0;G4YUP2;G4YXF0;G4ZBW3;G4ZCL8;G4ZCS5;G4ZD06;G4ZDF9;G4ZDG5;G4ZDI8;G4ZNX2;G4ZSJ7;G5A2U4;G5AET0
regulation of cellular macromolecule biosynthetic process	19	78	616	4218	1.66796	0.04965	0.115508	G4YE43;G4YJ63;G4YNH8;G4YSZ3;G4YTH8;G4YTL0;G4YUP2;G4YXF0;G4ZBW3;G4ZCL8;G4ZCS5;G4ZD06;G4ZDF9;G4ZDG5;G4ZDI8;G4ZNX2;G4ZSJ7;G5A2U4;G5AET0
regulation of macromolecule biosynthetic process	19	78	616	4218	1.66796	0.04965	0.115508	G4YE43;G4YJ63;G4YNH8;G4YSZ3;G4YTH8;G4YTL0;G4YUP2;G4YXF0;G4ZBW3;G4ZCL8;G4ZCS5;G4ZD06;G4ZDF9;G4ZDG5;G4ZDI8;G4ZNX2;G4ZSJ7;G5A2U4;G5AET0
regulation of protein metabolic process	9	28	616	4218	2.20095	0.0534	0.122711	G4YE43;G4YM53;G4YQB2;G4YTL0;G4ZBW3;G4ZCL8;G4ZSJ7;G4ZZH3;G5A3M3
chorismate metabolic process	3	3	616	4218	6.8474	0.05751	0.131618	G4YGT3;G4Z672;G4ZHX8
cation transport	17	70	616	4218	1.66294	0.05868	0.133752	G4YFP8;G4YIF2;G4YSW0;G4YU86;G4YW12;G4YZC6;G4ZFL0;G4ZFV9;G4ZIE9;G4ZIG8;G4ZKD3;G4ZPB3;G4ZRU3;G4ZSH2;G5A3B2;G5A793;G5A7P6
nucleoside phosphate biosynthetic process	20	85	616	4218	1.61115	0.06023	0.136732	G4YEI0;G4YFP8;G4YIT1;G4YNE2;G4YVV4;G4YYZ0;G4YZ54;G4YZC6;G4ZAY2;G4ZFL0;G4ZHP9;G4ZKD3;G4ZNA3;G4ZSH2;G4ZSJ1;G4ZV45;G5A3B2;G5A5E0;G5A790;G5A7P6
regulation of translation	5	11	616	4218	3.11246	0.06335	0.139867	G4YE43;G4YTL0;G4ZBW3;G4ZCL8;G4ZSJ7
posttranscriptional regulation of gene expression	5	11	616	4218	3.11246	0.06335	0.139867	G4YE43;G4YTL0;G4ZBW3;G4ZCL8;G4ZSJ7
negative regulation of transcription, DNA-dependent	5	11	616	4218	3.11246	0.06335	0.139867	G4ZCS5;G4ZD06;G4ZDF9;G4ZDG5;G4ZDI8
porphyrin-containing compound metabolic process	5	11	616	4218	3.11246	0.06335	0.139867	G4ZBN5;G4ZKE1;G4ZNA7;G4ZR46;G4ZXX1
porphyrin-containing compound biosynthetic process	5	11	616	4218	3.11246	0.06335	0.139867	G4ZBN5;G4ZKE1;G4ZNA7;G4ZR46;G4ZXX1
negative regulation of RNA metabolic process	5	11	616	4218	3.11246	0.06335	0.139867	G4ZCS5;G4ZD06;G4ZDF9;G4ZDG5;G4ZDI8
regulation of translational fidelity	4	7	616	4218	3.9128	0.06853	0.146145	G4YE43;G4YTL0;G4ZBW3;G4ZSJ7
IMP metabolic process	4	7	616	4218	3.9128	0.06853	0.146145	G4YYZ0;G4ZHP9;G4ZV45;G5A790
dicarboxylic acid biosynthetic process	4	7	616	4218	3.9128	0.06853	0.146145	G4YGT3;G4Z672;G4ZNI0;G5A643
arginine metabolic process	4	7	616	4218	3.9128	0.06853	0.146145	G4YM73;G4YYD6;G5A683;G5AF97
IMP biosynthetic process	4	7	616	4218	3.9128	0.06853	0.146145	G4YYZ0;G4ZHP9;G4ZV45;G5A790
histidine biosynthetic process	4	7	616	4218	3.9128	0.06853	0.146145	G4YIP5;G4ZN64;G4ZTH8;G4ZV90
fatty acid biosynthetic process	9	30	616	4218	2.05422	0.06881	0.146189	G4YU40;G4Z031;G4Z179;G4Z3T1;G4ZC34;G4ZRU8;G4ZUE3;G5A3T5;G5A5K8
macromolecular complex assembly	13	51	616	4218	1.74542	0.07342	0.155396	G4YG54;G4YG56;G4YG86;G4YHD6;G4YKK3;G4YQK2;G4YQV9;G4YXI9;G4YXX0;G4YXY7;G4ZZ97;G5AA75;G5AD87
nucleobase-containing compound biosynthetic process	42	216	616	4218	1.33144	0.07398	0.155995	G4YEI0;G4YFP8;G4YIT1;G4YIV8;G4YJ63;G4YNE2;G4YNH8;G4YQU6;G4YSZ3;G4YTH8;G4YUP2;G4YVV4;G4YXF0;G4YYZ0;G4YZ54;G4YZC6;G4ZAN8;G4ZAY2;G4ZCS5;G4ZD06;G4ZDF9;G4ZDG5;G4ZDI8;G4ZDX4;G4ZEA0;G4ZFL0;G4ZHP9;G4ZKD3;G4ZMK2;G4ZNA3;G4ZNX2;G4ZSH2;G4ZSJ1;G4ZV45;G5A2U4;G5A3B2;G5A4L8;G5A5E0;G5A790;G5A7P6;G5AET0;G5AGW9
negative regulation of nitrogen compound metabolic process	5	12	616	4218	2.85308	0.08445	0.174799	G4ZCS5;G4ZD06;G4ZDF9;G4ZDG5;G4ZDI8
alpha-amino acid catabolic process	5	12	616	4218	2.85308	0.08445	0.174799	G4YM72;G4Z962;G4ZAQ2;G4ZBB8;G4ZJD7
cellular amino acid catabolic process	5	12	616	4218	2.85308	0.08445	0.174799	G4YM72;G4Z962;G4ZAQ2;G4ZBB8;G4ZJD7
negative regulation of nucleobase-containing compound metabolic = process	5	12	616	4218	2.85308	0.08445	0.174799	G4ZCS5;G4ZD06;G4ZDF9;G4ZDG5;G4ZDI8
sulfur compound metabolic process	10	35	616	4218	1.9564	0.08617	0.176917	G4YK03;G4YS84;G4YZI6;G4ZEA0;G4ZJB0;G4ZJC4;G4ZLQ1;G4ZT05;G4ZT06;G5ABW1
glutamine metabolic process	3	4	616	4218	5.13555	0.104	0.209864	G4YM72;G4ZAQ2;G5AC97
regulation of protein catabolic process	3	4	616	4218	5.13555	0.104	0.209864	G4YM53;G4ZZH3;G5A3M3
negative regulation of cellular metabolic process	5	13	616	4218	2.63362	0.1085	0.214803	G4ZCS5;G4ZD06;G4ZDF9;G4ZDG5;G4ZDI8
negative regulation of cellular biosynthetic process	5	13	616	4218	2.63362	0.1085	0.214803	G4ZCS5;G4ZD06;G4ZDF9;G4ZDG5;G4ZDI8
negative regulation of cellular macromolecule biosynthetic process	5	13	616	4218	2.63362	0.1085	0.214803	G4ZCS5;G4ZD06;G4ZDF9;G4ZDG5;G4ZDI8
negative regulation of biosynthetic process	5	13	616	4218	2.63362	0.1085	0.214803	G4ZCS5;G4ZD06;G4ZDF9;G4ZDG5;G4ZDI8
negative regulation of macromolecule biosynthetic process	5	13	616	4218	2.63362	0.1085	0.214803	G4ZCS5;G4ZD06;G4ZDF9;G4ZDG5;G4ZDI8
modification-dependent macromolecule catabolic process	13	52	616	4218	1.71185	0.1095	0.214803	G4YHU2;G4YNT4;G4YPG6;G4YQD3;G4Z034;G4ZAF8;G4ZD97;G4ZDB7;G4ZM17;G4ZMQ6;G4ZQQ5;G5A4L3;G5AEF1
modification-dependent protein catabolic process	13	52	616	4218	1.71185	0.1095	0.214803	G4YHU2;G4YNT4;G4YPG6;G4YQD3;G4Z034;G4ZAF8;G4ZD97;G4ZDB7;G4ZM17;G4ZMQ6;G4ZQQ5;G5A4L3;G5AEF1
ubiquitin-dependent protein catabolic process	13	52	616	4218	1.71185	0.1095	0.214803	G4YHU2;G4YNT4;G4YPG6;G4YQD3;G4Z034;G4ZAF8;G4ZD97;G4ZDB7;G4ZM17;G4ZMQ6;G4ZQQ5;G5A4L3;G5AEF1
imidazole-containing compound metabolic process	4	9	616	4218	3.04329	0.1318	0.250687	G4YIP5;G4ZN64;G4ZTH8;G4ZV90
erythrose 4-phosphate/phosphoenolpyruvate family amino acid = metabolic process	4	9	616	4218	3.04329	0.1318	0.250687	G4YNC3;G4Z962;G4ZHX8;G4ZJ38
histidine metabolic process	4	9	616	4218	3.04329	0.1318	0.250687	G4YIP5;G4ZN64;G4ZTH8;G4ZV90
serine family amino acid biosynthetic process	4	9	616	4218	3.04329	0.1318	0.250687	G4ZKL8;G4ZT05;G4ZT06;G4ZW95
glycine metabolic process	4	9	616	4218	3.04329	0.1318	0.250687	G4ZBB8;G4ZJD7;G4ZQ66;G5A2H1
L-phenylalanine metabolic process	4	9	616	4218	3.04329	0.1318	0.250687	G4YNC3;G4Z962;G4ZHX8;G4ZJ38
one-carbon metabolic process	5	14	616	4218	2.4455	0.1352	0.255428	G4Z520;G4ZEA0;G4ZQ66;G4ZRS7;G5A2H1
cellular component biogenesis	20	95	616	4218	1.44156	0.1404	0.264235	G4YG54;G4YG56;G4YG86;G4YHD6;G4YJT9;G4YKK3;G4YNR1;G4YPL2;G4YQA7;G4YQK2;G4YQV9;G4YXI9;G4YXX0;G4YXY7;G4ZZ97;G4ZZY4;G5A241;G5AA75;G5AD87;G5AF14
monocarboxylic acid biosynthetic process	9	35	616	4218	1.76076	0.1543	0.286984	G4YU40;G4Z031;G4Z179;G4Z3T1;G4ZC34;G4ZRU8;G4ZUE3;G5A3T5;G5A5K8
cellular component assembly	15	66	616	4218	1.55623	0.1563	0.286984	G4YG54;G4YG56;G4YG86;G4YHD6;G4YKK3;G4YNR1;G4YQK2;G4YQV9;G4YXI9;G4YXX0;G4YXY7;G4ZZ97;G5A241;G5AA75;G5AD87
respiratory electron transport chain	3	5	616	4218	4.10844	0.157	0.286984	G4YFH0;G4ZRD8;G4ZUD2
acetyl-CoA biosynthetic process	3	5	616	4218	4.10844	0.157	0.286984	G4ZDQ9;G4ZQI3;G4ZQI4
acetyl-CoA metabolic process	3	5	616	4218	4.10844	0.157	0.286984	G4ZDQ9;G4ZQI3;G4ZQI4
arginine biosynthetic process	3	5	616	4218	4.10844	0.157	0.286984	G4YM73;G4YYD6;G5AF97
transcription from RNA polymerase II promoter	4	10	616	4218	2.73896	0.1688	0.306563	G4YNH8;G4YTH8;G4YUP2;G5A4L8
organic substance catabolic process	82	487	616	4218	1.15295	0.1725	0.312275	G4YFX1;G4YGI1;G4YH85;G4YHC4;G4YHU2;G4YIB2;G4YIB9;G4YK89;G4YKF0;G4YKG5;G4YL54;G4YM53;G4YM72;G4YMY0;G4YN42;G4YNG4;G4YNT4;G4YPG6;G4YPU2;G4YQD3;G4YQN0;G4YQW0;G4YTL2;G4YU68;G4YW12;G4YYS8;G4Z034;G4Z044;G4Z0H2;G4Z0I4;G4Z2L8;G4Z3C7;G4Z5K1;G4Z635;G4Z863;G4Z899;G4Z8J6;G4Z962;G4Z973;G4Z9U6;G4Z9V2;G4ZAF8;G4ZAQ2;G4ZAV3;G4ZBB8;G4ZD97;G4ZDB7;G4ZEU1;G4ZHC0;G4ZJD7;G4ZKL1;G4ZKM2;G4ZM17;G4ZMP2;G4ZMQ6;G4ZND6;G4ZPT1;…
sulfur amino acid metabolic process	6	19	616	4218	2.16234	0.1813	0.324038	G4YK03;G4YS84;G4ZJB0;G4ZLQ1;G4ZT05;G4ZT06
tetrapyrrole biosynthetic process	6	19	616	4218	2.16234	0.1813	0.324038	G4ZBN5;G4ZHU5;G4ZKE1;G4ZNA7;G4ZR46;G4ZXX1
tetrapyrrole metabolic process	6	20	616	4218	2.05422	0.198	0.352766	G4ZBN5;G4ZHU5;G4ZKE1;G4ZNA7;G4ZR46;G4ZXX1
purine nucleoside triphosphate biosynthetic process	8	31	616	4218	1.76707	0.2019	0.354111	G4YFP8;G4YZC6;G4ZFL0;G4ZKD3;G4ZSH2;G5A3B2;G5A5E0;G5A7P6
nucleoside triphosphate biosynthetic process	8	31	616	4218	1.76707	0.2019	0.354111	G4YFP8;G4YZC6;G4ZFL0;G4ZKD3;G4ZSH2;G5A3B2;G5A5E0;G5A7P6
ribonucleoside triphosphate biosynthetic process	8	31	616	4218	1.76707	0.2019	0.354111	G4YFP8;G4YZC6;G4ZFL0;G4ZKD3;G4ZSH2;G5A3B2;G5A5E0;G5A7P6
purine ribonucleoside triphosphate biosynthetic process	8	31	616	4218	1.76707	0.2019	0.354111	G4YFP8;G4YZC6;G4ZFL0;G4ZKD3;G4ZSH2;G5A3B2;G5A5E0;G5A7P6
regulation of transcription, DNA-dependent	14	64	616	4218	1.49787	0.2091	0.363314	G4YJ63;G4YNH8;G4YSZ3;G4YTH8;G4YUP2;G4YXF0;G4ZCS5;G4ZD06;G4ZDF9;G4ZDG5;G4ZDI8;G4ZNX2;G5A2U4;G5AET0
regulation of RNA biosynthetic process	14	64	616	4218	1.49787	0.2091	0.363314	G4YJ63;G4YNH8;G4YSZ3;G4YTH8;G4YUP2;G4YXF0;G4ZCS5;G4ZD06;G4ZDF9;G4ZDG5;G4ZDI8;G4ZNX2;G5A2U4;G5AET0
regulation of RNA metabolic process	14	64	616	4218	1.49787	0.2091	0.363314	G4YJ63;G4YNH8;G4YSZ3;G4YTH8;G4YUP2;G4YXF0;G4ZCS5;G4ZD06;G4ZDF9;G4ZDG5;G4ZDI8;G4ZNX2;G5A2U4;G5AET0
cofactor metabolic process	17	83	616	4218	1.40248	0.2108	0.363314	G4YU68;G4Z484;G4Z5K1;G4ZBN5;G4ZDQ9;G4ZEA0;G4ZKE1;G4ZKL1;G4ZNA7;G4ZQ66;G4ZQI3;G4ZQI4;G4ZR46;G4ZXT2;G4ZXX1;G5A2H1;G5AAH9
acyl-CoA metabolic process	3	6	616	4218	3.4237	0.2136	0.363314	G4ZDQ9;G4ZQI3;G4ZQI4
malate metabolic process	3	6	616	4218	3.4237	0.2136	0.363314	G4YTB0;G4ZH74;G4ZPE2
acyl-CoA biosynthetic process	3	6	616	4218	3.4237	0.2136	0.363314	G4ZDQ9;G4ZQI3;G4ZQI4
thioester biosynthetic process	3	6	616	4218	3.4237	0.2136	0.363314	G4ZDQ9;G4ZQI3;G4ZQI4
thioester metabolic process	3	6	616	4218	3.4237	0.2136	0.363314	G4ZDQ9;G4ZQI3;G4ZQI4
'de novo' IMP biosynthetic process	3	6	616	4218	3.4237	0.2136	0.363314	G4YYZ0;G4ZHP9;G4ZV45
aspartate family amino acid metabolic process	6	21	616	4218	1.9564	0.2174	0.367556	G4YK03;G4YS84;G4ZAW1;G4ZDW8;G4ZJB0;G4ZWA4
RNA metabolic process	53	308	616	4218	1.17829	0.2403	0.403847	G4YE43;G4YHC3;G4YI34;G4YIC9;G4YIT7;G4YIV8;G4YJ63;G4YKJ9;G4YNH8;G4YQA7;G4YQU6;G4YR88;G4YRI5;G4YSS1;G4YSZ3;G4YTH8;G4YTL0;G4YUP2;G4YXF0;G4YXG9;G4YYF6;G4YYU5;G4YZ30;G4Z122;G4Z1P3;G4Z666;G4Z8H6;G4ZAN8;G4ZBW3;G4ZCS5;G4ZD06;G4ZDF9;G4ZDG5;G4ZDI8;G4ZDX4;G4ZHR4;G4ZHW5;G4ZJ68;G4ZJB1;G4ZNX2;G4ZS91;G4ZSJ7;G4ZXR2;G4ZZY4;G5A2U4;G5A4L8;G5A4V1;G5AB13;G5AC51;G5ACJ4;G5AET0;G5AF23;G5AGW9
ATP biosynthetic process	7	25	616	4218	1.91727	0.2476	0.414877	G4YFP8;G4YZC6;G4ZFL0;G4ZKD3;G4ZSH2;G5A3B2;G5A7P6
intracellular transport	20	103	616	4218	1.32959	0.2583	0.428479	G4YG53;G4YG60;G4YH59;G4YHD9;G4YI15;G4YK12;G4YMP0;G4YMR4;G4YSK7;G4YUB6;G4Z0J2;G4Z251;G4Z4F6;G4Z6Z5;G4ZDE7;G4ZMM7;G4ZNV3;G4ZW32;G5A3N2;G5ABZ7
cytoskeleton organization	7	27	616	4218	1.77525	0.2697	0.428479	G4YS12;G4Z3A4;G4ZCL1;G4ZZ97;G5A2H4;G5A3R6;G5AD87
isoleucyl-tRNA aminoacylation	2	2	616	4218	6.8474	0.2704	0.428479	G4ZBW3;G4ZSJ7
asparaginyl-tRNA aminoacylation	2	2	616	4218	6.8474	0.2704	0.428479	G4YYF6;G4ZS91
tricarboxylic acid metabolic process	2	2	616	4218	6.8474	0.2704	0.428479	G4Z0M1;G4ZK84
tetrahydrofolate interconversion	2	2	616	4218	6.8474	0.2704	0.428479	G4ZQ66;G5A2H1
isocitrate metabolic process	2	2	616	4218	6.8474	0.2704	0.428479	G4Z0M1;G4ZK84
ATP-dependent chromatin remodeling	2	2	616	4218	6.8474	0.2704	0.428479	G4YI27;G4YQN8
glutamine catabolic process	2	2	616	4218	6.8474	0.2704	0.428479	G4YM72;G4ZAQ2
tyrosine metabolic process	2	2	616	4218	6.8474	0.2704	0.428479	G4Z962;G4ZJ38
L-serine biosynthetic process	2	2	616	4218	6.8474	0.2704	0.428479	G4ZKL8;G4ZW95
mannose metabolic process	2	2	616	4218	6.8474	0.2704	0.428479	G4Z5K4;G5A7D6
sulfate assimilation	2	2	616	4218	6.8474	0.2704	0.428479	G4YZI6;G4ZJC4
carbamoyl phosphate biosynthetic process	2	2	616	4218	6.8474	0.2704	0.428479	G4YM72;G4ZAQ2
carbamoyl phosphate metabolic process	2	2	616	4218	6.8474	0.2704	0.428479	G4YM72;G4ZAQ2
chorismate biosynthetic process	2	2	616	4218	6.8474	0.2704	0.428479	G4YGT3;G4Z672
cysteine metabolic process	3	7	616	4218	2.9346	0.2717	0.428479	G4ZLQ1;G4ZT05;G4ZT06
pigment metabolic process	3	7	616	4218	2.9346	0.2717	0.428479	G4YYZ0;G4ZKE1;G4ZR46
pigment biosynthetic process	3	7	616	4218	2.9346	0.2717	0.428479	G4YYZ0;G4ZKE1;G4ZR46
nucleobase biosynthetic process	3	7	616	4218	2.9346	0.2717	0.428479	G4YYP3;G4YYZ0;G4ZIY9
cellular carbohydrate metabolic process	10	44	616	4218	1.55623	0.2802	0.439422	G4YK88;G4YPI1;G4YPK8;G4YTB0;G4Z2L1;G4Z4L7;G4ZEA7;G4ZPE2;G5A3N5;G5A4U6
regulation of metabolic process	27	148	616	4218	1.24919	0.2866	0.448211	G4YE43;G4YJ63;G4YM53;G4YNH8;G4YPZ9;G4YQB2;G4YSZ3;G4YTH8;G4YTL0;G4YUP2;G4YXF0;G4YYS8;G4Z635;G4ZBW3;G4ZCL8;G4ZCS5;G4ZD06;G4ZDF9;G4ZDG5;G4ZDI8;G4ZNX2;G4ZSJ7;G4ZZH3;G5A2U4;G5A3M3;G5A4X3;G5AET0
catabolic process	85	521	616	4218	1.11714	0.2889	0.450556	G4YFX1;G4YGI1;G4YH85;G4YHC4;G4YHU2;G4YIB2;G4YIB9;G4YK89;G4YKF0;G4YKG5;G4YL54;G4YM53;G4YM72;G4YMY0;G4YN42;G4YNG4;G4YNT4;G4YPG6;G4YPU2;G4YQD3;G4YQN0;G4YQW0;G4YTL2;G4YU68;G4YW12;G4YYS8;G4Z034;G4Z044;G4Z0H2;G4Z0I4;G4Z2L8;G4Z302;G4Z3C7;G4Z5K1;G4Z635;G4Z863;G4Z899;G4Z8J6;G4Z962;G4Z973;G4Z9U6;G4Z9V2;G4ZAF8;G4ZAQ2;G4ZAV3;G4ZBB8;G4ZCT7;G4ZD97;G4ZDB7;G4ZEU1;G4ZHC0;G4ZJD7;G4ZKL1;G4ZKM2;G4ZM17;G4ZMP2;G4ZMQ6;…
macromolecule metabolic process	252	1645	616	4218	1.04896	0.3253	0.501764	G4YE43;G4YE81;G4YEF9;G4YF16;G4YF17;G4YF18;G4YF28;G4YFE9;G4YFX1;G4YFX2;G4YG54;G4YG56;G4YH41;G4YH45;G4YHC3;G4YHD6;G4YHG5;G4YHU2;G4YI34;G4YI50;G4YI51;G4YIB2;G4YIC9;G4YIF9;G4YIK7;G4YIR5;G4YIT7;G4YIV8;G4YIW2;G4YIW7;G4YJ63;G4YJ66;G4YJ94;G4YJI5;G4YJL4;G4YJT9;G4YJZ5;G4YK88;G4YKA8;G4YKF9;G4YKJ9;G4YKK3;G4YKX5;G4YL00;G4YL54;G4YLF7;G4YLN5;G4YLN7;G4YM53;G4YMY0;G4YMY1;G4YNH8;G4YNM8;G4YNR4;G4YNT4;G4YPG6;G4YPI6;…
erythrose 4-phosphate/phosphoenolpyruvate family amino acid = biosynthetic process	3	8	616	4218	2.56778	0.3295	0.502733	G4YNC3;G4ZHX8;G4ZJ38
glucan biosynthetic process	3	8	616	4218	2.56778	0.3295	0.502733	G4YK88;G4YPK8;G4ZEA7
aromatic amino acid family biosynthetic process, prephenate = pathway	3	8	616	4218	2.56778	0.3295	0.502733	G4YNC3;G4ZHX8;G4ZJ38
L-phenylalanine biosynthetic process	3	8	616	4218	2.56778	0.3295	0.502733	G4YNC3;G4ZHX8;G4ZJ38
regulation of primary metabolic process	26	143	616	4218	1.24498	0.3339	0.508069	G4YE43;G4YJ63;G4YM53;G4YNH8;G4YQB2;G4YSZ3;G4YTH8;G4YTL0;G4YUP2;G4YXF0;G4YYS8;G4Z635;G4ZBW3;G4ZCL8;G4ZCS5;G4ZD06;G4ZDF9;G4ZDG5;G4ZDI8;G4ZNX2;G4ZSJ7;G4ZZH3;G5A2U4;G5A3M3;G5A4X3;G5AET0
intracellular protein transport	16	83	616	4218	1.31998	0.347	0.522356	G4YG53;G4YG60;G4YH59;G4YHD9;G4YI15;G4YSK7;G4YUB6;G4Z251;G4Z4F6;G4Z6Z5;G4ZDE7;G4ZMM7;G4ZNV3;G4ZW32;G5A3N2;G5ABZ7
alanyl-tRNA aminoacylation	2	3	616	4218	4.56494	0.3768	0.558259	G4YHC3;G4YKJ9
GMP metabolic process	2	3	616	4218	4.56494	0.3768	0.558259	G4YIT1;G4ZAY2
mitochondrial electron transport, ubiquinol to cytochrome c	2	3	616	4218	4.56494	0.3768	0.558259	G4YFH0;G4ZRD8
threonine biosynthetic process	2	3	616	4218	4.56494	0.3768	0.558259	G4YS84;G4ZAW1
glutamine family amino acid catabolic process	2	3	616	4218	4.56494	0.3768	0.558259	G4YM72;G4ZAQ2
GMP biosynthetic process	2	3	616	4218	4.56494	0.3768	0.558259	G4YIT1;G4ZAY2
regulation of cellular protein metabolic process	6	24	616	4218	1.71185	0.3812	0.563296	G4YE43;G4YQB2;G4YTL0;G4ZBW3;G4ZCL8;G4ZSJ7
nucleobase metabolic process	4	13	616	4218	2.10689	0.4205	0.610061	G4YIB9;G4YYP3;G4YYZ0;G4ZIY9
pentose-phosphate shunt	4	13	616	4218	2.10689	0.4205	0.610061	G4YU68;G4Z5K1;G4ZKL1;G5AAH9
NADPH regeneration	4	13	616	4218	2.10689	0.4205	0.610061	G4YU68;G4Z5K1;G4ZKL1;G5AAH9
establishment of localization in cell	21	116	616	4218	1.23962	0.4226	0.610061	G4YG53;G4YG60;G4YH59;G4YHD9;G4YI15;G4YK12;G4YMP0;G4YMR4;G4YSK7;G4YUB6;G4Z0J2;G4Z251;G4Z4F6;G4Z6Z5;G4ZDE7;G4ZMM7;G4ZNV3;G4ZW32;G4ZZ75;G5A3N2;G5ABZ7
protein acylation	4	14	616	4218	1.9564	0.4445	0.636027	G4YXF0;G4ZNX2;G5A2U4;G5AAT0
ATP synthesis coupled electron transport	2	4	616	4218	3.4237	0.4677	0.636027	G4YFH0;G4ZRD8
mitochondrial ATP synthesis coupled electron transport	2	4	616	4218	3.4237	0.4677	0.636027	G4YFH0;G4ZRD8
acetate metabolic process	2	4	616	4218	3.4237	0.4677	0.636027	G4ZQI3;G4ZQI4
pyrimidine nucleobase biosynthetic process	2	4	616	4218	3.4237	0.4677	0.636027	G4YYP3;G4ZIY9
tetrahydrofolate metabolic process	2	4	616	4218	3.4237	0.4677	0.636027	G4ZQ66;G5A2H1
oxidative phosphorylation	2	4	616	4218	3.4237	0.4677	0.636027	G4YFH0;G4ZRD8
transcription initiation from RNA polymerase II promoter	2	4	616	4218	3.4237	0.4677	0.636027	G4YNH8;G5A4L8
indolalkylamine biosynthetic process	2	4	616	4218	3.4237	0.4677	0.636027	G4ZNE5;G5AGF1
chromatin remodeling	2	4	616	4218	3.4237	0.4677	0.636027	G4YI27;G4YQN8
DNA-dependent transcription, elongation	2	4	616	4218	3.4237	0.4677	0.636027	G4YTH8;G4YUP2
regulation of transcription from RNA polymerase II promoter	2	4	616	4218	3.4237	0.4677	0.636027	G4YTH8;G4YUP2
tryptophan biosynthetic process	2	4	616	4218	3.4237	0.4677	0.636027	G4ZNE5;G5AGF1
indole-containing compound biosynthetic process	2	4	616	4218	3.4237	0.4677	0.636027	G4ZNE5;G5AGF1
indole-containing compound metabolic process	2	4	616	4218	3.4237	0.4677	0.636027	G4ZNE5;G5AGF1
glutamate biosynthetic process	2	4	616	4218	3.4237	0.4677	0.636027	G4ZNI0;G5A643
threonine metabolic process	2	4	616	4218	3.4237	0.4677	0.636027	G4YS84;G4ZAW1
tryptophan metabolic process	2	4	616	4218	3.4237	0.4677	0.636027	G4ZNE5;G5AGF1
regulation of DNA-dependent transcription, elongation	2	4	616	4218	3.4237	0.4677	0.636027	G4YTH8;G4YUP2
heme biosynthetic process	2	4	616	4218	3.4237	0.4677	0.636027	G4ZKE1;G4ZR46
indolalkylamine metabolic process	2	4	616	4218	3.4237	0.4677	0.636027	G4ZNE5;G5AGF1
acetyl-CoA biosynthetic process from acetate	2	4	616	4218	3.4237	0.4677	0.636027	G4ZQI3;G4ZQI4
heme metabolic process	2	4	616	4218	3.4237	0.4677	0.636027	G4ZKE1;G4ZR46
pyrimidine-containing compound biosynthetic process	4	15	616	4218	1.82597	0.4711	0.636041	G4YNE2;G4YYP3;G4ZIY9;G5A5E0
peptidyl-lysine modification	4	15	616	4218	1.82597	0.4711	0.636041	G4YXF0;G4ZCL8;G4ZNX2;G5A2U4
NADP metabolic process	4	15	616	4218	1.82597	0.4711	0.636041	G4YU68;G4Z5K1;G4ZKL1;G5AAH9
establishment of protein localization	20	115	616	4218	1.19085	0.5055	0.671218	G4YFV9;G4YG53;G4YG60;G4YH59;G4YHD9;G4YI15;G4YIZ1;G4YSK7;G4YUB6;G4Z251;G4Z4F6;G4Z6Z5;G4ZDE7;G4ZIR2;G4ZMM7;G4ZNV3;G4ZW32;G4ZX87;G5A3N2;G5ABZ7
protein transport	20	115	616	4218	1.19085	0.5055	0.671218	G4YFV9;G4YG53;G4YG60;G4YH59;G4YHD9;G4YI15;G4YIZ1;G4YSK7;G4YUB6;G4Z251;G4Z4F6;G4Z6Z5;G4ZDE7;G4ZIR2;G4ZMM7;G4ZNV3;G4ZW32;G4ZX87;G5A3N2;G5ABZ7
aspartate family amino acid biosynthetic process	5	19	616	4218	1.80195	0.5084	0.67348	G4YK03;G4YS84;G4ZAW1;G4ZDW8;G4ZWA4
cellular localization	21	121	616	4218	1.18839	0.5143	0.679697	G4YG53;G4YG60;G4YH59;G4YHD9;G4YI15;G4YK12;G4YMP0;G4YMR4;G4YSK7;G4YUB6;G4Z0J2;G4Z251;G4Z4F6;G4Z6Z5;G4ZDE7;G4ZMM7;G4ZNV3;G4ZW32;G4ZZ75;G5A3N2;G5ABZ7
cellular macromolecule localization	16	88	616	4218	1.24498	0.5403	0.685402	G4YG53;G4YG60;G4YH59;G4YHD9;G4YI15;G4YSK7;G4YUB6;G4Z251;G4Z4F6;G4Z6Z5;G4ZDE7;G4ZMM7;G4ZNV3;G4ZW32;G5A3N2;G5ABZ7
cellular protein localization	16	88	616	4218	1.24498	0.5403	0.685402	G4YG53;G4YG60;G4YH59;G4YHD9;G4YI15;G4YSK7;G4YUB6;G4Z251;G4Z4F6;G4Z6Z5;G4ZDE7;G4ZMM7;G4ZNV3;G4ZW32;G5A3N2;G5ABZ7
response to wounding	2	5	616	4218	2.73896	0.5454	0.685402	G4YIR5;G5ABJ2
hemostasis	2	5	616	4218	2.73896	0.5454	0.685402	G4YIR5;G5ABJ2
blood coagulation	2	5	616	4218	2.73896	0.5454	0.685402	G4YIR5;G5ABJ2
cellular aldehyde metabolic process	2	5	616	4218	2.73896	0.5454	0.685402	G4YPI1;G5AJ02
protein N-linked glycosylation	2	5	616	4218	2.73896	0.5454	0.685402	G4ZSH8;G5ACX5
wound healing	2	5	616	4218	2.73896	0.5454	0.685402	G4YIR5;G5ABJ2
nuclear transport	2	5	616	4218	2.73896	0.5454	0.685402	G4Z0J2;G5A3N2
regulation of body fluid levels	2	5	616	4218	2.73896	0.5454	0.685402	G4YIR5;G5ABJ2
cysteine biosynthetic process from serine	2	5	616	4218	2.73896	0.5454	0.685402	G4ZT05;G4ZT06
serine family amino acid catabolic process	2	5	616	4218	2.73896	0.5454	0.685402	G4ZBB8;G4ZJD7
glycine catabolic process	2	5	616	4218	2.73896	0.5454	0.685402	G4ZBB8;G4ZJD7
deoxyribonucleotide metabolic process	2	5	616	4218	2.73896	0.5454	0.685402	G4YNE2;G4Z899
cysteine biosynthetic process	2	5	616	4218	2.73896	0.5454	0.685402	G4ZT05;G4ZT06
pyrimidine nucleobase metabolic process	2	5	616	4218	2.73896	0.5454	0.685402	G4YYP3;G4ZIY9
prenylation	2	5	616	4218	2.73896	0.5454	0.685402	G4YUB5;G5A8T2
nucleocytoplasmic transport	2	5	616	4218	2.73896	0.5454	0.685402	G4Z0J2;G5A3N2
protein prenylation	2	5	616	4218	2.73896	0.5454	0.685402	G4YUB5;G5A8T2
coagulation	2	5	616	4218	2.73896	0.5454	0.685402	G4YIR5;G5ABJ2
regulation of biological process	62	393	616	4218	1.08025	0.5992	0.744701	G4YE43;G4YIT7;G4YJ63;G4YKF9;G4YKG9;G4YM53;G4YNH8;G4YP23;G4YPZ9;G4YQB2;G4YQB5;G4YSZ3;G4YTH8;G4YTL0;G4YUP2;G4YUW9;G4YVS2;G4YXB6;G4YXC0;G4YXF0;G4YXR9;G4YYS8;G4YZI6;G4Z124;G4Z3P3;G4Z635;G4Z6U6;G4Z6X0;G4ZBW3;G4ZCL8;G4ZCS5;G4ZD06;G4ZDF9;G4ZDG5;G4ZDI8;G4ZG16;G4ZH80;G4ZIR2;G4ZJ49;G4ZKB8;G4ZNX2;G4ZQI8;G4ZRN9;G4ZSJ7;G4ZZH3;G5A273;G5A2U4;G5A3B1;G5A3M3;G5A3N2;G5A3Y0;G5A4X3;G5A5A2;G5A6Y8;G5AAU0;G5ABW1;G5ABZ6;…
nitrogen compound metabolic process	193	1278	616	4218	1.03408	0.6016	0.745016	G4YE43;G4YE49;G4YEI0;G4YFP8;G4YG54;G4YG56;G4YGI1;G4YGT3;G4YHC3;G4YHD6;G4YI34;G4YIB9;G4YIC9;G4YIP5;G4YIT1;G4YIT7;G4YIV8;G4YJ63;G4YJQ5;G4YK03;G4YK89;G4YKF0;G4YKJ9;G4YKK3;G4YM72;G4YM73;G4YMC6;G4YMI5;G4YNC3;G4YNE2;G4YNG4;G4YNH8;G4YNZ2;G4YPI6;G4YPU2;G4YPX1;G4YQA7;G4YQK2;G4YQK3;G4YQU6;G4YQV9;G4YQW0;G4YR88;G4YRI5;G4YS84;G4YSS1;G4YSZ3;G4YTE1;G4YTH8;G4YTL0;G4YTL2;G4YU68;G4YUP2;G4YVC5;G4YVH4;G4YVL6;G4YVV4;…
negative regulation of biological process	6	29	616	4218	1.4167	0.6021	0.745016	G4YPZ9;G4ZCS5;G4ZD06;G4ZDF9;G4ZDG5;G4ZDI8
flavin-containing compound biosynthetic process	3	9	616	4218	2.28247	0.6278	0.766706	G4YVH4;G5A1M1;G5A1M2
flavin-containing compound metabolic process	3	9	616	4218	2.28247	0.6278	0.766706	G4YVH4;G5A1M1;G5A1M2
riboflavin metabolic process	3	9	616	4218	2.28247	0.6278	0.766706	G4YVH4;G5A1M1;G5A1M2
riboflavin biosynthetic process	3	9	616	4218	2.28247	0.6278	0.766706	G4YVH4;G5A1M1;G5A1M2
glutamate metabolic process	3	9	616	4218	2.28247	0.6278	0.766706	G4YNZ2;G4ZNI0;G5A643
guanosine-containing compound biosynthetic process	3	9	616	4218	2.28247	0.6278	0.766706	G4YIT1;G4ZAY2;G5A5E0
organophosphate biosynthetic process	25	150	616	4218	1.14123	0.637	0.774784	G4YEI0;G4YFP8;G4YIT1;G4YM72;G4YNE2;G4YT78;G4YVV4;G4YYZ0;G4YZ54;G4YZC6;G4Z4L7;G4ZAQ2;G4ZAY2;G4ZFL0;G4ZHP9;G4ZKD3;G4ZNA3;G4ZSH2;G4ZSJ1;G4ZV45;G4ZXT2;G5A3B2;G5A5E0;G5A790;G5A7P6
fatty acid beta-oxidation	3	10	616	4218	2.05422	0.6468	0.774784	G4YQN0;G4Z9U6;G4Z9V2
monocarboxylic acid catabolic process	3	10	616	4218	2.05422	0.6468	0.774784	G4YQN0;G4Z9U6;G4Z9V2
cellular polysaccharide biosynthetic process	3	10	616	4218	2.05422	0.6468	0.774784	G4YK88;G4YPK8;G4ZEA7
lipid oxidation	3	10	616	4218	2.05422	0.6468	0.774784	G4YQN0;G4Z9U6;G4Z9V2
fatty acid oxidation	3	10	616	4218	2.05422	0.6468	0.774784	G4YQN0;G4Z9U6;G4Z9V2
fatty acid catabolic process	3	10	616	4218	2.05422	0.6468	0.774784	G4YQN0;G4Z9U6;G4Z9V2
polysaccharide biosynthetic process	3	10	616	4218	2.05422	0.6468	0.774784	G4YK88;G4YPK8;G4ZEA7
cellular lipid catabolic process	3	10	616	4218	2.05422	0.6468	0.774784	G4YQN0;G4Z9U6;G4Z9V2
biological regulation	64	410	616	4218	1.06886	0.6585	0.787124	G4YE43;G4YIR5;G4YIT7;G4YJ63;G4YKF9;G4YKG9;G4YM53;G4YNH8;G4YP23;G4YPZ9;G4YQB2;G4YQB5;G4YSZ3;G4YTH8;G4YTL0;G4YUP2;G4YUW9;G4YVS2;G4YXB6;G4YXC0;G4YXF0;G4YXR9;G4YYS8;G4YZI6;G4Z124;G4Z3P3;G4Z635;G4Z6U6;G4Z6X0;G4ZBW3;G4ZCL8;G4ZCS5;G4ZD06;G4ZDF9;G4ZDG5;G4ZDI8;G4ZG16;G4ZH80;G4ZIR2;G4ZJ49;G4ZKB8;G4ZNX2;G4ZQI8;G4ZRN9;G4ZSJ7;G4ZZH3;G5A273;G5A2U4;G5A3B1;G5A3M3;G5A3N2;G5A3Y0;G5A4X3;G5A5A2;G5A6Y8;G5AAU0;G5ABJ2;…
ion transport	17	99	616	4218	1.17582	0.6649	0.79309	G4YFP8;G4YIF2;G4YSW0;G4YU86;G4YW12;G4YZC6;G4ZFL0;G4ZFV9;G4ZIE9;G4ZIG8;G4ZKD3;G4ZPB3;G4ZRU3;G4ZSH2;G5A3B2;G5A793;G5A7P6
methionine metabolic process	3	12	616	4218	1.71185	0.6908	0.822242	G4YK03;G4YS84;G4ZJB0
transcription, DNA-templated	20	122	616	4218	1.12253	0.6978	0.826512	G4YIV8;G4YJ63;G4YNH8;G4YQU6;G4YSZ3;G4YTH8;G4YUP2;G4YXF0;G4ZAN8;G4ZCS5;G4ZD06;G4ZDF9;G4ZDG5;G4ZDI8;G4ZDX4;G4ZNX2;G5A2U4;G5A4L8;G5AET0;G5AGW9
DNA-dependent transcription, initiation	2	13	616	4218	1.05345	0.7066	0.826512	G4YNH8;G5A4L8
inositol lipid-mediated signaling	2	13	616	4218	1.05345	0.7066	0.826512	G4YXB6;G4YXC0
phosphatidylinositol-mediated signaling	2	13	616	4218	1.05345	0.7066	0.826512	G4YXB6;G4YXC0
peptide metabolic process	2	13	616	4218	1.05345	0.7066	0.826512	G5AB53;G5ABW1
pyrimidine nucleotide metabolic process	2	13	616	4218	1.05345	0.7066	0.826512	G4YNE2;G5A5E0
regulation of ARF protein signal transduction	2	13	616	4218	1.05345	0.7066	0.826512	G4YYS8;G5A4X3
ARF protein signal transduction	2	13	616	4218	1.05345	0.7066	0.826512	G4YYS8;G5A4X3
cofactor biosynthetic process	11	62	616	4218	1.21486	0.7166	0.834285	G4Z484;G4ZBN5;G4ZDQ9;G4ZEA0;G4ZKE1;G4ZNA7;G4ZQI3;G4ZQI4;G4ZR46;G4ZXT2;G4ZXX1
regulation of cellular metabolic process	23	142	616	4218	1.10909	0.7175	0.834285	G4YE43;G4YJ63;G4YNH8;G4YQB2;G4YSZ3;G4YTH8;G4YTL0;G4YUP2;G4YXF0;G4YYS8;G4Z635;G4ZBW3;G4ZCL8;G4ZCS5;G4ZD06;G4ZDF9;G4ZDG5;G4ZDI8;G4ZNX2;G4ZSJ7;G5A2U4;G5A4X3;G5AET0
sulfur amino acid biosynthetic process	4	16	616	4218	1.71185	0.7187	0.834285	G4YK03;G4YS84;G4ZT05;G4ZT06
vitamin biosynthetic process	4	17	616	4218	1.61115	0.7277	0.834983	G4YVH4;G4ZHU5;G5A1M1;G5A1M2
response to oxidative stress	4	17	616	4218	1.61115	0.7277	0.834983	G4YYA1;G4ZCT7;G4ZPF9;G4ZXP6
water-soluble vitamin biosynthetic process	4	17	616	4218	1.61115	0.7277	0.834983	G4YVH4;G4ZHU5;G5A1M1;G5A1M2
actin cytoskeleton organization	4	17	616	4218	1.61115	0.7277	0.834983	G4ZCL1;G4ZZ97;G5A2H4;G5AD87
actin filament-based process	4	17	616	4218	1.61115	0.7277	0.834983	G4ZCL1;G4ZZ97;G5A2H4;G5AD87
coenzyme metabolic process	12	68	616	4218	1.20837	0.7282	0.834983	G4YU68;G4Z484;G4Z5K1;G4ZDQ9;G4ZEA0;G4ZKL1;G4ZQ66;G4ZQI3;G4ZQI4;G4ZXT2;G5A2H1;G5AAH9
pyrimidine-containing compound metabolic process	4	18	616	4218	1.52165	0.7383	0.844843	G4YNE2;G4YYP3;G4ZIY9;G5A5E0
water-soluble vitamin metabolic process	4	19	616	4218	1.44156	0.7502	0.854985	G4YVH4;G4ZHU5;G5A1M1;G5A1M2
vitamin metabolic process	4	19	616	4218	1.44156	0.7502	0.854985	G4YVH4;G4ZHU5;G5A1M1;G5A1M2
cellular modified amino acid metabolic process	6	30	616	4218	1.36948	0.7936	0.893594	G4Z484;G4ZCL8;G4ZEA0;G4ZQ66;G5A2H1;G5ABW1
RNA biosynthetic process	20	124	616	4218	1.10442	0.7962	0.894732	G4YIV8;G4YJ63;G4YNH8;G4YQU6;G4YSZ3;G4YTH8;G4YUP2;G4YXF0;G4ZAN8;G4ZCS5;G4ZD06;G4ZDF9;G4ZDG5;G4ZDI8;G4ZDX4;G4ZNX2;G5A2U4;G5A4L8;G5AET0;G5AGW9
ribonucleoprotein complex biogenesis	5	34	616	4218	1.00697	0.8094	0.907753	G4YJT9;G4YPL2;G4YQA7;G4ZZY4;G5AF14
regulation of cellular process	58	386	616	4218	1.02888	0.88	0.98497	G4YE43;G4YIT7;G4YJ63;G4YKF9;G4YKG9;G4YNH8;G4YP23;G4YQB2;G4YQB5;G4YSZ3;G4YTH8;G4YTL0;G4YUP2;G4YUW9;G4YVS2;G4YXB6;G4YXC0;G4YXF0;G4YXR9;G4YYS8;G4YZI6;G4Z124;G4Z3P3;G4Z635;G4Z6U6;G4Z6X0;G4ZBW3;G4ZCL8;G4ZCS5;G4ZD06;G4ZDF9;G4ZDG5;G4ZDI8;G4ZG16;G4ZH80;G4ZIR2;G4ZJ49;G4ZKB8;G4ZNX2;G4ZQI8;G4ZRN9;G4ZSJ7;G5A273;G5A2U4;G5A3B1;G5A3N2;G5A3Y0;G5A4X3;G5A5A2;G5A6Y8;G5AAU0;G5ABW1;G5ABZ6;G5AD87;G5AEN5;G5AET0;G5AET1;…
guanosine-containing compound metabolic process	15	102	616	4218	1.00697	0.8878	0.991729	G4YGI1;G4YIT1;G4YK89;G4YTL2;G4YYS8;G4Z044;G4Z0H2;G4ZAY2;G4ZPT1;G4ZPW0;G4ZWA2;G5A228;G5A4X3;G5A5E0;G5AI22
protein localization	20	126	616	4218	1.08689	0.8979	1	G4YFV9;G4YG53;G4YG60;G4YH59;G4YHD9;G4YI15;G4YIZ1;G4YSK7;G4YUB6;G4Z251;G4Z4F6;G4Z6Z5;G4ZDE7;G4ZIR2;G4ZMM7;G4ZNV3;G4ZW32;G4ZX87;G5A3N2;G5ABZ7
macromolecule localization	20	128	616	4218	1.06991	0.899	1	G4YFV9;G4YG53;G4YG60;G4YH59;G4YHD9;G4YI15;G4YIZ1;G4YSK7;G4YUB6;G4Z251;G4Z4F6;G4Z6Z5;G4ZDE7;G4ZIR2;G4ZMM7;G4ZNV3;G4ZW32;G4ZX87;G5A3N2;G5ABZ7
amine biosynthetic process	2	8	616	4218	1.71185	1	1	G4ZNE5;G5AGF1
pteridine-containing compound metabolic process	3	18	616	4218	1.14123	1	1	G4Z484;G4ZQ66;G5A2H1
positive regulation of cellular metabolic process	2	8	616	4218	1.71185	1	1	G4YNH8;G4ZCL8
positive regulation of cellular biosynthetic process	2	6	616	4218	2.28247	1	1	G4YNH8;G4ZCL8
nicotinamide nucleotide metabolic process	4	22	616	4218	1.24498	1	1	G4YU68;G4Z5K1;G4ZKL1;G5AAH9
(1-&gt;3)-beta-D-glucan biosynthetic process	2	7	616	4218	1.9564	1	1
(1-&gt;3)-beta-D-glucan metabolic process	2	7	616	4218	1.9564	1	1
cellular glucan metabolic process	3	17	616	4218	1.20837	1	1	G4YK88;G4YPK8;G4ZEA7
reactive oxygen species metabolic process	2	9	616	4218	1.52165	1	1	G4ZCT7;G4ZZH9
internal protein amino acid acetylation	3	13	616	4218	1.58017	1	1	G4YXF0;G4ZNX2;G5A2U4
protein acetylation	3	13	616	4218	1.58017	1	1	G4YXF0;G4ZNX2;G5A2U4
chromatin organization	14	89	616	4218	1.07712	1	1	G4YG54;G4YG56;G4YHD6;G4YI27;G4YKK3;G4YQK2;G4YQN8;G4YQV9;G4YXF0;G4YXI9;G4YXX0;G4YXY7;G4ZNX2;G5A2U4
cellular protein complex assembly	4	24	616	4218	1.14123	1	1	G4YG86;G4ZZ97;G5AA75;G5AD87
regulation of ARF GTPase activity	2	9	616	4218	1.52165	1	1	G4YYS8;G5A4X3
ribosome biogenesis	5	31	616	4218	1.10442	1	1	G4YJT9;G4YPL2;G4YQA7;G4ZZY4;G5AF14
histone acetylation	3	13	616	4218	1.58017	1	1	G4YXF0;G4ZNX2;G5A2U4
pyridine-containing compound metabolic process	4	22	616	4218	1.24498	1	1	G4YU68;G4Z5K1;G4ZKL1;G5AAH9
cellular amine metabolic process	2	11	616	4218	1.24498	1	1	G4ZNE5;G5AGF1
single-multicellular organism process	2	10	616	4218	1.36948	1	1	G4YIR5;G5ABJ2
regulation of cellular component organization	2	12	616	4218	1.14123	1	1	G4ZCL8;G5AD87
vesicle-mediated transport	14	91	616	4218	1.05345	1	1	G4YG53;G4YI15;G4YMR4;G4YP98;G4YSK7;G4YUB6;G4Z251;G4Z6Z5;G4ZDE7;G4ZMM7;G4ZW32;G4ZZ75;G5A9Z1;G5AAG4
folic acid-containing compound metabolic process	3	14	616	4218	1.4673	1	1	G4Z484;G4ZQ66;G5A2H1
positive regulation of macromolecule metabolic process	2	6	616	4218	2.28247	1	1	G4YNH8;G4ZCL8
isoleucine metabolic process	2	6	616	4218	2.28247	1	1	G4YS84;G4YTE1
methionine biosynthetic process	2	11	616	4218	1.24498	1	1	G4YK03;G4YS84
multicellular organismal process	2	10	616	4218	1.36948	1	1	G4YIR5;G5ABJ2
cellular carbohydrate biosynthetic process	4	21	616	4218	1.30427	1	1	G4YK88;G4YPK8;G4Z4L7;G4ZEA7
purine nucleobase metabolic process	2	8	616	4218	1.71185	1	1	G4YIB9;G4YYZ0
polyol metabolic process	2	7	616	4218	1.9564	1	1	G4Z4L7;G5A4U6
actin filament organization	2	6	616	4218	2.28247	1	1	G4ZZ97;G5AD87
cellular biogenic amine metabolic process	2	10	616	4218	1.36948	1	1	G4ZNE5;G5AGF1
pyridine nucleotide metabolic process	4	22	616	4218	1.24498	1	1	G4YU68;G4Z5K1;G4ZKL1;G5AAH9
cellular biogenic amine biosynthetic process	2	8	616	4218	1.71185	1	1	G4ZNE5;G5AGF1
positive regulation of biological process	2	10	616	4218	1.36948	1	1	G4YNH8;G4ZCL8
positive regulation of cellular process	2	10	616	4218	1.36948	1	1	G4YNH8;G4ZCL8
negative regulation of cellular process	5	27	616	4218	1.26804	1	1	G4ZCS5;G4ZD06;G4ZDF9;G4ZDG5;G4ZDI8
lipid catabolic process	4	20	616	4218	1.36948	1	1	G4YQN0;G4Z9U6;G4Z9V2;G4ZHC0
actin polymerization or depolymerization	2	6	616	4218	2.28247	1	1	G4ZZ97;G5AD87
cellular polysaccharide metabolic process	3	19	616	4218	1.08117	1	1	G4YK88;G4YPK8;G4ZEA7
pyrimidine nucleotide biosynthetic process	2	11	616	4218	1.24498	1	1	G4YNE2;G5A5E0
sulfur compound biosynthetic process	5	27	616	4218	1.26804	1	1	G4YK03;G4YS84;G4ZEA0;G4ZT05;G4ZT06
positive regulation of biosynthetic process	2	6	616	4218	2.28247	1	1	G4YNH8;G4ZCL8
positive regulation of metabolic process	2	8	616	4218	1.71185	1	1	G4YNH8;G4ZCL8
isoleucine biosynthetic process	2	6	616	4218	2.28247	1	1	G4YS84;G4YTE1
peptidyl-lysine acetylation	3	13	616	4218	1.58017	1	1	G4YXF0;G4ZNX2;G5A2U4
internal peptidyl-lysine acetylation	3	13	616	4218	1.58017	1	1	G4YXF0;G4ZNX2;G5A2U4
iron-sulfur cluster assembly	2	9	616	4218	1.52165	1	1	G4YNR1;G5A241
actin filament polymerization	2	6	616	4218	2.28247	1	1	G4ZZ97;G5AD87
metallo-sulfur cluster assembly	2	9	616	4218	1.52165	1	1	G4YNR1;G5A241
positive regulation of macromolecule biosynthetic process	2	6	616	4218	2.28247	1	1	G4YNH8;G4ZCL8
beta-glucan biosynthetic process	2	7	616	4218	1.9564	1	1	G4YK88;G4YPK8
chromosome organization	15	98	616	4218	1.04807	1	1	G4YF14;G4YG54;G4YG56;G4YHD6;G4YI27;G4YKK3;G4YQK2;G4YQN8;G4YQV9;G4YXF0;G4YXI9;G4YXX0;G4YXY7;G4ZNX2;G5A2U4
glucan metabolic process	3	17	616	4218	1.20837	1	1	G4YK88;G4YPK8;G4ZEA7
