# Supplementary material for: Acetylome analysis reveals the involvement of lysine acetylation in diverse biological processes in Phytophthora sojae
Source: Sci Rep. 2016 Jul 14;6:29897. doi: 10.1038/srep29897 (PMC4944153; doi:10.1038/srep29897)
Supplement: Supplementary Dataset 5 [file srep29897-s6.xls]

## Sheet: Regulated
Table S5. Protein GO enrichment based on molecular function.
GO Terms	Mapping	Background	All mapping	All background	Fold enrichment	Fisher' exact Test P value	Benjamini	Protein IDs
structural molecule activity	77	138	827	7708	5.20053	2.2e-16	2.376e-14	G4YEF9;G4YF16;G4YF18;G4YF28;G4YFX2;G4YG53;G4YH41;G4YH45;G4YI50;G4YI51;G4YIK7;G4YIW7;G4YJ66;G4YJ94;G4YJI5;G4YJT9;G4YJZ5;G4YKA8;G4YPP9;G4YQJ4;G4YR42;G4YRY9;G4YSK7;G4YTK2;G4YUL9;G4YVS1;G4YW93;G4YWA6;G4YYZ2;G4Z0J2;G4Z251;G4Z2L6;G4Z344;G4Z3C6;G4Z7C5;G4Z8B7;G4Z8Z4;G4Z944;G4Z9L4;G4Z9S7;G4ZB00;G4ZD56;G4ZDE7;G4ZII5;G4ZIX6;G4ZIX7;G4ZML3;G4ZPH1;G4ZPQ4;G4ZQP8;G4ZR12;G4ZRI3;G4ZRV0;G4ZSH6;G4ZT00;G4ZT11;G4ZU26;…
structural constituent of ribosome	70	112	827	7708	5.82527	2.2e-16	2.376e-14	G4YEF9;G4YF16;G4YF18;G4YF28;G4YFX2;G4YH41;G4YH45;G4YI50;G4YI51;G4YIK7;G4YIW7;G4YJ66;G4YJ94;G4YJI5;G4YJT9;G4YJZ5;G4YKA8;G4YPP9;G4YQJ4;G4YR42;G4YRY9;G4YTK2;G4YUL9;G4YVS1;G4YW93;G4YWA6;G4YYZ2;G4Z2L6;G4Z344;G4Z3C6;G4Z7C5;G4Z8B7;G4Z8Z4;G4Z944;G4Z9L4;G4ZB00;G4ZD56;G4ZII5;G4ZIX6;G4ZIX7;G4ZML3;G4ZPH1;G4ZPQ4;G4ZQP8;G4ZR12;G4ZRI3;G4ZRV0;G4ZSH6;G4ZT00;G4ZT11;G4ZU26;G4ZUC1;G4ZUX7;G4ZV46;G4ZWX8;G5A0D4;G5A164;…
oxidoreductase activity	162	805	827	7708	1.87567	2.2e-16	2.376e-14	G4YE49;G4YFF7;G4YFH0;G4YFW8;G4YG36;G4YGT3;G4YH85;G4YIB9;G4YIQ2;G4YIT1;G4YJK9;G4YKD7;G4YKF9;G4YKG9;G4YLN7;G4YM73;G4YMK4;G4YNC3;G4YNN1;G4YP23;G4YPV0;G4YPV5;G4YQB5;G4YQK1;G4YQM3;G4YQN0;G4YQV4;G4YRY0;G4YS84;G4YSD6;G4YSG8;G4YSV8;G4YTB0;G4YUN7;G4YVC5;G4YVE0;G4YVS2;G4YVV3;G4YWQ9;G4YXP4;G4YXR9;G4YYA1;G4YYY0;G4YZ93;G4YZI6;G4YZZ5;G4Z031;G4Z058;G4Z0B7;G4Z0M1;G4Z0N4;G4Z124;G4Z1M7;G4Z1U0;G4Z1Z5;G4Z2A2;G4Z2A3;…
cofactor binding	86	325	827	7708	2.46633	9.238e-16	7.48278e-14	G4YE49;G4YGA6;G4YHC5;G4YIP5;G4YKI0;G4YM73;G4YNZ2;G4YPV5;G4YPX4;G4YQK1;G4YQK3;G4YQN0;G4YSV8;G4YUN7;G4YVS2;G4YVV3;G4YWQ9;G4Z0M1;G4Z259;G4Z2A2;G4Z2A3;G4Z2N8;G4Z320;G4Z4V6;G4Z5K1;G4Z5K7;G4Z6S8;G4Z6U6;G4Z715;G4Z7C4;G4Z858;G4Z863;G4Z8H5;G4Z9U6;G4Z9V2;G4ZB37;G4ZBB8;G4ZCS5;G4ZDF9;G4ZDG5;G4ZDI8;G4ZE42;G4ZEQ7;G4ZEQ8;G4ZH74;G4ZI63;G4ZI89;G4ZJ38;G4ZK84;G4ZKC2;G4ZKH5;G4ZKL1;G4ZKL8;G4ZLQ1;G4ZLQ3;G4ZMM3;G4ZN49;…
catalytic activity	586	4525	827	7708	1.20702	3.212e-14	1.73448e-12	G4YE43;G4YE49;G4YED3;G4YEI0;G4YEI5;G4YEM2;G4YEN8;G4YEZ9;G4YF17;G4YFE9;G4YFF7;G4YFH0;G4YFP8;G4YFW8;G4YFX1;G4YG36;G4YGA6;G4YGI1;G4YGT3;G4YH03;G4YH85;G4YH96;G4YH99;G4YHA2;G4YHC3;G4YHC4;G4YHC5;G4YHD9;G4YHG5;G4YHU2;G4YI27;G4YI34;G4YIB2;G4YIB9;G4YIC7;G4YIC9;G4YID5;G4YIF9;G4YIP5;G4YIQ2;G4YIR5;G4YIS6;G4YIT1;G4YIT7;G4YIV8;G4YIW2;G4YJ69;G4YJA9;G4YJB2;G4YJK9;G4YJL5;G4YJQ5;G4YJT8;G4YK03;G4YK80;G4YK89;G4YKD7;…
disulfide oxidoreductase activity	19	26	827	7708	6.81109	1.986e-12	9.19234e-11	G4YKF9;G4YKG9;G4YQB5;G4YXR9;G4YZI6;G4Z124;G4Z6X0;G4ZJ49;G4ZKB8;G4ZQI8;G4ZRN9;G5A3Y0;G5A5A2;G5A6Y8;G5A721;G5AAU0;G5ABW1;G5ABZ6;G5AH91
small molecule binding	299	1982	827	7708	1.40606	2.841e-12	1.15061e-10	G4YE43;G4YE49;G4YEN8;G4YF14;G4YFP8;G4YFW8;G4YG36;G4YG50;G4YG82;G4YGH8;G4YGI1;G4YGT3;G4YH96;G4YHC3;G4YHC4;G4YHD9;G4YI27;G4YI34;G4YIB2;G4YIC7;G4YIG7;G4YIT1;G4YIT7;G4YJA9;G4YJI5;G4YJL5;G4YJU0;G4YK80;G4YK89;G4YKD7;G4YKF0;G4YKJ9;G4YKY9;G4YL64;G4YM72;G4YM73;G4YMC6;G4YME0;G4YMK4;G4YMK8;G4YN76;G4YNE2;G4YNG4;G4YNM8;G4YNN0;G4YNN1;G4YNR4;G4YP32;G4YPI6;G4YPP5;G4YPU2;G4YPV5;G4YQK1;G4YQK6;G4YQM3;G4YQN0;G4YQN8;…
protein disulfide oxidoreductase activity	18	24	827	7708	6.99033	4.652e-12	1.67472e-10	G4YKF9;G4YKG9;G4YQB5;G4YXR9;G4YZI6;G4Z124;G4Z6X0;G4ZJ49;G4ZKB8;G4ZQI8;G4ZRN9;G5A3Y0;G5A5A2;G5A6Y8;G5A721;G5AAU0;G5ABZ6;G5AH91
nucleotide binding	290	1954	827	7708	1.38328	6.019e-11	1.70864e-09	G4YE43;G4YE49;G4YEN8;G4YF14;G4YFP8;G4YFW8;G4YG36;G4YG50;G4YG82;G4YGH8;G4YGI1;G4YGT3;G4YH96;G4YHC3;G4YHC4;G4YHD9;G4YI27;G4YI34;G4YIB2;G4YIC7;G4YIG7;G4YIT1;G4YIT7;G4YJA9;G4YJI5;G4YJL5;G4YJU0;G4YK80;G4YK89;G4YKD7;G4YKF0;G4YKJ9;G4YKY9;G4YL64;G4YM72;G4YM73;G4YME0;G4YMK4;G4YMK8;G4YN76;G4YNE2;G4YNG4;G4YNM8;G4YNN0;G4YNN1;G4YNR4;G4YP32;G4YPI6;G4YPP5;G4YPU2;G4YPV5;G4YQK1;G4YQK6;G4YQM3;G4YQN0;G4YQN8;G4YQV4;…
nucleoside phosphate binding	290	1954	827	7708	1.38328	6.019e-11	1.70864e-09	G4YE43;G4YE49;G4YEN8;G4YF14;G4YFP8;G4YFW8;G4YG36;G4YG50;G4YG82;G4YGH8;G4YGI1;G4YGT3;G4YH96;G4YHC3;G4YHC4;G4YHD9;G4YI27;G4YI34;G4YIB2;G4YIC7;G4YIG7;G4YIT1;G4YIT7;G4YJA9;G4YJI5;G4YJL5;G4YJU0;G4YK80;G4YK89;G4YKD7;G4YKF0;G4YKJ9;G4YKY9;G4YL64;G4YM72;G4YM73;G4YME0;G4YMK4;G4YMK8;G4YN76;G4YNE2;G4YNG4;G4YNM8;G4YNN0;G4YNN1;G4YNR4;G4YP32;G4YPI6;G4YPP5;G4YPU2;G4YPV5;G4YQK1;G4YQK6;G4YQM3;G4YQN0;G4YQN8;G4YQV4;…
ligase activity, forming carbon-oxygen bonds	23	44	827	7708	4.87205	7.383e-11	1.70864e-09	G4YE43;G4YHC3;G4YI34;G4YIT7;G4YKJ9;G4YR88;G4YRI5;G4YSS1;G4YTL0;G4YXG9;G4YYF6;G4Z1P3;G4Z666;G4Z8H6;G4ZBW3;G4ZHR4;G4ZJ68;G4ZJB1;G4ZS91;G4ZSJ7;G4ZXR2;G5AB13;G5AF23
ligase activity, forming aminoacyl-tRNA and related compounds	23	44	827	7708	4.87205	7.383e-11	1.70864e-09	G4YE43;G4YHC3;G4YI34;G4YIT7;G4YKJ9;G4YR88;G4YRI5;G4YSS1;G4YTL0;G4YXG9;G4YYF6;G4Z1P3;G4Z666;G4Z8H6;G4ZBW3;G4ZHR4;G4ZJ68;G4ZJB1;G4ZS91;G4ZSJ7;G4ZXR2;G5AB13;G5AF23
aminoacyl-tRNA ligase activity	23	44	827	7708	4.87205	7.383e-11	1.70864e-09	G4YE43;G4YHC3;G4YI34;G4YIT7;G4YKJ9;G4YR88;G4YRI5;G4YSS1;G4YTL0;G4YXG9;G4YYF6;G4Z1P3;G4Z666;G4Z8H6;G4ZBW3;G4ZHR4;G4ZJ68;G4ZJB1;G4ZS91;G4ZSJ7;G4ZXR2;G5AB13;G5AF23
oxidoreductase activity, acting on a sulfur group of donors	21	38	827	7708	5.15077	1.643e-10	3.54888e-09	G4YKF9;G4YKG9;G4YQB5;G4YVS2;G4YXR9;G4YZI6;G4Z124;G4Z6X0;G4ZJ49;G4ZKB8;G4ZQI8;G4ZRN9;G5A3Y0;G5A5A2;G5A6Y8;G5A721;G5AAU0;G5ABW1;G5ABZ6;G5AEN5;G5AH91
isomerase activity	33	97	827	7708	3.17087	2.439e-09	4.64845e-08	G4YID5;G4YIW2;G4YKF9;G4YKG9;G4YLF7;G4YQ00;G4YWB0;G4YXR9;G4YYM1;G4Z124;G4Z4L7;G4Z4M7;G4Z7L2;G4Z863;G4Z8J6;G4Z973;G4ZGN7;G4ZGP8;G4ZHX8;G4ZQ23;G4ZR09;G4ZTH8;G4ZVJ1;G4ZWX5;G5A0X6;G5A3Y0;G5A4V1;G5A7D6;G5AAH9;G5AAU0;G5ABD5;G5ADS5;G5AGF1
oxidoreductase activity, acting on the CH-OH group of donors, NAD = or NADP as acceptor	29	79	827	7708	3.42143	3.965e-09	7.137e-08	G4YE49;G4YGT3;G4YIT1;G4YS84;G4YTB0;G4YVV3;G4YWQ9;G4Z0M1;G4Z5K1;G4Z6S8;G4Z7C4;G4ZE42;G4ZEQ7;G4ZEQ8;G4ZH74;G4ZK84;G4ZKL1;G4ZKL8;G4ZPE2;G4ZW95;G4ZXB0;G5A0X6;G5A1I5;G5A1I8;G5A1K8;G5A426;G5A7Q7;G5A9R7;G5ADN0
coenzyme binding	57	240	827	7708	2.2136	1.39e-08	2.2518e-07	G4YE49;G4YM73;G4YPV5;G4YQK1;G4YQN0;G4YSV8;G4YUN7;G4YVS2;G4YVV3;G4YWQ9;G4Z0M1;G4Z2A2;G4Z2A3;G4Z2N8;G4Z5K1;G4Z6U6;G4Z715;G4Z7C4;G4Z858;G4Z863;G4Z8H5;G4Z9U6;G4Z9V2;G4ZB37;G4ZCS5;G4ZDF9;G4ZDG5;G4ZDI8;G4ZE42;G4ZEQ7;G4ZEQ8;G4ZH74;G4ZI63;G4ZK84;G4ZKC2;G4ZKL1;G4ZKL8;G4ZLQ3;G4ZNB9;G4ZNI0;G4ZPG3;G4ZQ96;G4ZQ98;G4ZSB8;G4ZTA9;G4ZXB0;G4ZXF5;G4ZZV2;G5A0X6;G5A426;G5A7Q7;G5A9R7;G5AB05;G5AB06;G5ABW1;G5ADN0;G5AF76
ligase activity	47	182	827	7708	2.40693	1.582e-08	2.4408e-07	G4YE43;G4YHC3;G4YHU2;G4YI34;G4YIT7;G4YKJ9;G4YLN7;G4YR88;G4YRI5;G4YSS1;G4YTH1;G4YTL0;G4YXG9;G4YYD6;G4YYF6;G4YYU4;G4YYZ0;G4Z179;G4Z1P3;G4Z259;G4Z666;G4Z8H6;G4ZAY2;G4ZBW3;G4ZDW8;G4ZGH2;G4ZHP9;G4ZHR4;G4ZJ68;G4ZJB1;G4ZQI3;G4ZQI4;G4ZS91;G4ZSJ1;G4ZSJ7;G4ZV45;G4ZXR2;G5A1F5;G5A2F9;G5A3C3;G5A3N5;G5A3T5;G5AA39;G5AB13;G5AC97;G5AF23;G5AF39
threonine-type endopeptidase activity	12	15	827	7708	7.45635	1.83e-08	2.57791e-07	G4YFX1;G4YL54;G4YMY0;G4YPG6;G4Z034;G4ZAF8;G4ZDB7;G4ZEU1;G4ZM17;G4ZQQ5;G5A9Z3;G5AB51
threonine-type peptidase activity	12	15	827	7708	7.45635	1.83e-08	2.57791e-07	G4YFX1;G4YL54;G4YMY0;G4YPG6;G4Z034;G4ZAF8;G4ZDB7;G4ZEU1;G4ZM17;G4ZQQ5;G5A9Z3;G5AB51
oxidoreductase activity, acting on CH-OH group of donors	30	92	827	7708	3.03927	4.347e-08	5.86845e-07	G4YE49;G4YGT3;G4YIT1;G4YS84;G4YSD6;G4YTB0;G4YVV3;G4YWQ9;G4Z0M1;G4Z5K1;G4Z6S8;G4Z7C4;G4ZE42;G4ZEQ7;G4ZEQ8;G4ZH74;G4ZK84;G4ZKL1;G4ZKL8;G4ZPE2;G4ZW95;G4ZXB0;G5A0X6;G5A1I5;G5A1I8;G5A1K8;G5A426;G5A7Q7;G5A9R7;G5ADN0
pyridoxal phosphate binding	23	63	827	7708	3.4027	2.516e-07	3.26074e-06	G4YGA6;G4YHC5;G4YIP5;G4YKI0;G4YNZ2;G4YPX4;G4YQK3;G4Z320;G4Z4V6;G4Z5K7;G4ZBB8;G4ZI89;G4ZJ38;G4ZKH5;G4ZKL8;G4ZLQ1;G4ZMM3;G4ZN49;G4ZQ66;G4ZQV9;G5A2H1;G5A683;G5A778
NAD binding	17	39	827	7708	4.06275	9.149e-07	1.14011e-05	G4YM73;G4YUN7;G4Z0M1;G4Z7C4;G4Z858;G4Z863;G4ZB37;G4ZE42;G4ZEQ7;G4ZEQ8;G4ZH74;G4ZK84;G4ZKL8;G4ZXB0;G5A7Q7;G5A9R7;G5ADN0
anion binding	263	1899	827	7708	1.29082	1.053e-06	1.2636e-05	G4YE43;G4YEN8;G4YF14;G4YFP8;G4YG50;G4YGA6;G4YGI1;G4YGT3;G4YH96;G4YHC3;G4YHC4;G4YHC5;G4YHD9;G4YI27;G4YI34;G4YIB2;G4YIC7;G4YIP5;G4YIS6;G4YIT7;G4YJA9;G4YJL5;G4YJU0;G4YK80;G4YK89;G4YKF0;G4YKI0;G4YKJ9;G4YKY9;G4YL64;G4YM72;G4YMC6;G4YME0;G4YMK4;G4YN76;G4YNE2;G4YNG4;G4YNM8;G4YNN0;G4YNR4;G4YNY4;G4YNZ2;G4YP32;G4YPI6;G4YPU2;G4YPV5;G4YPX4;G4YQK1;G4YQK3;G4YQK6;G4YQN0;G4YQN8;G4YQW0;G4YR30;G4YR88;G4YRI5;G4YRZ0;…
oxidoreductase activity, acting on the CH-CH group of donors	19	51	827	7708	3.47232	2.611e-06	2.74459e-05	G4YQK1;G4YQN0;G4YSV8;G4YWQ9;G4Z031;G4Z2A2;G4Z2A3;G4Z715;G4Z8H5;G4Z9U6;G4Z9V2;G4ZBN5;G4ZC34;G4ZI28;G4ZI63;G4ZJ38;G4ZKE1;G4ZXF5;G4ZXX1
oxidoreductase activity, acting on the aldehyde or oxo group of = donors	17	44	827	7708	3.60108	6.025e-06	6.10031e-05	G4YH85;G4YIQ2;G4YM73;G4YPV0;G4YXP4;G4YZ93;G4Z1M7;G4Z1Z5;G4Z858;G4Z863;G4Z8Z5;G4ZB37;G4ZEX1;G4ZNB9;G4ZNL5;G4ZZV2;G5AAN4
translation factor activity, nucleic acid binding	16	41	827	7708	3.63724	1.081e-05	0.000103013	G4YG94;G4YKX0;G4YTS4;G4YUP2;G4Z0H2;G4Z126;G4Z3L0;G4ZCL8;G4ZHW5;G4ZJ44;G4ZPW0;G4ZQN4;G4ZWA2;G4ZZC8;G5A228;G5A2B4
transferase activity, transferring nitrogenous groups	9	14	827	7708	5.99171	2.799e-05	0.000245102	G4YIP5;G4YQK3;G4YTE1;G4ZJD7;G4ZKL8;G4ZMM3;G4ZN49;G5A683;G5A778
transaminase activity	9	14	827	7708	5.99171	2.799e-05	0.000245102	G4YIP5;G4YQK3;G4YTE1;G4ZJD7;G4ZKL8;G4ZMM3;G4ZN49;G5A683;G5A778
acyl-CoA dehydrogenase activity	10	18	827	7708	5.17802	3.544e-05	0.000302173	G4YQK1;G4YQN0;G4YSV8;G4Z2A2;G4Z2A3;G4Z715;G4Z8H5;G4Z9U6;G4Z9V2;G4ZI63
aminopeptidase activity	10	21	827	7708	4.4383	0.0001591	0.00128871	G4YQ91;G4YT26;G4YU40;G4Z178;G4Z3A6;G4ZZY2;G5AA60;G5ABI6;G5ABL3;G5AIZ7
electron carrier activity	22	85	827	7708	2.41235	0.0002429	0.0018738	G4YKF9;G4YKG9;G4YPU2;G4YQB5;G4YXR9;G4YZI6;G4Z058;G4Z124;G4Z6X0;G4ZJ49;G4ZKB8;G4ZQI8;G4ZRN9;G4ZSB8;G5A3Y0;G5A5A2;G5A6Y8;G5A721;G5AAU0;G5ABZ6;G5AH91;G5AHH7
hydro-lyase activity	15	47	827	7708	2.97461	0.0002729	0.00205627	G4YEZ9;G4YGT3;G4YKG5;G4YNC3;G4Z494;G4Z520;G4Z8C0;G4ZHX8;G4ZJ38;G4ZL63;G4ZNE5;G4ZYJ7;G5A3B9;G5A3P4;G5AIQ2
lyase activity	34	164	827	7708	1.93229	0.0002962	0.00218111	G4YEZ9;G4YGT3;G4YKG5;G4YN42;G4YNC3;G4YNZ2;G4YV53;G4YV54;G4YZ54;G4Z494;G4Z520;G4Z672;G4Z899;G4Z8C0;G4ZAW1;G4ZHR4;G4ZHX8;G4ZJ38;G4ZKH5;G4ZL63;G4ZN64;G4ZNA7;G4ZNE5;G4ZR46;G4ZRF0;G4ZT05;G4ZT06;G4ZWA4;G4ZYJ7;G5A3B9;G5A3P4;G5A7C0;G5AGF1;G5AIQ2
oxidoreductase activity, acting on the aldehyde or oxo group of = donors, NAD or NADP as acceptor	13	38	827	7708	3.18857	0.0004084	0.00287656	G4YIQ2;G4YM73;G4YXP4;G4YZ93;G4Z1M7;G4Z1Z5;G4Z858;G4Z863;G4Z8Z5;G4ZB37;G4ZEX1;G4ZNL5;G5AAN4
ATPase activity, coupled to transmembrane movement of ions, = rotational mechanism	7	11	827	7708	5.93119	0.0004275	0.00288562	G4ZFL0;G4ZFV9;G4ZPB3;G4ZRU3;G4ZSH2;G5A3B2;G5A7P6
intramolecular oxidoreductase activity, interconverting aldoses = and ketoses	7	11	827	7708	5.93119	0.0004275	0.00288562	G4Z863;G4Z8J6;G4Z973;G4ZTH8;G5A0X6;G5AAH9;G5AGF1
hydrogen ion transmembrane transporter activity	13	39	827	7708	3.10681	0.0005332	0.0034655	G4YFH0;G4YJK9;G4YZC6;G4ZFL0;G4ZFV9;G4ZIG8;G4ZPB3;G4ZQV3;G4ZRD8;G4ZRU3;G4ZSH2;G5A3B2;G5A7P6
RNA binding	41	218	827	7708	1.75293	0.0005348	0.0034655	G4YER7;G4YF28;G4YFX2;G4YG94;G4YI34;G4YKX0;G4YNN0;G4YQA7;G4YRY9;G4YTS4;G4YTU9;G4YUP2;G4YVS1;G4YYZ2;G4YZ30;G4Z0H2;G4Z126;G4Z1P2;G4Z3C6;G4Z3L0;G4ZCL8;G4ZHW5;G4ZHX5;G4ZIX7;G4ZJ44;G4ZPW0;G4ZQN4;G4ZUX7;G4ZWA2;G4ZY60;G4ZZC8;G5A164;G5A1P1;G5A228;G5A2B4;G5A4V1;G5A7F9;G5A7Y7;G5AB13;G5ACJ4;G5ADS2
intramolecular oxidoreductase activity	7	12	827	7708	5.43692	0.0007777	0.00484567	G4Z863;G4Z8J6;G4Z973;G4ZTH8;G5A0X6;G5AAH9;G5AGF1
carbohydrate derivative binding	199	1505	827	7708	1.2324	0.0008177	0.00499877	G4YE43;G4YEN8;G4YF14;G4YFP8;G4YG50;G4YGI1;G4YGT3;G4YH96;G4YHC3;G4YHC4;G4YHD9;G4YI27;G4YI34;G4YIB2;G4YIC7;G4YIT7;G4YJA9;G4YJL5;G4YJU0;G4YK80;G4YK89;G4YKF0;G4YKJ9;G4YKY9;G4YL64;G4YM72;G4YME0;G4YMK4;G4YN76;G4YNE2;G4YNG4;G4YNM8;G4YNN0;G4YNR4;G4YP32;G4YPI6;G4YPU2;G4YPV5;G4YQK6;G4YQN8;G4YQU6;G4YQW0;G4YR30;G4YR88;G4YRI5;G4YRZ0;G4YSS1;G4YT66;G4YTH1;G4YTL0;G4YTL2;G4YUN7;G4YV53;G4YV54;G4YVZ7;G4YW12;G4YW40;…
flavin adenine dinucleotide binding	20	82	827	7708	2.27328	0.0009419	0.0056514	G4YQK1;G4YQN0;G4YSV8;G4YVS2;G4YVV3;G4YWQ9;G4Z2A2;G4Z2A3;G4Z6U6;G4Z715;G4Z8H5;G4Z9U6;G4Z9V2;G4ZI63;G4ZKC2;G4ZNI0;G4ZSB8;G4ZXF5;G5ABW1;G5AF76
peptidyl-prolyl cis-trans isomerase activity	11	31	827	7708	3.30725	0.001024	0.00592457	G4YIW2;G4YKF9;G4YLF7;G4YQ00;G4YYM1;G4Z4M7;G4ZGN7;G4ZGP8;G4ZVJ1;G5ABD5;G5ADS5
cis-trans isomerase activity	11	31	827	7708	3.30725	0.001024	0.00592457	G4YIW2;G4YKF9;G4YLF7;G4YQ00;G4YYM1;G4Z4M7;G4ZGN7;G4ZGP8;G4ZVJ1;G5ABD5;G5ADS5
magnesium ion binding	18	69	827	7708	2.43142	0.001141	0.00646902	G4YEI0;G4YID5;G4YKG5;G4YVV4;G4YZL1;G4Z031;G4Z0M1;G4ZJC4;G4ZK84;G4ZQ28;G4ZSJ1;G4ZV90;G4ZWX5;G5A5E3;G5A5E6;G5A5E7;G5A7Q7;G5AIQ2
translation elongation factor activity	7	13	827	7708	5.0187	0.001314	0.0070956	G4YUP2;G4Z0H2;G4Z126;G4ZCL8;G4ZPW0;G4ZZC8;G5A228
amino acid binding	5	6	827	7708	7.76703	0.001645	0.00859645	G4YMC6;G4YYP3;G4Z7C4;G4ZKL8;G4ZX74
intramolecular transferase activity, phosphotransferases	5	6	827	7708	7.76703	0.001645	0.00859645	G4YID5;G4YWB0;G4ZQ23;G4ZWX5;G5A7D6
ribonucleotide binding	196	1498	827	7708	1.2195	0.001798	0.00910237	G4YE43;G4YEN8;G4YF14;G4YFP8;G4YG50;G4YGI1;G4YGT3;G4YH96;G4YHC3;G4YHC4;G4YHD9;G4YI27;G4YI34;G4YIB2;G4YIC7;G4YIT7;G4YJA9;G4YJL5;G4YJU0;G4YK80;G4YK89;G4YKF0;G4YKJ9;G4YKY9;G4YL64;G4YM72;G4YME0;G4YMK4;G4YN76;G4YNE2;G4YNG4;G4YNM8;G4YNN0;G4YNR4;G4YP32;G4YPI6;G4YPU2;G4YPV5;G4YQK6;G4YQN8;G4YQW0;G4YR30;G4YR88;G4YRI5;G4YRZ0;G4YSS1;G4YT66;G4YTH1;G4YTL0;G4YTL2;G4YUN7;G4YV53;G4YV54;G4YVZ7;G4YW12;G4YW40;G4YX13;…
translation initiation factor activity	9	23	827	7708	3.64713	0.001895	0.00944585	G4YG94;G4YKX0;G4YTS4;G4Z3L0;G4ZHW5;G4ZJ44;G4ZQN4;G4ZWA2;G5A2B4
nucleoside binding	186	1416	827	7708	1.22429	0.001977	0.0096523	G4YE43;G4YEN8;G4YF14;G4YFP8;G4YG50;G4YGI1;G4YGT3;G4YH96;G4YHC3;G4YHC4;G4YHD9;G4YI27;G4YI34;G4YIB2;G4YIC7;G4YIT7;G4YJA9;G4YJL5;G4YJU0;G4YK80;G4YK89;G4YKF0;G4YKJ9;G4YKY9;G4YL64;G4YM72;G4YME0;G4YMK4;G4YN76;G4YNE2;G4YNG4;G4YNM8;G4YNN0;G4YNR4;G4YP32;G4YPI6;G4YPU2;G4YQK6;G4YQN8;G4YQU6;G4YQW0;G4YR30;G4YR88;G4YRI5;G4YRZ0;G4YSS1;G4YT66;G4YTH1;G4YTL0;G4YTL2;G4YV53;G4YV54;G4YVZ7;G4YW12;G4YW40;G4YX13;G4YXA1;…
carbon-carbon lyase activity	12	39	827	7708	2.86783	0.001996	0.0096523	G4YN42;G4YNZ2;G4YV53;G4YV54;G4Z899;G4ZKH5;G4ZN64;G4ZNA7;G4ZRF0;G4ZWA4;G5A7C0;G5AGF1
hydrogen-exporting ATPase activity	6	10	827	7708	5.59226	0.002219	0.0105729	G4ZFV9;G4ZPB3;G4ZRU3;G4ZSH2;G5A3B2;G5A7P6
ribonucleoside binding	185	1415	827	7708	1.21857	0.0027	0.0123211	G4YE43;G4YEN8;G4YF14;G4YFP8;G4YG50;G4YGI1;G4YGT3;G4YH96;G4YHC3;G4YHC4;G4YHD9;G4YI27;G4YI34;G4YIB2;G4YIC7;G4YIT7;G4YJA9;G4YJL5;G4YJU0;G4YK80;G4YK89;G4YKF0;G4YKJ9;G4YKY9;G4YL64;G4YM72;G4YME0;G4YMK4;G4YN76;G4YNE2;G4YNG4;G4YNM8;G4YNN0;G4YNR4;G4YP32;G4YPI6;G4YPU2;G4YQK6;G4YQN8;G4YQU6;G4YQW0;G4YR30;G4YR88;G4YRI5;G4YRZ0;G4YSS1;G4YT66;G4YTH1;G4YTL0;G4YTL2;G4YV53;G4YV54;G4YVZ7;G4YW12;G4YW40;G4YX13;G4YXA1;…
purine nucleotide binding	184	1413	827	7708	1.2137	0.003157	0.0142065	G4YE43;G4YEN8;G4YF14;G4YFP8;G4YG50;G4YGI1;G4YGT3;G4YH96;G4YHC3;G4YHC4;G4YHD9;G4YI27;G4YI34;G4YIB2;G4YIC7;G4YIT7;G4YJA9;G4YJL5;G4YJU0;G4YK80;G4YK89;G4YKF0;G4YKJ9;G4YKY9;G4YL64;G4YM72;G4YME0;G4YMK4;G4YN76;G4YNE2;G4YNG4;G4YNM8;G4YNN0;G4YNR4;G4YP32;G4YPI6;G4YPU2;G4YQK6;G4YQN8;G4YQW0;G4YR30;G4YR88;G4YRI5;G4YRZ0;G4YSS1;G4YT66;G4YTH1;G4YTL0;G4YTL2;G4YUB4;G4YV53;G4YV54;G4YVZ7;G4YW12;G4YW40;G4YX13;G4YXA1;…
exopeptidase activity	16	64	827	7708	2.33011	0.003267	0.0145001	G4YNT4;G4YQ91;G4YT26;G4YT83;G4YU40;G4YUU2;G4Z0F6;G4Z178;G4Z3A6;G4ZTR4;G4ZZY2;G5AA60;G5AAV9;G5ABI6;G5ABL3;G5AIZ7
carboxy-lyase activity	9	25	827	7708	3.35536	0.003443	0.0149213	G4YNZ2;G4YV53;G4YV54;G4ZKH5;G4ZNA7;G4ZRF0;G4ZWA4;G5A7C0;G5AGF1
purine ribonucleoside binding	183	1411	827	7708	1.20882	0.004237	0.0174509	G4YE43;G4YEN8;G4YF14;G4YFP8;G4YG50;G4YGI1;G4YGT3;G4YH96;G4YHC3;G4YHC4;G4YHD9;G4YI27;G4YI34;G4YIB2;G4YIC7;G4YIT7;G4YJA9;G4YJL5;G4YJU0;G4YK80;G4YK89;G4YKF0;G4YKJ9;G4YKY9;G4YL64;G4YM72;G4YME0;G4YMK4;G4YN76;G4YNE2;G4YNG4;G4YNM8;G4YNN0;G4YNR4;G4YP32;G4YPI6;G4YPU2;G4YQK6;G4YQN8;G4YQW0;G4YR30;G4YR88;G4YRI5;G4YRZ0;G4YSS1;G4YT66;G4YTH1;G4YTL0;G4YTL2;G4YV53;G4YV54;G4YVZ7;G4YW12;G4YW40;G4YX13;G4YXA1;G4YXB6;…
purine nucleoside binding	183	1411	827	7708	1.20882	0.004237	0.0174509	G4YE43;G4YEN8;G4YF14;G4YFP8;G4YG50;G4YGI1;G4YGT3;G4YH96;G4YHC3;G4YHC4;G4YHD9;G4YI27;G4YI34;G4YIB2;G4YIC7;G4YIT7;G4YJA9;G4YJL5;G4YJU0;G4YK80;G4YK89;G4YKF0;G4YKJ9;G4YKY9;G4YL64;G4YM72;G4YME0;G4YMK4;G4YN76;G4YNE2;G4YNG4;G4YNM8;G4YNN0;G4YNR4;G4YP32;G4YPI6;G4YPU2;G4YQK6;G4YQN8;G4YQW0;G4YR30;G4YR88;G4YRI5;G4YRZ0;G4YSS1;G4YT66;G4YTH1;G4YTL0;G4YTL2;G4YV53;G4YV54;G4YVZ7;G4YW12;G4YW40;G4YX13;G4YXA1;G4YXB6;…
purine ribonucleotide binding	183	1412	827	7708	1.20796	0.004255	0.0174509	G4YE43;G4YEN8;G4YF14;G4YFP8;G4YG50;G4YGI1;G4YGT3;G4YH96;G4YHC3;G4YHC4;G4YHD9;G4YI27;G4YI34;G4YIB2;G4YIC7;G4YIT7;G4YJA9;G4YJL5;G4YJU0;G4YK80;G4YK89;G4YKF0;G4YKJ9;G4YKY9;G4YL64;G4YM72;G4YME0;G4YMK4;G4YN76;G4YNE2;G4YNG4;G4YNM8;G4YNN0;G4YNR4;G4YP32;G4YPI6;G4YPU2;G4YQK6;G4YQN8;G4YQW0;G4YR30;G4YR88;G4YRI5;G4YRZ0;G4YSS1;G4YT66;G4YTH1;G4YTL0;G4YTL2;G4YV53;G4YV54;G4YVZ7;G4YW12;G4YW40;G4YX13;G4YXA1;G4YXB6;…
carbon-oxygen lyase activity	19	87	827	7708	2.0355	0.004951	0.0200515	G4YEZ9;G4YGT3;G4YKG5;G4YNC3;G4Z494;G4Z520;G4Z672;G4Z8C0;G4ZAW1;G4ZHX8;G4ZJ38;G4ZL63;G4ZNE5;G4ZT05;G4ZT06;G4ZYJ7;G5A3B9;G5A3P4;G5AIQ2
transferase activity, transferring acyl groups	29	156	827	7708	1.73265	0.005628	0.0212639	G4YEM2;G4YKI0;G4YMI5;G4YPI1;G4YU43;G4YVN0;G4YXF0;G4YYL3;G4Z031;G4Z259;G4Z2L1;G4Z6U2;G4Z850;G4ZC34;G4ZCU5;G4ZDD7;G4ZDH4;G4ZIK4;G4ZIY6;G4ZJ82;G4ZNX2;G4ZXW8;G5A2U4;G5A2V9;G5A3N5;G5A3T4;G5A5Z5;G5AAT0;G5AF97
calcium-dependent phospholipid binding	6	12	827	7708	4.66022	0.005806	0.0212639	G4Z1N1;G4Z1N5;G4ZK76;G5A0T5;G5A7E6;G5AHT5
rRNA binding	5	8	827	7708	5.82527	0.006432	0.0229007	G4YRY9;G4ZIX7;G4ZUX7;G5A1P1;G5A7F9
transferase activity, transferring acyl groups, acyl groups = converted into alkyl on transfer	5	8	827	7708	5.82527	0.006432	0.0229007	G4YMI5;G4YPI1;G4Z259;G4Z2L1;G5A3N5
purine ribonucleoside triphosphate binding	181	1406	827	7708	1.19986	0.006516	0.0229477	G4YE43;G4YEN8;G4YF14;G4YFP8;G4YG50;G4YGI1;G4YGT3;G4YH96;G4YHC3;G4YHC4;G4YHD9;G4YI27;G4YI34;G4YIB2;G4YIC7;G4YIT7;G4YJA9;G4YJL5;G4YJU0;G4YK80;G4YK89;G4YKF0;G4YKJ9;G4YKY9;G4YL64;G4YM72;G4YME0;G4YMK4;G4YN76;G4YNE2;G4YNG4;G4YNM8;G4YNN0;G4YNR4;G4YP32;G4YPI6;G4YPU2;G4YQK6;G4YQN8;G4YQW0;G4YR30;G4YR88;G4YRI5;G4YRZ0;G4YSS1;G4YT66;G4YTH1;G4YTL0;G4YTL2;G4YV53;G4YV54;G4YVZ7;G4YW12;G4YW40;G4YX13;G4YXA1;G4YXB6;…
adenyl nucleotide binding	164	1269	827	7708	1.20453	0.008464	0.0294875	G4YE43;G4YEN8;G4YF14;G4YFP8;G4YG50;G4YGT3;G4YH96;G4YHC3;G4YHC4;G4YI27;G4YI34;G4YIB2;G4YIC7;G4YIT7;G4YJA9;G4YJL5;G4YK80;G4YKF0;G4YKJ9;G4YKY9;G4YL64;G4YM72;G4YMK4;G4YN76;G4YNE2;G4YNG4;G4YNM8;G4YNN0;G4YNR4;G4YP32;G4YPI6;G4YPU2;G4YQK6;G4YQN8;G4YQW0;G4YR30;G4YR88;G4YRI5;G4YRZ0;G4YSS1;G4YT66;G4YTH1;G4YTL0;G4YUB4;G4YV53;G4YV54;G4YVZ7;G4YW12;G4YW40;G4YX13;G4YXA1;G4YXB6;G4YXG9;G4YYD6;G4YYF6;G4YYU4;G4YYZ0;…
metal cluster binding	11	41	827	7708	2.5006	0.009647	0.0329013	G4YEZ9;G4YJV6;G4YNR1;G4YPU2;G4YPV5;G4YUN7;G4YYU5;G4Z058;G4Z0B7;G4ZNI0;G5A241
iron-sulfur cluster binding	11	41	827	7708	2.5006	0.009647	0.0329013	G4YEZ9;G4YJV6;G4YNR1;G4YPU2;G4YPV5;G4YUN7;G4YYU5;G4Z058;G4Z0B7;G4ZNI0;G5A241
inorganic diphosphatase activity	4	5	827	7708	7.45635	0.01038	0.0346713	G4YSW0;G4YU86;G4YZL1;G4ZJC4
proton-transporting ATP synthase activity, rotational mechanism	5	9	827	7708	5.17802	0.01061	0.0347236	G4ZFL0;G4ZFV9;G4ZSH2;G5A3B2;G5A7P6
proton-transporting ATPase activity, rotational mechanism	5	9	827	7708	5.17802	0.01061	0.0347236	G4ZFV9;G4ZPB3;G4ZRU3;G4ZSH2;G5A7P6
adenyl ribonucleotide binding	163	1268	827	7708	1.19813	0.01124	0.0364176	G4YE43;G4YEN8;G4YF14;G4YFP8;G4YG50;G4YGT3;G4YH96;G4YHC3;G4YHC4;G4YI27;G4YI34;G4YIB2;G4YIC7;G4YIT7;G4YJA9;G4YJL5;G4YK80;G4YKF0;G4YKJ9;G4YKY9;G4YL64;G4YM72;G4YMK4;G4YN76;G4YNE2;G4YNG4;G4YNM8;G4YNN0;G4YNR4;G4YP32;G4YPI6;G4YPU2;G4YQK6;G4YQN8;G4YQW0;G4YR30;G4YR88;G4YRI5;G4YRZ0;G4YSS1;G4YT66;G4YTH1;G4YTL0;G4YV53;G4YV54;G4YVZ7;G4YW12;G4YW40;G4YX13;G4YXA1;G4YXB6;G4YXG9;G4YYD6;G4YYF6;G4YYU4;G4YYZ0;G4Z0I4;…
oxidoreductase activity, acting on NAD(P)H	6	14	827	7708	3.99447	0.01224	0.0385025	G4YUN7;G4YVS2;G4YYY0;G4ZDJ8;G4ZUD2;G5ABW1
ATP binding	161	1262	827	7708	1.18906	0.01478	0.0456069	G4YE43;G4YEN8;G4YF14;G4YFP8;G4YG50;G4YGT3;G4YH96;G4YHC3;G4YHC4;G4YI27;G4YI34;G4YIB2;G4YIC7;G4YIT7;G4YJA9;G4YJL5;G4YK80;G4YKF0;G4YKJ9;G4YKY9;G4YL64;G4YM72;G4YMK4;G4YN76;G4YNE2;G4YNG4;G4YNM8;G4YNN0;G4YNR4;G4YP32;G4YPI6;G4YPU2;G4YQK6;G4YQN8;G4YQW0;G4YR30;G4YR88;G4YRI5;G4YRZ0;G4YSS1;G4YT66;G4YTH1;G4YTL0;G4YV53;G4YV54;G4YVZ7;G4YW12;G4YW40;G4YX13;G4YXA1;G4YXB6;G4YXG9;G4YYD6;G4YYF6;G4YYU4;G4YYZ0;G4Z0I4;…
phosphotransferase activity, carboxyl group as acceptor	5	10	827	7708	4.66022	0.0162	0.0490542	G4YM73;G4Z1M7;G4ZDQ9;G4ZKM2;G5A5F1
aminoacyl-tRNA editing activity	4	6	827	7708	6.21362	0.01912	0.0568338	G4YE43;G4YTL0;G4ZBW3;G4ZSJ7
CoA-ligase activity	4	6	827	7708	6.21362	0.01912	0.0568338	G4Z259;G4ZQI3;G4ZQI4;G5A3N5
cation-transporting ATPase activity	7	21	827	7708	3.10681	0.01969	0.057996	G4ZFL0;G4ZFV9;G4ZPB3;G4ZRU3;G4ZSH2;G5A3B2;G5A7P6
GTPase activity	14	63	827	7708	2.07121	0.02125	0.062027	G4YGI1;G4YHD9;G4YK89;G4YTL2;G4Z044;G4Z0H2;G4ZPT1;G4ZPW0;G4ZWA2;G5A228;G5A3N2;G5AA75;G5AET1;G5AI22
intramolecular transferase activity	8	29	827	7708	2.57115	0.03008	0.0839405	G4YID5;G4YWB0;G4Z7L2;G4ZHX8;G4ZQ23;G4ZWX5;G5A4V1;G5A7D6
hydroxymethyl-, formyl- and related transferase activity	4	7	827	7708	5.32596	0.03083	0.0839405	G4YYZ0;G4ZNA3;G4ZQ66;G5A2H1
acid-thiol ligase activity	4	7	827	7708	5.32596	0.03083	0.0839405	G4Z259;G4ZQI3;G4ZQI4;G5A3N5
ligase activity, forming carbon-sulfur bonds	4	7	827	7708	5.32596	0.03083	0.0839405	G4Z259;G4ZQI3;G4ZQI4;G5A3N5
peroxiredoxin activity	4	7	827	7708	5.32596	0.03083	0.0839405	G4YFF7;G4YP23;G4YRY0;G4YSG8
phosphoenolpyruvate carboxykinase activity	4	7	827	7708	5.32596	0.03083	0.0839405	G4YV53;G4YV54;G4ZRF0;G5A7C0
phosphoenolpyruvate carboxykinase (ATP) activity	4	7	827	7708	5.32596	0.03083	0.0839405	G4YV53;G4YV54;G4ZRF0;G5A7C0
carbon-oxygen lyase activity, acting on phosphates	3	3	827	7708	9.32044	0.03196	0.086292	G4YGT3;G4Z672;G4ZAW1
NADP binding	6	19	827	7708	2.9433	0.04536	0.117858	G4Z5K1;G4Z858;G4Z863;G4ZB37;G4ZKL1;G5ABW1
tRNA binding	4	8	827	7708	4.66022	0.04547	0.117858	G4YER7;G4YI34;G4ZY60;G5AB13
transferase activity, transferring aldehyde or ketonic groups	3	4	827	7708	6.99033	0.05941	0.144728	G4YMC6;G4YU68;G4Z638
ligase activity, forming carbon-carbon bonds	3	4	827	7708	6.99033	0.05941	0.144728	G4Z179;G5A2F9;G5A3T5
oxidoreductase activity, acting on diphenols and related = substances as donors, cytochrome as acceptor	3	4	827	7708	6.99033	0.05941	0.144728	G4YFH0;G4ZQV3;G4ZRD8
ubiquinol-cytochrome-c reductase activity	3	4	827	7708	6.99033	0.05941	0.144728	G4YFH0;G4ZQV3;G4ZRD8
biotin carboxylase activity	3	4	827	7708	6.99033	0.05941	0.144728	G5A2F9;G5A3T5;G5AF39
metallopeptidase activity	13	68	827	7708	1.78185	0.07415	0.176651	G4YFE9;G4YQ91;G4YT26;G4YU40;G4Z178;G4Z3A6;G4Z3C7;G4ZB75;G4ZN95;G4ZP25;G4ZZY2;G5ABI6;G5AFD5
antioxidant activity	9	41	827	7708	2.04595	0.07559	0.178768	G4YFF7;G4YP23;G4YRY0;G4YSG8;G4YYA1;G4ZCT7;G4ZPF9;G4ZXP6;G5ABW1
ATPase activity, coupled to transmembrane movement of ions	11	55	827	7708	1.86409	0.07938	0.18637	G4YFP8;G4YW12;G4ZFL0;G4ZFV9;G4ZKD3;G4ZPB3;G4ZRU3;G4ZSH2;G5A3B2;G5A793;G5A7P6
oxidoreductase activity, acting on paired donors, with oxidation = of a pair of donors resulting in the reduction of molecular oxygen to = two molecules of water	3	5	827	7708	5.59226	0.09209	0.207405	G4Z3T1;G4ZRU8;G5A5K8
oxidoreductase activity, acting on the aldehyde or oxo group of = donors, disulfide as acceptor	3	5	827	7708	5.59226	0.09209	0.207405	G4YH85;G4ZNB9;G4ZZV2
transferase activity, transferring alkyl or aryl (other than = methyl) groups	6	23	827	7708	2.43142	0.09218	0.207405	G4YGT3;G4YJQ5;G4YUB5;G4ZEA0;G4ZHU5;G5A8T2
carbohydrate kinase activity	4	11	827	7708	3.38925	0.1053	0.23209	G4YHC4;G4ZZ20;G4ZZ21;G5AC87
malate dehydrogenase activity	3	6	827	7708	4.66022	0.1286	0.274121	G4YTB0;G4ZH74;G4ZPE2
oxidoreductase activity, acting on the CH-NH2 group of donors	4	12	827	7708	3.10681	0.1297	0.274659	G4ZBB8;G4ZNI0;G5A643;G5A9K4
carboxylic acid binding	5	19	827	7708	2.45275	0.1387	0.288069	G4YMC6;G4YYP3;G4Z7C4;G4ZKL8;G4ZX74
organic acid binding	5	19	827	7708	2.45275	0.1387	0.288069	G4YMC6;G4YYP3;G4Z7C4;G4ZKL8;G4ZX74
oxidoreductase activity, acting on the CH-CH group of donors, = oxygen as acceptor	4	13	827	7708	2.86783	0.1558	0.317479	G4Z9U6;G4Z9V2;G4ZBN5;G4ZXX1
metalloendopeptidase activity	8	41	827	7708	1.81862	0.1997	0.354396	G4YFE9;G4YQ91;G4YU40;G4Z3A6;G4Z3C7;G4ZB75;G4ZP25;G5AFD5
succinate-CoA ligase activity	2	2	827	7708	9.32044	0.2029	0.354396	G4Z259;G5A3N5
succinate-CoA ligase (ADP-forming) activity	2	2	827	7708	9.32044	0.2029	0.354396	G4Z259;G5A3N5
3-isopropylmalate dehydratase activity	2	2	827	7708	9.32044	0.2029	0.354396	G4Z494;G4ZYJ7
carboxyl- or carbamoyltransferase activity	2	2	827	7708	9.32044	0.2029	0.354396	G4YYP3;G4ZX74
protein complex binding	2	2	827	7708	9.32044	0.2029	0.354396	G4YI27;G4YQN8
ATP citrate synthase activity	2	2	827	7708	9.32044	0.2029	0.354396	G4Z259;G5A3N5
glycine hydroxymethyltransferase activity	2	2	827	7708	9.32044	0.2029	0.354396	G4ZQ66;G5A2H1
hexokinase activity	2	2	827	7708	9.32044	0.2029	0.354396	G4ZZ20;G4ZZ21
glucokinase activity	2	2	827	7708	9.32044	0.2029	0.354396	G4ZZ20;G4ZZ21
structural constituent of nuclear pore	2	2	827	7708	9.32044	0.2029	0.354396	G4Z0J2;G4Z9S7
nucleosome binding	2	2	827	7708	9.32044	0.2029	0.354396	G4YI27;G4YQN8
protein binding	2	2	827	7708	9.32044	0.2029	0.354396	G4YI27;G4YQN8
aldehyde-lyase activity	2	2	827	7708	9.32044	0.2029	0.354396	G4YN42;G4Z899
fructose 1,6-bisphosphate 1-phosphatase activity	2	2	827	7708	9.32044	0.2029	0.354396	G4Z2J5;G4Z2J6
tryptophan synthase activity	2	2	827	7708	9.32044	0.2029	0.354396	G4ZNE5;G5A3P4
hydrogen-translocating pyrophosphatase activity	2	2	827	7708	9.32044	0.2029	0.354396	G4YSW0;G4YU86
isocitrate dehydrogenase (NADP+) activity	2	2	827	7708	9.32044	0.2029	0.354396	G4Z0M1;G4ZK84
isocitrate dehydrogenase activity	2	2	827	7708	9.32044	0.2029	0.354396	G4Z0M1;G4ZK84
triose-phosphate isomerase activity	2	2	827	7708	9.32044	0.2029	0.354396	G4Z863;G4Z8J6
isoleucine-tRNA ligase activity	2	2	827	7708	9.32044	0.2029	0.354396	G4ZBW3;G4ZSJ7
asparagine-tRNA ligase activity	2	2	827	7708	9.32044	0.2029	0.354396	G4YYF6;G4ZS91
phosphoglycerate dehydrogenase activity	2	2	827	7708	9.32044	0.2029	0.354396	G4ZKL8;G4ZW95
prephenate dehydratase activity	3	8	827	7708	3.49516	0.2084	0.354396	G4YNC3;G4ZHX8;G4ZJ38
oxidoreductase activity, acting on diphenols and related = substances as donors	3	8	827	7708	3.49516	0.2084	0.354396	G4YFH0;G4ZQV3;G4ZRD8
UDP-glucosyltransferase activity	3	8	827	7708	3.49516	0.2084	0.354396	G4YK88;G4YPK8;G4YVL6
alkali metal ion binding	4	15	827	7708	2.48545	0.2122	0.354396	G4ZQ28;G5A5E3;G5A5E6;G5A5E7
pyruvate kinase activity	4	15	827	7708	2.48545	0.2122	0.354396	G4ZQ28;G5A5E3;G5A5E6;G5A5E7
potassium ion binding	4	15	827	7708	2.48545	0.2122	0.354396	G4ZQ28;G5A5E3;G5A5E6;G5A5E7
transferase activity	150	1271	827	7708	1.09997	0.2147	0.356732	G4YEI0;G4YEM2;G4YEN8;G4YF17;G4YGT3;G4YH03;G4YH99;G4YHC4;G4YIC7;G4YIC9;G4YID5;G4YIP5;G4YIT7;G4YIV8;G4YJ69;G4YJQ5;G4YJT8;G4YK03;G4YK80;G4YKI0;G4YL55;G4YM73;G4YMC6;G4YMI5;G4YMK4;G4YNE2;G4YPI1;G4YPU0;G4YQA7;G4YQK3;G4YQU6;G4YRZ0;G4YT78;G4YTE1;G4YU43;G4YU68;G4YUB5;G4YVH4;G4YVN0;G4YVV4;G4YXA1;G4YXB6;G4YXC0;G4YXF0;G4YYL3;G4YYP3;G4YYU5;G4YYZ0;G4YZ30;G4Z031;G4Z1M7;G4Z259;G4Z2A3;G4Z2L1;G4Z2L7;G4Z302;G4Z3P3;…
oxidoreductase activity, acting on the CH-CH group of donors, NAD = or NADP as acceptor	3	9	827	7708	3.10681	0.25	0.402985	G4Z031;G4ZC34;G4ZJ38
serine-type exopeptidase activity	5	20	827	7708	2.33011	0.2628	0.421521	G4YT83;G4YUU2;G4Z0F6;G4ZTR4;G5AAV9
3-hydroxyacyl-CoA dehydrogenase activity	2	3	827	7708	6.21362	0.2883	0.434461	G5A426;G5A9R7
oxoglutarate dehydrogenase (succinyl-transferring) activity	2	3	827	7708	6.21362	0.2883	0.434461	G4ZNB9;G4ZZV2
ribose phosphate diphosphokinase activity	2	3	827	7708	6.21362	0.2883	0.434461	G4YEI0;G4YVV4
cysteine synthase activity	2	3	827	7708	6.21362	0.2883	0.434461	G4ZT05;G4ZT06
enoyl-[acyl-carrier-protein] reductase (NADH) activity	2	3	827	7708	6.21362	0.2883	0.434461	G4Z031;G4ZC34
acetyl-CoA carboxylase activity	2	3	827	7708	6.21362	0.2883	0.434461	G4Z179;G5A3T5
ATPase regulator activity	2	3	827	7708	6.21362	0.2883	0.434461	G4YUB4;G4Z635
CoA carboxylase activity	2	3	827	7708	6.21362	0.2883	0.434461	G4Z179;G5A3T5
methylmalonate-semialdehyde dehydrogenase (acylating) activity	2	3	827	7708	6.21362	0.2883	0.434461	G4Z8Z5;G4ZNL5
alanine-tRNA ligase activity	2	3	827	7708	6.21362	0.2883	0.434461	G4YHC3;G4YKJ9
phosphoglycerate kinase activity	2	3	827	7708	6.21362	0.2883	0.434461	G4ZKM2;G5A5F1
carbon-nitrogen ligase activity, with glutamine as amido-N-donor	3	10	827	7708	2.79613	0.2917	0.43755	G4ZAY2;G4ZDW8;G4ZHP9
endopeptidase activity	27	199	827	7708	1.26458	0.2947	0.439927	G4YFE9;G4YFX1;G4YL00;G4YL54;G4YMY0;G4YPG6;G4YQ91;G4YT83;G4YU40;G4Z034;G4Z1W4;G4Z3A6;G4Z3C7;G4Z4C0;G4ZAF8;G4ZB75;G4ZDB7;G4ZEU1;G4ZM17;G4ZP25;G4ZQQ5;G4ZTR4;G5A5E0;G5A7L7;G5A9Z3;G5AB51;G5AFD5
FMN binding	13	86	827	7708	1.4089	0.296	0.439927	G4YPV5;G4YUN7;G4Z2N8;G4ZCS5;G4ZDF9;G4ZDG5;G4ZDI8;G4ZKC2;G4ZQ96;G4ZQ98;G4ZTA9;G5AB05;G5AB06
4 iron, 4 sulfur cluster binding	3	11	827	7708	2.54194	0.3332	0.489168	G4YEZ9;G4YUN7;G4YYU5
nucleotide kinase activity	3	11	827	7708	2.54194	0.3332	0.489168	G4YK80;G4YNE2;G4ZR70
pyrophosphatase activity	72	598	827	7708	1.12219	0.3355	0.489168	G4YFP8;G4YGI1;G4YH96;G4YHD9;G4YI27;G4YIB2;G4YJA9;G4YJL5;G4YK89;G4YKF0;G4YL64;G4YNG4;G4YNN0;G4YP32;G4YPI6;G4YPU2;G4YQN8;G4YQW0;G4YSW0;G4YT66;G4YTL2;G4YU86;G4YW12;G4YZL1;G4Z044;G4Z0H2;G4Z0I4;G4Z1Y8;G4Z2L8;G4Z3A9;G4Z3C7;G4Z3P0;G4Z4C0;G4Z4R7;G4Z719;G4Z7H1;G4Z9P5;G4ZAV3;G4ZAY2;G4ZB74;G4ZCI9;G4ZE15;G4ZFL0;G4ZFV9;G4ZGN4;G4ZJC4;G4ZKD3;G4ZMP2;G4ZND6;G4ZP72;G4ZPB3;G4ZPT1;G4ZPW0;G4ZR09;G4ZRU3;G4ZSH2;G4ZWA2;…
hydrolase activity, acting on acid anhydrides, in = phosphorus-containing anhydrides	72	599	827	7708	1.12032	0.3362	0.489168	G4YFP8;G4YGI1;G4YH96;G4YHD9;G4YI27;G4YIB2;G4YJA9;G4YJL5;G4YK89;G4YKF0;G4YL64;G4YNG4;G4YNN0;G4YP32;G4YPI6;G4YPU2;G4YQN8;G4YQW0;G4YSW0;G4YT66;G4YTL2;G4YU86;G4YW12;G4YZL1;G4Z044;G4Z0H2;G4Z0I4;G4Z1Y8;G4Z2L8;G4Z3A9;G4Z3C7;G4Z3P0;G4Z4C0;G4Z4R7;G4Z719;G4Z7H1;G4Z9P5;G4ZAV3;G4ZAY2;G4ZB74;G4ZCI9;G4ZE15;G4ZFL0;G4ZFV9;G4ZGN4;G4ZJC4;G4ZKD3;G4ZMP2;G4ZND6;G4ZP72;G4ZPB3;G4ZPT1;G4ZPW0;G4ZR09;G4ZRU3;G4ZSH2;G4ZWA2;…
guanyl nucleotide binding	20	144	827	7708	1.2945	0.3397	0.489168	G4YGI1;G4YHD9;G4YJU0;G4YK89;G4YME0;G4YTL2;G4Z044;G4Z0H2;G4ZBK8;G4ZIR2;G4ZPT1;G4ZPW0;G4ZSJ1;G4ZWA2;G5A0B3;G5A228;G5A3N2;G5AA75;G5AET1;G5AI22
guanyl ribonucleotide binding	20	144	827	7708	1.2945	0.3397	0.489168	G4YGI1;G4YHD9;G4YJU0;G4YK89;G4YME0;G4YTL2;G4Z044;G4Z0H2;G4ZBK8;G4ZIR2;G4ZPT1;G4ZPW0;G4ZSJ1;G4ZWA2;G5A0B3;G5A228;G5A3N2;G5AA75;G5AET1;G5AI22
GTP binding	20	144	827	7708	1.2945	0.3397	0.489168	G4YGI1;G4YHD9;G4YJU0;G4YK89;G4YME0;G4YTL2;G4Z044;G4Z0H2;G4ZBK8;G4ZIR2;G4ZPT1;G4ZPW0;G4ZSJ1;G4ZWA2;G5A0B3;G5A228;G5A3N2;G5AA75;G5AET1;G5AI22
N-acyltransferase activity	8	49	827	7708	1.5217	0.3596	0.502063	G4YXF0;G4ZDD7;G4ZNX2;G4ZXW8;G5A2U4;G5A2V9;G5AAT0;G5AF97
sugar-phosphatase activity	2	4	827	7708	4.66022	0.3646	0.502063	G4Z2J5;G4Z2J6
dolichyl-diphosphooligosaccharide-protein glycotransferase = activity	2	4	827	7708	4.66022	0.3646	0.502063	G4YF17;G5ACX5
acetate-CoA ligase activity	2	4	827	7708	4.66022	0.3646	0.502063	G4ZQI3;G4ZQI4
oxidoreductase activity, acting on a sulfur group of donors, = NAD(P) as acceptor	2	4	827	7708	4.66022	0.3646	0.502063	G4YVS2;G5ABW1
protein prenyltransferase activity	2	4	827	7708	4.66022	0.3646	0.502063	G4YUB5;G5A8T2
sulfur compound binding	2	4	827	7708	4.66022	0.3646	0.502063	G4ZNB9;G4ZZV2
AMP binding	2	4	827	7708	4.66022	0.3646	0.502063	G4ZQI3;G4ZQI4
thiamine pyrophosphate binding	2	4	827	7708	4.66022	0.3646	0.502063	G4ZNB9;G4ZZV2
carbohydrate phosphatase activity	2	4	827	7708	4.66022	0.3646	0.502063	G4Z2J5;G4Z2J6
hydrolase activity, acting on acid anhydrides	73	609	827	7708	1.11723	0.3746	0.509182	G4YFP8;G4YGI1;G4YH96;G4YHD9;G4YI27;G4YIB2;G4YJA9;G4YJL5;G4YK89;G4YKF0;G4YL64;G4YNG4;G4YNN0;G4YP32;G4YPI6;G4YPU2;G4YQN8;G4YQW0;G4YSW0;G4YT66;G4YTL2;G4YU86;G4YW12;G4YZL1;G4Z044;G4Z0H2;G4Z0I4;G4Z1Y8;G4Z2L8;G4Z3A9;G4Z3C7;G4Z3P0;G4Z4C0;G4Z4R7;G4Z719;G4Z7H1;G4Z9P5;G4ZAV3;G4ZAY2;G4ZB74;G4ZCI9;G4ZE15;G4ZFL0;G4ZFV9;G4ZGN4;G4ZIE9;G4ZJC4;G4ZKD3;G4ZMP2;G4ZND6;G4ZP72;G4ZPB3;G4ZPT1;G4ZPW0;G4ZR09;G4ZRU3;G4ZSH2;…
transferase activity, transferring acyl groups other than = amino-acyl groups	17	122	827	7708	1.29875	0.3756	0.509182	G4YKI0;G4YVN0;G4YXF0;G4Z031;G4Z6U2;G4ZC34;G4ZCU5;G4ZDD7;G4ZIK4;G4ZIY6;G4ZNX2;G4ZXW8;G5A2U4;G5A2V9;G5A5Z5;G5AAT0;G5AF97
DNA-directed RNA polymerase activity	6	33	827	7708	1.69462	0.3931	0.530685	G4YIV8;G4YQU6;G4Z2L7;G4ZAH5;G4ZAN8;G4ZDX4
RNA polymerase activity	6	34	827	7708	1.64478	0.4046	0.543944	G4YIV8;G4YQU6;G4Z2L7;G4ZAH5;G4ZAN8;G4ZDX4
phosphotransferase activity, phosphate group as acceptor	4	17	827	7708	2.19304	0.4173	0.55412	G4YK80;G4YNE2;G4ZR70;G5A5E0
protein transporter activity	6	35	827	7708	1.59779	0.4173	0.55412	G4YG60;G4YI15;G4YUB6;G4YVN4;G4ZNV3;G4ZW32
ATP-dependent helicase activity	10	67	827	7708	1.39111	0.4287	0.560779	G4YH96;G4YJA9;G4YJL5;G4YL64;G4YNN0;G4YP32;G4Z3P0;G4Z719;G4Z9P5;G4ZE15
purine NTP-dependent helicase activity	10	67	827	7708	1.39111	0.4287	0.560779	G4YH96;G4YJA9;G4YJL5;G4YL64;G4YNN0;G4YP32;G4Z3P0;G4Z719;G4Z9P5;G4ZE15
DNA primase activity	2	5	827	7708	3.72817	0.4327	0.560779	G4Z2L7;G4ZAH5
oligosaccharyl transferase activity	2	5	827	7708	3.72817	0.4327	0.560779	G4YF17;G5ACX5
small protein activating enzyme activity	2	5	827	7708	3.72817	0.4327	0.560779	G4YTH1;G4YYU4
NADH dehydrogenase (quinone) activity	2	6	827	7708	3.10681	0.4936	0.615102	G4YUN7;G4YYY0
diphosphotransferase activity	2	6	827	7708	3.10681	0.4936	0.615102	G4YEI0;G4YVV4
ribonucleoprotein complex binding	2	6	827	7708	3.10681	0.4936	0.615102	G4YHD9;G4ZCL8
oxidoreductase activity, acting on NAD(P)H, quinone or similar = compound as acceptor	2	6	827	7708	3.10681	0.4936	0.615102	G4YUN7;G4YYY0
NADH dehydrogenase activity	2	6	827	7708	3.10681	0.4936	0.615102	G4YUN7;G4YYY0
NADH dehydrogenase (ubiquinone) activity	2	6	827	7708	3.10681	0.4936	0.615102	G4YUN7;G4YYY0
monovalent inorganic cation transmembrane transporter activity	14	101	827	7708	1.29194	0.5151	0.636994	G4YFH0;G4YJK9;G4YMK8;G4YZC6;G4ZFL0;G4ZFV9;G4ZIG8;G4ZPB3;G4ZQV3;G4ZRD8;G4ZRU3;G4ZSH2;G5A3B2;G5A7P6
nucleotidyltransferase activity	14	103	827	7708	1.26686	0.5201	0.640732	G4YH03;G4YIC9;G4YID5;G4YIV8;G4YJT8;G4YQU6;G4YZ30;G4Z2L7;G4Z769;G4ZAH5;G4ZAN8;G4ZDX4;G4ZJC4;G4ZM63
acetyltransferase activity	9	59	827	7708	1.42176	0.5227	0.641495	G4YKI0;G4YXF0;G4ZCU5;G4ZDD7;G4ZNX2;G4ZXW8;G5A2U4;G5A2V9;G5AF97
fatty-acyl-CoA binding	2	7	827	7708	2.66298	0.5479	0.655054	G4ZLQ3;G4ZPG3
1,3-beta-D-glucan synthase activity	2	7	827	7708	2.66298	0.5479	0.655054	G4YK88;G4YPK8
transferase activity, transferring sulfur-containing groups	2	7	827	7708	2.66298	0.5479	0.655054	G4Z302;G4ZLQ1
phosphopyruvate hydratase activity	2	7	827	7708	2.66298	0.5479	0.655054	G4YKG5;G5AIQ2
prenyltransferase activity	2	7	827	7708	2.66298	0.5479	0.655054	G4YUB5;G5A8T2
carbon-nitrogen lyase activity	2	7	827	7708	2.66298	0.5479	0.655054	G4YZ54;G4ZHR4
glutathione peroxidase activity	2	7	827	7708	2.66298	0.5479	0.655054	G4YYA1;G4ZXP6
fatty acid synthase activity	2	8	827	7708	2.33011	0.5964	0.700122	G4Z031;G4ZC34
manganese ion binding	2	8	827	7708	2.33011	0.5964	0.700122	G5AA60;G5ABI6
adenylate kinase activity	2	8	827	7708	2.33011	0.5964	0.700122	G4YK80;G4ZR70
enzyme regulator activity	12	90	827	7708	1.24272	0.607	0.709993	G4YIZ1;G4YL55;G4YM53;G4YQB2;G4YUB4;G4YYS8;G4Z5A9;G4Z635;G4ZZH3;G5A3B1;G5A3M3;G5A4X3
nucleoside-triphosphatase activity	67	586	827	7708	1.06565	0.6274	0.723408	G4YFP8;G4YGI1;G4YH96;G4YHD9;G4YI27;G4YIB2;G4YJA9;G4YJL5;G4YK89;G4YKF0;G4YL64;G4YNG4;G4YNN0;G4YP32;G4YPI6;G4YPU2;G4YQN8;G4YQW0;G4YT66;G4YTL2;G4YW12;G4Z044;G4Z0H2;G4Z0I4;G4Z1Y8;G4Z2L8;G4Z3A9;G4Z3C7;G4Z3P0;G4Z4C0;G4Z4R7;G4Z719;G4Z7H1;G4Z9P5;G4ZAV3;G4ZB74;G4ZCI9;G4ZE15;G4ZFL0;G4ZFV9;G4ZGN4;G4ZKD3;G4ZMP2;G4ZND6;G4ZP72;G4ZPB3;G4ZPT1;G4ZPW0;G4ZR09;G4ZRU3;G4ZSH2;G4ZWA2;G5A228;G5A2D9;G5A3B2;G5A3G2;G5A3N2;…
N-acetyltransferase activity	7	47	827	7708	1.38815	0.6338	0.725623	G4YXF0;G4ZDD7;G4ZNX2;G4ZXW8;G5A2U4;G5A2V9;G5AF97
helicase activity	14	106	827	7708	1.231	0.6338	0.725623	G4YH96;G4YI27;G4YJA9;G4YJL5;G4YL64;G4YNN0;G4YP32;G4YPI6;G4YQN8;G4Z3P0;G4Z4R7;G4Z719;G4Z9P5;G4ZE15
voltage-gated anion channel activity	3	13	827	7708	2.15087	0.6423	0.727641	G4ZGJ7;G4ZU80;G4ZU81
anion channel activity	3	13	827	7708	2.15087	0.6423	0.727641	G4ZGJ7;G4ZU80;G4ZU81
histone acetyltransferase activity	3	13	827	7708	2.15087	0.6423	0.727641	G4YXF0;G4ZNX2;G5A2U4
ligase activity, forming carbon-nitrogen bonds	15	117	827	7708	1.19493	0.6506	0.734475	G4YHU2;G4YLN7;G4YYD6;G4YYZ0;G4ZAY2;G4ZDW8;G4ZGH2;G4ZHP9;G4ZSJ1;G4ZV45;G5A2F9;G5A3C3;G5A3T5;G5AC97;G5AF39
oxidoreductase activity, acting on the CH-NH group of donors	3	16	827	7708	1.74758	0.6868	0.764685	G4Z0B7;G4Z484;G4ZJB0
nucleobase-containing compound kinase activity	4	22	827	7708	1.69462	0.7248	0.796052	G4YK80;G4YNE2;G4ZR70;G5A5E0
ATPase activity, coupled	26	218	827	7708	1.11161	0.7385	0.806182	G4YFP8;G4YH96;G4YJA9;G4YJL5;G4YL64;G4YNN0;G4YP32;G4YW12;G4Z3P0;G4Z4C0;G4Z719;G4Z9P5;G4ZE15;G4ZFL0;G4ZFV9;G4ZKD3;G4ZPB3;G4ZR09;G4ZRU3;G4ZSH2;G5A3B2;G5A3G2;G5A4L9;G5A614;G5A793;G5A7P6
peptidase activity, acting on L-amino acid peptides	45	395	827	7708	1.06182	0.739	0.806182	G4YFE9;G4YFX1;G4YIF9;G4YL00;G4YL54;G4YMY0;G4YNG4;G4YNT4;G4YPG6;G4YQ91;G4YT26;G4YT83;G4YU40;G4YUU2;G4Z034;G4Z0F6;G4Z178;G4Z1W4;G4Z3A6;G4Z3C7;G4Z4C0;G4ZAF8;G4ZB75;G4ZDB7;G4ZEU1;G4ZM17;G4ZM62;G4ZMQ6;G4ZN95;G4ZP25;G4ZQQ5;G4ZTR4;G4ZVH0;G4ZYD1;G4ZZY2;G5A5E0;G5A7L7;G5A9Z3;G5AA60;G5AAV9;G5AB51;G5ABI6;G5ABL3;G5AFD5;G5AIZ7
protein binding transcription factor activity	4	26	827	7708	1.43391	0.754	0.81432	G4YXF0;G4Z125;G4ZNX2;G5A2U4
transcription factor binding transcription factor activity	4	26	827	7708	1.43391	0.754	0.81432	G4YXF0;G4Z125;G4ZNX2;G5A2U4
transcription cofactor activity	4	26	827	7708	1.43391	0.754	0.81432	G4YXF0;G4Z125;G4ZNX2;G5A2U4
UDP-N-acetylmuramate dehydrogenase activity	2	16	827	7708	1.16505	1	1	G4YVV3;G4YWQ9
ARF GTPase activator activity	2	9	827	7708	2.07121	1	1	G4YYS8;G5A4X3
primary active transmembrane transporter activity	16	146	827	7708	1.02142	1	1	G4YFP8;G4YSW0;G4YU86;G4YW12;G4ZFL0;G4ZFV9;G4ZKD3;G4ZPB3;G4ZRU3;G4ZSH2;G5A3B2;G5A3G2;G5A4L9;G5A614;G5A793;G5A7P6
carbonate dehydratase activity	2	12	827	7708	1.55341	1	1	G4Z520;G4ZL63
vitamin binding	3	19	827	7708	1.47165	1	1	G4Z7L2;G4ZNB9;G4ZZV2
transferase activity, transferring pentosyl groups	3	20	827	7708	1.39807	1	1	G4ZMK2;G4ZN64;G4ZV90
thiolester hydrolase activity	5	45	827	7708	1.0356	1	1	G4YNT4;G4ZD97;G4ZMQ6;G5AEF1;G5AJ02
phosphotransferase activity, for other substituted phosphate = groups	2	11	827	7708	1.69462	1	1	G4YT78;G4Z031
metalloexopeptidase activity	3	19	827	7708	1.47165	1	1	G4YT26;G4ZZY2;G5ABI6
peptidase activity	47	435	827	7708	1.00704	1	1	G4YFE9;G4YFX1;G4YIF9;G4YL00;G4YL54;G4YMY0;G4YNG4;G4YNT4;G4YPG6;G4YQ91;G4YT26;G4YT83;G4YU40;G4YUU2;G4Z034;G4Z0F6;G4Z178;G4Z1W4;G4Z3A6;G4Z3C7;G4Z4C0;G4ZAF8;G4ZB75;G4ZDB7;G4ZEU1;G4ZM17;G4ZM62;G4ZMQ6;G4ZN95;G4ZNI8;G4ZP25;G4ZQQ5;G4ZTR4;G4ZVH0;G4ZYD1;G4ZZY2;G5A5E0;G5A7L7;G5A9Z3;G5AA60;G5AAV9;G5AB51;G5AB53;G5ABI6;G5ABL3;G5AFD5;G5AIZ7
serine-type carboxypeptidase activity	3	18	827	7708	1.55341	1	1	G4YUU2;G4Z0F6;G5AAV9
2 iron, 2 sulfur cluster binding	2	11	827	7708	1.69462	1	1	G4YJV6;G4Z058
ATPase activity, coupled to transmembrane movement of ions, = phosphorylative mechanism	5	45	827	7708	1.0356	1	1	G4YFP8;G4YW12;G4ZKD3;G5A3B2;G5A793
acyl-CoA oxidase activity	2	9	827	7708	2.07121	1	1	G4Z9U6;G4Z9V2
oxidoreductase activity, acting on the CH-NH group of donors, NAD = or NADP as acceptor	2	14	827	7708	1.33149	1	1	G4Z484;G4ZJB0
P-P-bond-hydrolysis-driven transmembrane transporter activity	16	146	827	7708	1.02142	1	1	G4YFP8;G4YSW0;G4YU86;G4YW12;G4ZFL0;G4ZFV9;G4ZKD3;G4ZPB3;G4ZRU3;G4ZSH2;G5A3B2;G5A3G2;G5A4L9;G5A614;G5A793;G5A7P6
oxidoreductase activity, acting on peroxide as acceptor	4	28	827	7708	1.33149	1	1	G4YYA1;G4ZCT7;G4ZPF9;G4ZXP6
hydrolase activity, acting on carbon-nitrogen (but not peptide) = bonds, in cyclic amidines	2	11	827	7708	1.69462	1	1	G4ZNA3;G5A790
hydrolase activity, acting on carbon-nitrogen (but not peptide) = bonds	5	40	827	7708	1.16505	1	1	G4ZIY9;G4ZN95;G4ZNA3;G5A790;G5AD68
ion binding	372	3463	827	7708	1.00121	1	1	G4YE43;G4YEI0;G4YEN8;G4YF14;G4YFE9;G4YFP8;G4YG50;G4YGA6;G4YGI1;G4YGT3;G4YH96;G4YHC3;G4YHC4;G4YHC5;G4YHD9;G4YI27;G4YI34;G4YIB2;G4YIC7;G4YID5;G4YIF2;G4YIP5;G4YIQ9;G4YIS6;G4YIT1;G4YIT7;G4YIV8;G4YJ64;G4YJA9;G4YJL5;G4YJU0;G4YK03;G4YK80;G4YK89;G4YKF0;G4YKG5;G4YKI0;G4YKJ9;G4YKY9;G4YL64;G4YLN7;G4YM72;G4YMC6;G4YME0;G4YMK4;G4YMK7;G4YMY1;G4YN42;G4YN76;G4YNC3;G4YNE2;G4YNG4;G4YNM8;G4YNN0;G4YNR1;G4YNR4;G4YNT4;…
peroxidase activity	4	28	827	7708	1.33149	1	1	G4YYA1;G4ZCT7;G4ZPF9;G4ZXP6
