# Supplementary material for: Acetylome analysis reveals the involvement of lysine acetylation in diverse biological processes in Phytophthora sojae
Source: Sci Rep. 2016 Jul 14;6:29897. doi: 10.1038/srep29897 (PMC4944153; doi:10.1038/srep29897)
Supplement: Supplementary Dataset 6 [file srep29897-s7.xls]

## Sheet: Regulated
Table S6. Protein GO enrichment based on cellular component.
GO Terms	Mapping	Background	All mapping	All background	Fold enrichment	Fisher' exact Test P value	Benjamini	Protein IDs
intracellular	298	1456	361	2865	1.62432	2.2e-16	1.74625e-15	G4YE43;G4YEF9;G4YF14;G4YF16;G4YF17;G4YF18;G4YF28;G4YFX1;G4YFX2;G4YG53;G4YG54;G4YG56;G4YG60;G4YG94;G4YGT3;G4YH41;G4YH45;G4YH85;G4YHC3;G4YHC4;G4YHD6;G4YHD9;G4YHU2;G4YI15;G4YI34;G4YI50;G4YI51;G4YIB2;G4YIB9;G4YIK7;G4YIT1;G4YIT7;G4YIV8;G4YIW7;G4YJ63;G4YJ66;G4YJ94;G4YJI5;G4YJK9;G4YJT9;G4YJV6;G4YJY6;G4YJZ5;G4YK89;G4YKA8;G4YKF0;G4YKG5;G4YKJ9;G4YKK3;G4YKX0;G4YL54;G4YL55;G4YLN7;G4YM53;G4YM73;G4YMP0;G4YMR4;…
cell	302	1564	361	2865	1.53245	2.2e-16	1.74625e-15	G4YE43;G4YEF9;G4YF14;G4YF16;G4YF17;G4YF18;G4YF28;G4YFX1;G4YFX2;G4YG53;G4YG54;G4YG56;G4YG60;G4YG94;G4YGT3;G4YH41;G4YH45;G4YH85;G4YHC3;G4YHC4;G4YHD6;G4YHD9;G4YHU2;G4YI15;G4YI34;G4YI50;G4YI51;G4YIB2;G4YIB9;G4YIK7;G4YIT1;G4YIT7;G4YIV8;G4YIW7;G4YJ63;G4YJ66;G4YJ94;G4YJI5;G4YJK9;G4YJT9;G4YJV6;G4YJY6;G4YJZ5;G4YK88;G4YK89;G4YKA8;G4YKF0;G4YKG5;G4YKJ9;G4YKK3;G4YKX0;G4YL54;G4YL55;G4YLN7;G4YM53;G4YM73;G4YMP0;…
organelle	178	846	361	2865	1.66981	2.2e-16	1.74625e-15	G4YEF9;G4YF14;G4YF16;G4YF17;G4YF18;G4YF28;G4YFX1;G4YFX2;G4YG53;G4YG54;G4YG56;G4YG60;G4YH41;G4YH45;G4YH85;G4YHD6;G4YHD9;G4YI50;G4YI51;G4YIB9;G4YIK7;G4YIV8;G4YIW7;G4YJ63;G4YJ66;G4YJ94;G4YJI5;G4YJK9;G4YJT9;G4YJV6;G4YJZ5;G4YKA8;G4YKF0;G4YKK3;G4YMP0;G4YMR4;G4YMY0;G4YMY1;G4YNH8;G4YPG6;G4YPP9;G4YQJ4;G4YQK2;G4YQU6;G4YQV9;G4YQW0;G4YR42;G4YRY9;G4YSZ3;G4YTK2;G4YUB4;G4YUB6;G4YUL9;G4YUP2;G4YVS1;G4YVS5;G4YW93;…
macromolecular complex	165	563	361	2865	2.32591	2.2e-16	1.74625e-15	G4YE81;G4YEF9;G4YF16;G4YF18;G4YF28;G4YFX1;G4YFX2;G4YG53;G4YG54;G4YG56;G4YG60;G4YH41;G4YH45;G4YHC4;G4YHD6;G4YHD9;G4YHU2;G4YI15;G4YI50;G4YI51;G4YIK7;G4YIW7;G4YJ66;G4YJ94;G4YJI5;G4YJK9;G4YJT9;G4YJY6;G4YJZ5;G4YK88;G4YKA8;G4YKG5;G4YKK3;G4YL54;G4YL55;G4YM53;G4YMR4;G4YMY0;G4YNG4;G4YPG6;G4YPK8;G4YPL2;G4YPP9;G4YPZ9;G4YQB2;G4YQD3;G4YQJ4;G4YQK2;G4YQV9;G4YQW0;G4YR42;G4YRY9;G4YSD6;G4YSK7;G4YTK2;G4YUB6;G4YUL9;…
non-membrane-bounded organelle	98	325	361	2865	2.3931	2.2e-16	1.74625e-15	G4YEF9;G4YF14;G4YF16;G4YF18;G4YF28;G4YFX2;G4YG54;G4YG56;G4YH41;G4YH45;G4YHD6;G4YI50;G4YI51;G4YIK7;G4YIW7;G4YJ66;G4YJ94;G4YJI5;G4YJT9;G4YJZ5;G4YKA8;G4YKK3;G4YPP9;G4YQJ4;G4YQK2;G4YQV9;G4YQW0;G4YR42;G4YRY9;G4YTK2;G4YUL9;G4YVS1;G4YW93;G4YWA6;G4YWL4;G4YXI9;G4YXX0;G4YXY7;G4YYZ2;G4Z1Y8;G4Z2L6;G4Z344;G4Z3A4;G4Z3A9;G4Z3C6;G4Z7C5;G4Z8B7;G4Z8Z4;G4Z944;G4Z9L4;G4ZB00;G4ZCI9;G4ZCL1;G4ZD56;G4ZEA7;G4ZGN4;G4ZII5;…
intracellular organelle	178	846	361	2865	1.66981	2.2e-16	1.74625e-15	G4YEF9;G4YF14;G4YF16;G4YF17;G4YF18;G4YF28;G4YFX1;G4YFX2;G4YG53;G4YG54;G4YG56;G4YG60;G4YH41;G4YH45;G4YH85;G4YHD6;G4YHD9;G4YI50;G4YI51;G4YIB9;G4YIK7;G4YIV8;G4YIW7;G4YJ63;G4YJ66;G4YJ94;G4YJI5;G4YJK9;G4YJT9;G4YJV6;G4YJZ5;G4YKA8;G4YKF0;G4YKK3;G4YMP0;G4YMR4;G4YMY0;G4YMY1;G4YNH8;G4YPG6;G4YPP9;G4YQJ4;G4YQK2;G4YQU6;G4YQV9;G4YQW0;G4YR42;G4YRY9;G4YSZ3;G4YTK2;G4YUB4;G4YUB6;G4YUL9;G4YUP2;G4YVS1;G4YVS5;G4YW93;…
intracellular non-membrane-bounded organelle	98	325	361	2865	2.3931	2.2e-16	1.74625e-15	G4YEF9;G4YF14;G4YF16;G4YF18;G4YF28;G4YFX2;G4YG54;G4YG56;G4YH41;G4YH45;G4YHD6;G4YI50;G4YI51;G4YIK7;G4YIW7;G4YJ66;G4YJ94;G4YJI5;G4YJT9;G4YJZ5;G4YKA8;G4YKK3;G4YPP9;G4YQJ4;G4YQK2;G4YQV9;G4YQW0;G4YR42;G4YRY9;G4YTK2;G4YUL9;G4YVS1;G4YW93;G4YWA6;G4YWL4;G4YXI9;G4YXX0;G4YXY7;G4YYZ2;G4Z1Y8;G4Z2L6;G4Z344;G4Z3A4;G4Z3A9;G4Z3C6;G4Z7C5;G4Z8B7;G4Z8Z4;G4Z944;G4Z9L4;G4ZB00;G4ZCI9;G4ZCL1;G4ZD56;G4ZEA7;G4ZGN4;G4ZII5;…
cytoplasm	209	550	361	2865	3.01579	2.2e-16	1.74625e-15	G4YE43;G4YEF9;G4YF16;G4YF17;G4YF18;G4YF28;G4YFX1;G4YFX2;G4YG53;G4YG94;G4YGT3;G4YH41;G4YH45;G4YHC3;G4YHC4;G4YHD9;G4YI15;G4YI34;G4YI50;G4YI51;G4YIB2;G4YIB9;G4YIK7;G4YIT1;G4YIT7;G4YIW7;G4YJ66;G4YJ94;G4YJI5;G4YJK9;G4YJT9;G4YJZ5;G4YKA8;G4YKG5;G4YKJ9;G4YKX0;G4YL54;G4YM73;G4YMP0;G4YMR4;G4YMY0;G4YMY1;G4YNG4;G4YNM8;G4YNR4;G4YPP9;G4YQJ4;G4YR30;G4YR42;G4YR88;G4YRI5;G4YRY9;G4YSD6;G4YSK7;G4YSS1;G4YTK2;G4YTL0;…
intracellular part	282	1148	361	2865	1.94951	2.2e-16	1.74625e-15	G4YE43;G4YEF9;G4YF14;G4YF16;G4YF17;G4YF18;G4YF28;G4YFX1;G4YFX2;G4YG53;G4YG54;G4YG56;G4YG60;G4YG94;G4YGT3;G4YH41;G4YH45;G4YH85;G4YHC3;G4YHC4;G4YHD6;G4YHD9;G4YHU2;G4YI15;G4YI34;G4YI50;G4YI51;G4YIB2;G4YIB9;G4YIK7;G4YIT1;G4YIT7;G4YIV8;G4YIW7;G4YJ63;G4YJ66;G4YJ94;G4YJI5;G4YJK9;G4YJT9;G4YJV6;G4YJY6;G4YJZ5;G4YKA8;G4YKF0;G4YKG5;G4YKJ9;G4YKK3;G4YKX0;G4YL54;G4YL55;G4YM53;G4YM73;G4YMP0;G4YMR4;G4YMY0;G4YMY1;…
ribosome	72	114	361	2865	5.01239	2.2e-16	1.74625e-15	G4YEF9;G4YF16;G4YF18;G4YF28;G4YFX2;G4YH41;G4YH45;G4YI50;G4YI51;G4YIK7;G4YIW7;G4YJ66;G4YJ94;G4YJI5;G4YJT9;G4YJZ5;G4YKA8;G4YPP9;G4YQJ4;G4YR42;G4YRY9;G4YTK2;G4YUL9;G4YVS1;G4YW93;G4YWA6;G4YWL4;G4YYZ2;G4Z2L6;G4Z344;G4Z3C6;G4Z7C5;G4Z8B7;G4Z8Z4;G4Z944;G4Z9L4;G4ZB00;G4ZD56;G4ZII5;G4ZIX6;G4ZIX7;G4ZML3;G4ZPH1;G4ZPQ4;G4ZQP8;G4ZR12;G4ZRI3;G4ZRV0;G4ZSH6;G4ZT00;G4ZT11;G4ZU26;G4ZUC1;G4ZUX7;G4ZV46;G4ZWX8;G5A0D4;…
cell part	302	1564	361	2865	1.53245	2.2e-16	1.74625e-15	G4YE43;G4YEF9;G4YF14;G4YF16;G4YF17;G4YF18;G4YF28;G4YFX1;G4YFX2;G4YG53;G4YG54;G4YG56;G4YG60;G4YG94;G4YGT3;G4YH41;G4YH45;G4YH85;G4YHC3;G4YHC4;G4YHD6;G4YHD9;G4YHU2;G4YI15;G4YI34;G4YI50;G4YI51;G4YIB2;G4YIB9;G4YIK7;G4YIT1;G4YIT7;G4YIV8;G4YIW7;G4YJ63;G4YJ66;G4YJ94;G4YJI5;G4YJK9;G4YJT9;G4YJV6;G4YJY6;G4YJZ5;G4YK88;G4YK89;G4YKA8;G4YKF0;G4YKG5;G4YKJ9;G4YKK3;G4YKX0;G4YL54;G4YL55;G4YLN7;G4YM53;G4YM73;G4YMP0;…
cytoplasmic part	128	344	361	2865	2.95304	2.2e-16	1.74625e-15	G4YEF9;G4YF16;G4YF17;G4YF18;G4YF28;G4YFX2;G4YG53;G4YH41;G4YH45;G4YHC4;G4YHD9;G4YI15;G4YI50;G4YI51;G4YIB9;G4YIK7;G4YIW7;G4YJ66;G4YJ94;G4YJI5;G4YJK9;G4YJT9;G4YJZ5;G4YKA8;G4YKG5;G4YL54;G4YMP0;G4YMR4;G4YMY1;G4YNG4;G4YPP9;G4YQJ4;G4YR42;G4YRY9;G4YSD6;G4YSK7;G4YTK2;G4YUB4;G4YUB6;G4YUL9;G4YVS1;G4YVS5;G4YW93;G4YWA6;G4YWL4;G4YXR9;G4YYY0;G4YYZ2;G4YZC6;G4Z031;G4Z124;G4Z126;G4Z179;G4Z251;G4Z2L6;G4Z302;G4Z344;…
ribonucleoprotein complex	75	139	361	2865	4.28217	2.2e-16	1.74625e-15	G4YEF9;G4YF16;G4YF18;G4YF28;G4YFX2;G4YH41;G4YH45;G4YI50;G4YI51;G4YIK7;G4YIW7;G4YJ66;G4YJ94;G4YJI5;G4YJT9;G4YJZ5;G4YKA8;G4YPL2;G4YPP9;G4YPZ9;G4YQJ4;G4YR42;G4YRY9;G4YTK2;G4YUL9;G4YVS1;G4YW93;G4YWA6;G4YWL4;G4YYZ2;G4Z122;G4Z2L6;G4Z344;G4Z3C6;G4Z7C5;G4Z8B7;G4Z8Z4;G4Z944;G4Z9L4;G4ZB00;G4ZD56;G4ZII5;G4ZIX6;G4ZIX7;G4ZML3;G4ZPH1;G4ZPQ4;G4ZQP8;G4ZR12;G4ZRI3;G4ZRV0;G4ZSH6;G4ZT00;G4ZT11;G4ZU26;G4ZUC1;G4ZUX7;…
proteasome complex	17	23	361	2865	5.86595	3.027e-10	2.13572e-09	G4YFX1;G4YJY6;G4YL54;G4YM53;G4YMY0;G4YNG4;G4YPG6;G4Z034;G4ZAF8;G4ZDB7;G4ZEU1;G4ZM17;G4ZQQ5;G4ZZH3;G5A3M3;G5A9Z3;G5AB51
protein complex	90	421	361	2865	1.69659	6.881e-08	4.59941e-07	G4YE81;G4YFX1;G4YG53;G4YG54;G4YG56;G4YG60;G4YHC4;G4YHD6;G4YHD9;G4YHU2;G4YI15;G4YJK9;G4YJY6;G4YK88;G4YKG5;G4YKK3;G4YL54;G4YL55;G4YM53;G4YMR4;G4YMY0;G4YNG4;G4YPG6;G4YPK8;G4YQB2;G4YQD3;G4YQK2;G4YQV9;G4YQW0;G4YSD6;G4YSK7;G4YUB6;G4YXI9;G4YXX0;G4YXY7;G4YZC6;G4Z031;G4Z034;G4Z0J2;G4Z125;G4Z126;G4Z179;G4Z1Y8;G4Z251;G4Z3A9;G4Z494;G4Z6Z5;G4Z9S7;G4ZAF8;G4ZAR8;G4ZCI9;G4ZCL1;G4ZDB7;G4ZDE7;G4ZEA7;G4ZEU1;G4ZFV9;…
proteasome core complex	12	15	361	2865	6.34903	9.143e-08	5.8058e-07	G4YFX1;G4YL54;G4YMY0;G4YPG6;G4Z034;G4ZAF8;G4ZDB7;G4ZEU1;G4ZM17;G4ZQQ5;G5A9Z3;G5AB51
ribosomal subunit	11	17	361	2865	5.13525	7.488e-06	4.13468e-05	G4YF28;G4YKA8;G4YVS1;G4YYZ2;G4Z3C6;G4Z8B7;G4ZB00;G4ZPH1;G4ZUX7;G5A0D4;G5A164
DNA bending complex	9	14	361	2865	5.1019	8.709e-05	0.000425401	G4YG54;G4YG56;G4YHD6;G4YKK3;G4YQK2;G4YQV9;G4YXI9;G4YXX0;G4YXY7
DNA packaging complex	9	14	361	2865	5.1019	8.709e-05	0.000425401	G4YG54;G4YG56;G4YHD6;G4YKK3;G4YQK2;G4YQV9;G4YXI9;G4YXX0;G4YXY7
nucleosome	9	14	361	2865	5.1019	8.709e-05	0.000425401	G4YG54;G4YG56;G4YHD6;G4YKK3;G4YQK2;G4YQV9;G4YXI9;G4YXX0;G4YXY7
protein-DNA complex	10	18	361	2865	4.40905	0.0001216	0.000551543	G4YG54;G4YG56;G4YHD6;G4YKK3;G4YQK2;G4YQV9;G4YXI9;G4YXX0;G4YXY7;G4ZEA7
chromatin	9	15	361	2865	4.76177	0.0001663	0.000728279	G4YG54;G4YG56;G4YHD6;G4YKK3;G4YQK2;G4YQV9;G4YXI9;G4YXX0;G4YXY7
envelope	16	48	361	2865	2.64543	0.0004957	0.00203077	G4YG60;G4YJK9;G4YMP0;G4YZC6;G4Z0J2;G4Z9S7;G4ZAQ5;G4ZDJ8;G4ZGJ7;G4ZMS1;G4ZNV3;G4ZRD8;G4ZU80;G4ZU81;G4ZUD2;G5AFG9
organelle envelope	16	48	361	2865	2.64543	0.0004957	0.00203077	G4YG60;G4YJK9;G4YMP0;G4YZC6;G4Z0J2;G4Z9S7;G4ZAQ5;G4ZDJ8;G4ZGJ7;G4ZMS1;G4ZNV3;G4ZRD8;G4ZU80;G4ZU81;G4ZUD2;G5AFG9
proteasome core complex, alpha-subunit complex	6	7	361	2865	6.80253	0.0005162	0.00204867	G4YPG6;G4Z034;G4ZAF8;G4ZDB7;G4ZM17;G4ZQQ5
mitochondrial part	13	35	361	2865	2.94776	0.0007167	0.00275821	G4YJK9;G4YMP0;G4YUB4;G4YZC6;G4ZAQ5;G4ZDJ8;G4ZGJ7;G4ZRD8;G4ZU80;G4ZU81;G4ZUD2;G5AF97;G5AFG9
mitochondrion	16	51	361	2865	2.48982	0.001012	0.00378012	G4YJK9;G4YMP0;G4YUB4;G4YYY0;G4YZC6;G4Z302;G4ZAQ5;G4ZDJ8;G4ZGJ7;G4ZRD8;G4ZU80;G4ZU81;G4ZUD2;G4ZZC8;G5AF97;G5AFG9
small ribosomal subunit	6	8	361	2865	5.95222	0.001235	0.00448129	G4YYZ2;G4Z3C6;G4ZB00;G4ZUX7;G5A0D4;G5A164
organelle part	65	354	361	2865	1.45723	0.001452	0.00485274	G4YF28;G4YG53;G4YG54;G4YG56;G4YG60;G4YHD6;G4YHD9;G4YJK9;G4YKA8;G4YKK3;G4YMP0;G4YMR4;G4YQK2;G4YQV9;G4YQW0;G4YUB4;G4YUB6;G4YVS1;G4YXI9;G4YXX0;G4YXY7;G4YYZ2;G4YZC6;G4Z0J2;G4Z122;G4Z125;G4Z1Y8;G4Z251;G4Z3A9;G4Z3C6;G4Z6Z5;G4Z8B7;G4Z9S7;G4ZAQ5;G4ZB00;G4ZCI9;G4ZCL1;G4ZDE7;G4ZDJ8;G4ZEA7;G4ZGJ7;G4ZGN4;G4ZMS1;G4ZNV3;G4ZPB3;G4ZPH1;G4ZRD8;G4ZU80;G4ZU81;G4ZUD2;G4ZUX7;G4ZWG8;G4ZZY4;G5A0D4;G5A164;G5A2D9;G5A4L8;…
intracellular organelle part	65	354	361	2865	1.45723	0.001452	0.00485274	G4YF28;G4YG53;G4YG54;G4YG56;G4YG60;G4YHD6;G4YHD9;G4YJK9;G4YKA8;G4YKK3;G4YMP0;G4YMR4;G4YQK2;G4YQV9;G4YQW0;G4YUB4;G4YUB6;G4YVS1;G4YXI9;G4YXX0;G4YXY7;G4YYZ2;G4YZC6;G4Z0J2;G4Z122;G4Z125;G4Z1Y8;G4Z251;G4Z3A9;G4Z3C6;G4Z6Z5;G4Z8B7;G4Z9S7;G4ZAQ5;G4ZB00;G4ZCI9;G4ZCL1;G4ZDE7;G4ZDJ8;G4ZEA7;G4ZGJ7;G4ZGN4;G4ZMS1;G4ZNV3;G4ZPB3;G4ZPH1;G4ZRD8;G4ZU80;G4ZU81;G4ZUD2;G4ZUX7;G4ZWG8;G4ZZY4;G5A0D4;G5A164;G5A2D9;G5A4L8;…
mitochondrial envelope	11	30	361	2865	2.90997	0.002536	0.00825826	G4YJK9;G4YMP0;G4YZC6;G4ZAQ5;G4ZDJ8;G4ZGJ7;G4ZRD8;G4ZU80;G4ZU81;G4ZUD2;G5AFG9
proton-transporting two-sector ATPase complex	9	21	361	2865	3.40127	0.002648	0.0084074	G4YZC6;G4ZFV9;G4ZIE9;G4ZIG8;G4ZPB3;G4ZRU3;G4ZSH2;G5A3B2;G5A7P6
proton-transporting two-sector ATPase complex, catalytic domain	7	13	361	2865	4.27339	0.002986	0.00924932	G4ZFV9;G4ZIE9;G4ZPB3;G4ZRU3;G4ZSH2;G5A3B2;G5A7P6
mitochondrial membrane	10	26	361	2865	3.05242	0.003101	0.00937683	G4YJK9;G4YMP0;G4YZC6;G4ZAQ5;G4ZDJ8;G4ZGJ7;G4ZU80;G4ZU81;G4ZUD2;G5AFG9
cytosolic part	8	19	361	2865	3.34159	0.006086	0.0179749	G4YHC4;G4YKG5;G4YL54;G4YNG4;G4Z031;G4Z494;G4ZYJ7;G5AIQ2
intracellular membrane-bounded organelle	91	562	361	2865	1.28506	0.006979	0.0194614	G4YF17;G4YFX1;G4YG53;G4YG54;G4YG56;G4YG60;G4YH85;G4YHD6;G4YHD9;G4YIB9;G4YIV8;G4YJ63;G4YJK9;G4YJV6;G4YKF0;G4YKK3;G4YMP0;G4YMR4;G4YMY0;G4YMY1;G4YNH8;G4YPG6;G4YQK2;G4YQU6;G4YQV9;G4YSZ3;G4YUB4;G4YUB6;G4YUP2;G4YVS5;G4YXE2;G4YXF0;G4YXI9;G4YXR9;G4YXX0;G4YXY7;G4YYY0;G4YZC6;G4Z034;G4Z0J2;G4Z122;G4Z124;G4Z125;G4Z251;G4Z302;G4Z4R7;G4Z6Z5;G4Z9S7;G4Z9U6;G4Z9V2;G4ZAF8;G4ZAN8;G4ZAQ5;G4ZBK8;G4ZD06;G4ZDB7;G4ZDE7;…
membrane-bounded organelle	91	562	361	2865	1.28506	0.006979	0.0194614	G4YF17;G4YFX1;G4YG53;G4YG54;G4YG56;G4YG60;G4YH85;G4YHD6;G4YHD9;G4YIB9;G4YIV8;G4YJ63;G4YJK9;G4YJV6;G4YKF0;G4YKK3;G4YMP0;G4YMR4;G4YMY0;G4YMY1;G4YNH8;G4YPG6;G4YQK2;G4YQU6;G4YQV9;G4YSZ3;G4YUB4;G4YUB6;G4YUP2;G4YVS5;G4YXE2;G4YXF0;G4YXI9;G4YXR9;G4YXX0;G4YXY7;G4YYY0;G4YZC6;G4Z034;G4Z0J2;G4Z122;G4Z124;G4Z125;G4Z251;G4Z302;G4Z4R7;G4Z6Z5;G4Z9S7;G4Z9U6;G4Z9V2;G4ZAF8;G4ZAN8;G4ZAQ5;G4ZBK8;G4ZD06;G4ZDB7;G4ZDE7;…
chromosomal part	10	29	361	2865	2.73665	0.007049	0.0194614	G4YG54;G4YG56;G4YHD6;G4YKK3;G4YQK2;G4YQV9;G4YXI9;G4YXX0;G4YXY7;G4ZEA7
cytosol	8	20	361	2865	3.17452	0.008374	0.0226276	G4YHC4;G4YKG5;G4YL54;G4YNG4;G4Z031;G4Z494;G4ZYJ7;G5AIQ2
chromosome	12	42	361	2865	2.26751	0.01548	0.0408214	G4YF14;G4YG54;G4YG56;G4YHD6;G4YKK3;G4YQK2;G4YQV9;G4YXI9;G4YXX0;G4YXY7;G4ZEA7;G4ZR09
actin cytoskeleton	9	28	361	2865	2.55095	0.01833	0.0458445	G4Z1Y8;G4Z3A4;G4Z3A9;G4ZCI9;G4ZCL1;G4ZGN4;G5A2D9;G5A5F6;G5AA31
large ribosomal subunit	5	9	361	2865	4.40905	0.01841	0.0458445	G4YF28;G4YKA8;G4YVS1;G4Z8B7;G4ZPH1
organelle membrane	20	91	361	2865	1.74424	0.02295	0.056051	G4YG53;G4YHD9;G4YJK9;G4YMP0;G4YZC6;G4Z251;G4Z6Z5;G4ZAQ5;G4ZDE7;G4ZDJ8;G4ZGJ7;G4ZPB3;G4ZU80;G4ZU81;G4ZUD2;G4ZWG8;G5A581;G5AB53;G5ACX5;G5AFG9
catalytic complex	22	107	361	2865	1.63176	0.03577	0.0841257	G4YHC4;G4YHU2;G4YK88;G4YKG5;G4YL55;G4YPK8;G4YQD3;G4YQW0;G4YSD6;G4Z179;G4Z494;G4ZEA7;G4ZIY6;G4ZYJ7;G4ZZ35;G5A1M1;G5A1M2;G5A3B1;G5A4L3;G5A4L8;G5AB53;G5AIQ2
outer membrane	4	7	361	2865	4.53502	0.04673	0.107904	G4YK96;G4ZGJ7;G4ZU80;G4ZU81
mitochondrial inner membrane	6	17	361	2865	2.80104	0.05231	0.118632	G4YJK9;G4YZC6;G4ZAQ5;G4ZDJ8;G4ZUD2;G5AFG9
organelle inner membrane	6	18	361	2865	2.64543	0.06525	0.142875	G4YJK9;G4YZC6;G4ZAQ5;G4ZDJ8;G4ZUD2;G5AFG9
proton-transporting ATP synthase complex	4	8	361	2865	3.96814	0.06797	0.146308	G4YZC6;G4ZSH2;G5A3B2;G5A7P6
coated membrane	8	27	361	2865	2.35149	0.07041	0.146591	G4YG53;G4YI15;G4YSK7;G4YUB6;G4Z251;G4Z6Z5;G4ZDE7;G4ZW32
membrane coat	8	27	361	2865	2.35149	0.07041	0.146591	G4YG53;G4YI15;G4YSK7;G4YUB6;G4Z251;G4Z6Z5;G4ZDE7;G4ZW32
myosin complex	7	24	361	2865	2.31475	0.1102	0.211725	G4Z1Y8;G4Z3A9;G4ZCI9;G4ZGN4;G5A2D9;G5A5F6;G5AA31
cytoplasmic membrane-bounded vesicle	4	10	361	2865	3.17452	0.1206	0.211725	G4YG53;G4Z251;G4Z6Z5;G4ZDE7
membrane-bounded vesicle	4	10	361	2865	3.17452	0.1206	0.211725	G4YG53;G4Z251;G4Z6Z5;G4ZDE7
vesicle	4	10	361	2865	3.17452	0.1206	0.211725	G4YG53;G4Z251;G4Z6Z5;G4ZDE7
vesicle membrane	4	10	361	2865	3.17452	0.1206	0.211725	G4YG53;G4Z251;G4Z6Z5;G4ZDE7
cytoplasmic vesicle	4	10	361	2865	3.17452	0.1206	0.211725	G4YG53;G4Z251;G4Z6Z5;G4ZDE7
vesicle coat	4	10	361	2865	3.17452	0.1206	0.211725	G4YG53;G4Z251;G4Z6Z5;G4ZDE7
coated vesicle	4	10	361	2865	3.17452	0.1206	0.211725	G4YG53;G4Z251;G4Z6Z5;G4ZDE7
cytoplasmic vesicle part	4	10	361	2865	3.17452	0.1206	0.211725	G4YG53;G4Z251;G4Z6Z5;G4ZDE7
cytoplasmic vesicle membrane	4	10	361	2865	3.17452	0.1206	0.211725	G4YG53;G4Z251;G4Z6Z5;G4ZDE7
coated vesicle membrane	4	10	361	2865	3.17452	0.1206	0.211725	G4YG53;G4Z251;G4Z6Z5;G4ZDE7
proton-transporting V-type ATPase, V1 domain	3	5	361	2865	4.76177	0.1217	0.211725	G4ZFV9;G4ZIE9;G4ZPB3
proton-transporting V-type ATPase complex	4	11	361	2865	2.88592	0.1511	0.25932	G4ZFV9;G4ZIE9;G4ZIG8;G4ZPB3
proton-transporting ATP synthase complex, catalytic core F(1)	3	6	361	2865	3.96814	0.1678	0.273213	G4ZSH2;G5A3B2;G5A7P6
organelle outer membrane	3	6	361	2865	3.96814	0.1678	0.273213	G4ZGJ7;G4ZU80;G4ZU81
mitochondrial outer membrane	3	6	361	2865	3.96814	0.1678	0.273213	G4ZGJ7;G4ZU80;G4ZU81
Golgi-associated vesicle	3	7	361	2865	3.40127	0.2163	0.339137	G4YG53;G4Z251;G4ZDE7
mitochondrial membrane part	3	7	361	2865	3.40127	0.2163	0.339137	G4YJK9;G4YZC6;G4ZAQ5
Golgi-associated vesicle membrane	3	7	361	2865	3.40127	0.2163	0.339137	G4YG53;G4Z251;G4ZDE7
3-isopropylmalate dehydratase complex	2	2	361	2865	7.93629	0.2356	0.356205	G4Z494;G4ZYJ7
tricarboxylic acid cycle enzyme complex	2	2	361	2865	7.93629	0.2356	0.356205	G4ZIY6;G5A3B9
chromatin remodeling complex	2	2	361	2865	7.93629	0.2356	0.356205	G4YI27;G4YQN8
endoplasmic reticulum	9	44	361	2865	1.62333	0.2512	0.375307	G4YF17;G4YHD9;G4YMY1;G4YVS5;G4YXR9;G4Z124;G4ZWG8;G5AB53;G5ACX5
nuclear pore	5	17	361	2865	2.3342	0.2571	0.375307	G4YG60;G4Z0J2;G4Z9S7;G4ZMS1;G4ZNV3
pore complex	5	17	361	2865	2.3342	0.2571	0.375307	G4YG60;G4Z0J2;G4Z9S7;G4ZMS1;G4ZNV3
nuclear envelope	5	18	361	2865	2.20452	0.2702	0.389948	G4YG60;G4Z0J2;G4Z9S7;G4ZMS1;G4ZNV3
cytosolic proteasome complex	2	3	361	2865	5.29086	0.3317	0.468066	G4YL54;G4YNG4
HslUV protease complex	2	3	361	2865	5.29086	0.3317	0.468066	G4YL54;G4YNG4
Golgi apparatus part	5	22	361	2865	1.8037	0.3473	0.480667	G4YG53;G4YMR4;G4YUB6;G4Z251;G4ZDE7
endomembrane system	13	76	361	2865	1.35752	0.3802	0.519198	G4YG53;G4YG60;G4YHD9;G4Z0J2;G4Z251;G4Z6Z5;G4Z9S7;G4ZDE7;G4ZMS1;G4ZNV3;G4ZWG8;G5AB53;G5ACX5
clathrin coat	4	14	361	2865	2.26751	0.4052	0.533272	G4YI15;G4YUB6;G4Z251;G4ZW32
riboflavin synthase complex	2	4	361	2865	3.96814	0.4157	0.533272	G5A1M1;G5A1M2
COPI vesicle coat	2	4	361	2865	3.96814	0.4157	0.533272	G4YG53;G4ZDE7
COPI-coated vesicle	2	4	361	2865	3.96814	0.4157	0.533272	G4YG53;G4ZDE7
COPI-coated vesicle membrane	2	4	361	2865	3.96814	0.4157	0.533272	G4YG53;G4ZDE7
mitochondrial matrix	2	6	361	2865	2.64543	0.5536	0.669592	G4YUB4;G5AF97
transport vesicle	2	6	361	2865	2.64543	0.5536	0.669592	G4Z251;G4Z6Z5
transport vesicle membrane	2	6	361	2865	2.64543	0.5536	0.669592	G4Z251;G4Z6Z5
oxidoreductase complex	3	11	361	2865	2.16444	0.6386	0.750946	G4YSD6;G4ZIY6;G4ZZ35
clathrin adaptor complex	3	11	361	2865	2.16444	0.6386	0.750946	G4YI15;G4YUB6;G4ZW32
AP-type membrane coat adaptor complex	3	12	361	2865	1.98407	0.6554	0.763631	G4YI15;G4YUB6;G4ZW32
vacuole	2	15	361	2865	1.05817	0.7099	0.819612	G4ZPB3;G5AA24
peroxisome	4	19	361	2865	1.6708	0.7239	0.820851	G4YIB9;G4Z9U6;G4Z9V2;G5A581
microbody	4	19	361	2865	1.6708	0.7239	0.820851	G4YIB9;G4Z9U6;G4Z9V2;G5A581
nucleus	52	392	361	2865	1.05277	0.7436	0.835727	G4YFX1;G4YG54;G4YG56;G4YG60;G4YHD6;G4YIV8;G4YJ63;G4YKF0;G4YKK3;G4YMY0;G4YNH8;G4YPG6;G4YQK2;G4YQU6;G4YQV9;G4YSZ3;G4YUP2;G4YXE2;G4YXF0;G4YXI9;G4YXX0;G4YXY7;G4Z034;G4Z0J2;G4Z122;G4Z125;G4Z4R7;G4Z9S7;G4ZAF8;G4ZAN8;G4ZBK8;G4ZD06;G4ZDB7;G4ZEA7;G4ZEU1;G4ZIE3;G4ZM17;G4ZMS1;G4ZNV3;G4ZNX2;G4ZQQ5;G4ZUB0;G4ZWK5;G4ZZY4;G5A2U4;G5A4A0;G5A4L8;G5A9Z3;G5AAI6;G5ACI0;G5AGF3;G5AGW9
intrinsic to organelle membrane	3	23	361	2865	1.03517	0.7594	0.845998	G4ZAQ5;G4ZWG8;G5A581
Golgi apparatus	5	34	361	2865	1.1671	1	1	G4YG53;G4YMR4;G4YUB6;G4Z251;G4ZDE7
integral to organelle membrane	3	18	361	2865	1.32271	1	1	G4ZAQ5;G4ZWG8;G5A581
cullin-RING ubiquitin ligase complex	2	9	361	2865	1.76362	1	1	G4YQD3;G5A4L3
phosphopyruvate hydratase complex	2	7	361	2865	2.26751	1	1	G4YKG5;G5AIQ2
ubiquitin ligase complex	3	17	361	2865	1.40052	1	1	G4YHU2;G4YQD3;G5A4L3
1,3-beta-D-glucan synthase complex	2	7	361	2865	2.26751	1	1	G4YK88;G4YPK8
proton-transporting two-sector ATPase complex, proton-transporting = domain	2	7	361	2865	2.26751	1	1	G4YZC6;G4ZIG8
prefoldin complex	2	7	361	2865	2.26751	1	1	G4YE81;G4ZAR8
Golgi membrane	3	19	361	2865	1.2531	1	1	G4YG53;G4Z251;G4ZDE7
