# Supplementary material for: Acetylome analysis reveals the involvement of lysine acetylation in diverse biological processes in Phytophthora sojae
Source: Sci Rep. 2016 Jul 14;6:29897. doi: 10.1038/srep29897 (PMC4944153; doi:10.1038/srep29897)
Supplement: Supplementary Dataset 7 [file srep29897-s8.xls]

## Sheet: Regulated
Table S7. KEGG pathway enrichment analysis.
KEGG Pathway	Mapping	Background	All Mapping	All Background	Fold enrichment	Fisher' exact Test P value	Benjamini	Protein IDs
Ribosome	71	99	543	1998	2.63887	2.2e-16	3.03323e-14	G4Z8Z4;G4YJ94;G4YIW7;G5AFK3;G4Z944;G5A274;G4Z9L4;G4YJI5;G4YJT9;G5AEA8;G4ZIX6;G4ZIX7;G5AEB2;G4ZB00;G4YIK7;G4YPP9;G5AEQ3;G4YPL2;G4YJ66;G5A3J1;G4Z3C6;G4YH45;G4YH41;G4YYZ2;G5ADD7;G5A4U4;G4Z344;G4YR42;G5ADS2;G4ZMR6;G4Z2L6;G4YI50;G4YI51;G4YQJ4;G4ZML3;G4ZWX8;G4YFX2;G4YRY9;G4ZD56;G4YTK2;G4ZU26;G4ZUC1;G4YF16;G4YF18;G4ZFB3;G4YEF9;G4ZV46;G4YUL9;G4ZUX7;G5A7X5;G4Z7C5;G4ZRI3;G5A1P1;G4ZR12;G4ZQP8;G5A1M3;G5A164;…
Carbon metabolism	71	111	543	1998	2.35359	3.315e-16	3.03323e-14	G4Z8Z5;G4Z973;G4ZK84;G4Z179;G4Z176;G4Z0M1;G4ZZ20;G4ZZ21;G5A2H1;G4ZKM2;G5A2F9;G4ZKL1;G4ZKL8;G5A3B9;G4ZJD7;G4ZBB8;G4Z2A3;G4ZIY6;G4Z259;G4ZB37;G4YYL3;G4YPI1;G4YH85;G4YHC4;G4YHC5;G5A4U6;G5ADN0;G4YQF6;G4Z2L1;G4YQK3;G4Z2J5;G5A5E7;G5A5E6;G5A5E3;G5A5F1;G4ZCT7;G4ZXF5;G4YTB0;G4Z5K1;G4YEZ9;G4Z058;G5AJ02;G5AIQ2;G4YEI0;G4Z638;G4YN42;G5AJ72;G4YU68;G5A1F5;G4ZQI3;G4ZQI4;G4Z7C4;G4ZRF0;G5AB06;G4Z7L2;G4ZI89;G4ZZV2;…
Microbial metabolism in diverse environments	83	154	543	1998	1.98314	7.307e-13	4.45727e-11	G4Z973;G4ZK84;G4Z179;G4Z962;G4Z0M1;G4ZZ20;G4ZZ21;G5A2H1;G4ZKM2;G5A2F9;G4ZKL1;G4ZKL8;G5A3B9;G4ZJC4;G4ZZ43;G4YIB9;G4YID5;G4ZIY6;G4Z259;G4YPV5;G4ZB37;G5A3N5;G4YYL3;G4YPI1;G4YYF4;G4YH85;G4YZ93;G4YHC4;G4YHC5;G4ZE42;G5A4U6;G5ADN0;G4YZI6;G4YQF6;G4Z2L1;G4ZWA4;G4YQK3;G4Z2J5;G5A5E7;G5A5E6;G5A5E3;G5AC97;G5A5F1;G5A643;G4ZXF5;G4YTB0;G4Z5K1;G4YEZ9;G4Z058;G5AJ02;G5AIQ2;G4YEI0;G4ZNI0;G4Z638;G4ZEQ8;G4ZEQ7;G4YN42;…
Biosynthesis of antibiotics	98	200	543	1998	1.80298	7.617e-12	3.48478e-10	G4Z973;G4ZK84;G4Z179;G4Z0M1;G4ZZ20;G4ZZ21;G4YK80;G5A2H1;G4ZKM2;G4ZKL1;G4ZKL8;G4YYD6;G5A3B9;G4ZJD7;G4ZBB8;G4ZJC4;G4Z2A3;G4YID5;G4ZIY6;G4Z259;G4YZ54;G4ZB37;G5A3N5;G4YYL3;G5AF97;G4YIP5;G4YGT3;G4YH85;G4YZ93;G4YHC4;G4YYZ0;G4ZN95;G4YQF6;G4Z2L1;G4ZWA4;G4YQK3;G4Z2J5;G4YG36;G5A5E7;G5A5E6;G5A5E3;G5A5F1;G4ZX74;G5A643;G4ZCT7;G4ZM63;G5A683;G4ZXF5;G4YTB0;G4Z5K1;G4YTE1;G4Z4L7;G4YEZ9;G4Z4V6;G4Z058;G5A778;G5A790;…
Biosynthesis of amino acids	62	107	543	1998	2.13208	2.005e-11	7.3383e-10	G4ZK84;G4Z0M1;G5A2H1;G4ZYJ7;G4ZKM2;G5A2F9;G4ZKL8;G4YYD6;G4Z1M7;G5A3P4;G4ZB37;G5AF97;G4YIP5;G4YGT3;G4ZEA0;G4YHC4;G4YHC5;G4ZN95;G4ZN64;G4Z2L1;G4ZWA4;G4YQK3;G5A5E7;G5A5E6;G5A5E3;G5AC97;G5A5F1;G4ZX74;G5A643;G5A683;G4YNC3;G4YTE1;G4YEZ9;G4Z4V6;G5AIQ2;G4YEI0;G4YMI5;G4ZNE5;G4YMC6;G4ZNI0;G4ZV90;G4Z638;G5A7Q7;G4YN42;G4YE49;G4YU68;G4Z672;G4Z7C4;G4ZJ38;G4ZHX8;G4YM73;G4Z8C0;G5AGF1;G4YKG5;G4Z8J6;G4ZT06;G4ZT05;…
Citrate cycle (TCA cycle)	22	28	543	1998	2.89108	1.48e-07	4.514e-06	G4ZK84;G4Z0M1;G5A2F9;G5A3B9;G4ZIY6;G4Z259;G5A3N5;G4YYL3;G4YH85;G4YQF6;G4Z2L1;G4ZXF5;G4YTB0;G4YEZ9;G4Z058;G5A1F5;G4ZRF0;G4ZZV2;G4YV53;G4YV54;G4ZPE2;G4YVS2
Proteasome	23	34	543	1998	2.48911	4.243e-06	0.000110924	G5A287;G4YXL1;G4YIB2;G4ZAF8;G5A3M3;G4ZZH3;G4YPG6;G4ZMP2;G4Z2L8;G4YFX1;G4ZDB7;G4ZM17;G4YNI4;G4Z034;G4ZND6;G4YMY0;G4ZEU1;G4ZQQ5;G5AAP4;G4YLX3;G4YM53;G5AB51;G5A9Z3
Biosynthesis of secondary metabolites	130	354	543	1998	1.35125	1.415e-05	0.000323681	G4ZKE1;G4Z973;G4ZK84;G4ZXX1;G4ZBN5;G4Z0M1;G4ZZ20;G4ZZ21;G4YK80;G5A2H1;G4ZYJ7;G4ZKM2;G4ZKM7;G4ZKL1;G4YYD6;G5A3B9;G4ZJD7;G4ZBB8;G4Z2A3;G4ZJ82;G4YID5;G4ZIY6;G4Z259;G4YZ54;G5A3T5;G4Z1M7;G5A426;G5A3P4;G4ZB37;G5A3N5;G4YYL3;G4YPI1;G4YIS6;G5AF97;G4YIP5;G4YGT3;G4YH85;G4ZEA0;G4YR88;G4YZ93;G4YHC4;G4YYZ0;G4ZDW8;G4ZN95;G4ZN64;G4YQF6;G4YQM3;G4Z2L1;G4ZDI8;G4ZWA4;G4YQK3;G4ZMK2;G4Z2J5;G4YG36;G4ZDG5;G5A5E7;G5A5E6;…
Aminoacyl-tRNA biosynthesis	22	34	543	1998	2.38089	2.051e-05	0.000417037	G4ZBW3;G4ZXR2;G4YXG9;G4ZJB1;G4ZJ68;G4Z1P3;G5AF23;G4YIT7;G4YYF6;G4YR88;G4YI34;G4YRI5;G4YSS1;G4YTL0;G4YE43;G4Z666;G5AB13;G4ZHR4;G4ZS91;G4ZSJ7;G4Z8H6;G4YKJ9
Glyoxylate and dicarboxylate metabolism	18	27	543	1998	2.45304	9.264e-05	0.00169531	G4Z179;G5A2H1;G4ZJD7;G4ZBB8;G4YPI1;G5ADN0;G4Z2L1;G5AC97;G4ZCT7;G4YTB0;G4YEZ9;G5AB06;G4Z7L2;G4ZI89;G4Z6U2;G4ZPE2;G4ZQ66;G4YVS2
Methane metabolism	16	23	543	1998	2.55969	0.0001373	0.00228417	G5A2H1;G4ZKL8;G4YHC4;G5A4U6;G5ADN0;G4Z2J5;G5AJ02;G5AIQ2;G4YN42;G4ZQI3;G4ZQI4;G4Z7C4;G4ZI89;G4YKG5;G4ZQ66;G4ZQ23
Oxidative phosphorylation	28	53	543	1998	1.94392	0.0001604	0.0024461	G4ZKE1;G4ZKD3;G5A3B2;G5AEB4;G4YJ64;G5A3G2;G4YYY0;G4ZDJ8;G4YZL1;G4YFP8;G4ZXF5;G4YFH0;G4ZFV9;G4ZUE3;G4YSW0;G4Z058;G4ZUD2;G4ZUD0;G4ZFL0;G5A7P6;G4YU86;G4ZIG8;G5AHH7;G4ZIE9;G4YUN7;G4ZRU3;G4ZSH2;G4ZPB3
Pyruvate metabolism	26	48	543	1998	1.99309	0.0001787	0.00251555	G5A2F9;G5A3B9;G5A3T5;G4YPI1;G4YH85;G4YZ93;G4ZE42;G4YQF6;G5A5E7;G5A5E6;G5A5E3;G4YTB0;G4YMI5;G4ZEQ8;G4ZEQ7;G5AJ72;G4ZQI3;G4ZQI4;G4ZRF0;G4YV53;G4YV54;G4Z6U2;G4ZPE2;G4ZH74;G4YVS2;G4YVV3
Carbon fixation in photosynthetic organisms	18	29	543	1998	2.28386	0.000322	0.0039284	G4ZKM2;G4ZB37;G4YHC5;G4YQK3;G4Z2J5;G5A5F1;G4YTB0;G4Z638;G4YN42;G5AJ72;G4ZRF0;G4YV53;G4YV54;G4ZPE2;G4Z8J6;G4ZH74;G4Z858;G4Z863
Alanine, aspartate and glutamate metabolism	18	29	543	1998	2.28386	0.000322	0.0039284	G4YXP4;G4YYD6;G4Z1Z5;G4YZ54;G4YYP3;G4ZAQ2;G5A3X6;G4YHC5;G4ZDW8;G4ZN49;G4YQK3;G5AC97;G5A643;G4YNZ2;G4ZNI0;G4ZI89;G4YM72;G4ZSJ1
2-Oxocarboxylic acid metabolism	17	27	543	1998	2.31676	0.0004096	0.0046848	G4ZK84;G4Z0M1;G4ZYJ7;G5AF97;G4YHC5;G4ZN95;G4Z2L1;G4YQK3;G5A683;G4YTE1;G4YEZ9;G4YMI5;G4YMC6;G5A7Q7;G4YE49;G4YM73;G4Z8C0
Glycolysis / Gluconeogenesis	28	56	543	1998	1.83978	0.0005111	0.00550184	G4Z973;G4ZZ20;G4ZZ21;G4ZKM2;G4YID5;G4ZB37;G4YH85;G4YZ93;G4YHC4;G4YQF6;G4Z2J5;G5A5E7;G5A5E6;G5A5E3;G5A5F1;G5AIQ2;G4YN42;G4ZQI3;G4ZQI4;G4ZRF0;G4YV53;G4YV54;G4YKG5;G4Z8J6;G4YVS2;G4Z858;G4ZQ23;G4Z863
Propanoate metabolism	12	16	543	1998	2.75967	0.000586	0.00595767	G4Z8Z5;G4Z179;G4Z176;G4Z2A3;G4Z259;G5A3T5;G4ZN49;G5A1F5;G4ZQI3;G4ZQI4;G4Z7L2;G4Z6U2
Pentose phosphate pathway	10	14	543	1998	2.62826	0.003852	0.0371008	G4Z973;G4ZKL1;G4YID5;G4YHC4;G4Z2J5;G4Z5K1;G4YEI0;G4Z638;G4YN42;G4YU68
Valine, leucine and isoleucine degradation	16	31	543	1998	1.89913	0.008804	0.0805566	G4Z8Z5;G4Z179;G4Z176;G4Z2A3;G4Z2A2;G5AF39;G4YZ93;G4ZN49;G4YR43;G4YQK1;G4YSG1;G4YTE1;G4Z7L2;G5AA39;G4Z6U2;G4YVS2
Carbon fixation pathways in prokaryotes	11	18	543	1998	2.24862	0.009769	0.0851299	G4ZK84;G4Z0M1;G5A2F9;G5A3B9;G5A3N5;G4YEZ9;G5AJ72;G4ZQI3;G4ZQI4;G4Z7L2;G4Z6U2
Parkinson's disease	18	38	543	1998	1.74295	0.01395	0.116039	G5AFG9;G5A3B2;G5AEB4;G4YYY0;G4ZDJ8;G4ZXF5;G4YFH0;G4YTH1;G4ZU80;G4ZU81;G4ZUE3;G4Z058;G4ZUD2;G4ZUD0;G4ZFL0;G5AHH7;G4YUN7;G4ZSH2
Phenylalanine, tyrosine and tryptophan biosynthesis	10	17	543	1998	2.16445	0.02081	0.165575	G5A3P4;G4YIP5;G4YGT3;G4YQK3;G4YNC3;G4ZNE5;G4Z672;G4ZJ38;G4ZHX8;G5AGF1
Arginine biosynthesis	11	20	543	1998	2.02376	0.02397	0.182771	G4YYD6;G5AF97;G5A3X6;G4YHC5;G4ZN95;G4YQK3;G5AC97;G4ZX74;G5A683;G4YM73;G5A0B3
Systemic lupus erythematosus	7	10	543	1998	2.57569	0.02905	0.204467	G4YXY7;G4YXX0;G4YQV9;G4YHD6;G4YG54;G4YG56;G4YKK3
Valine, leucine and isoleucine biosynthesis	7	10	543	1998	2.57569	0.02905	0.204467	G4ZYJ7;G4YTE1;G4YMI5;G4YMC6;G5A7Q7;G4YE49;G4Z8C0
Metabolic pathways	219	737	543	1998	1.09338	0.03376	0.228818	G4Z8Z5;G4ZKE1;G4Z973;G4ZK84;G4Z179;G4Z176;G5A1Z9;G4Z170;G4ZXX1;G4Z962;G4YXP4;G4ZBN5;G5A354;G4ZL11;G4Z0M1;G4ZZ35;G4ZZ20;G4ZZ21;G4ZC34;G4YK80;G5A2H1;G4YJT8;G4ZKH5;G4ZYJ7;G4ZKM2;G4ZKM7;G5A2F9;G4ZKL1;G4ZKL8;G4YYD6;G5A3B2;G5A3B9;G4ZJD7;G4ZBB8;G4ZJC4;G4Z2A3;G4Z2A2;G4ZZ43;G4YIB9;G4Z1Z5;G4ZJ82;G4ZZ79;G4YID5;G4ZIY9;G4ZIY6;G4Z259;G5AEB4;G4YPV5;G4ZAY2;G4YZ54;G5A3T5;G4ZAN8;G4Z1M7;G5A426;G4YYP3;G5A3P4;G4ZB37;…
Glutathione metabolism	14	30	543	1998	1.71713	0.03972	0.259599	G4ZK84;G4Z0M1;G4ZZ35;G4ZKL1;G4YJ69;G4Z3A6;G5ABW1;G4ZXP6;G4YNJ0;G4Z5K1;G4ZGH2;G4ZNA9;G5A0B2;G5A020
Alzheimer's disease	18	45	543	1998	1.47182	0.0758	0.478324	G5A3B2;G5AEB4;G4ZB37;G4YYY0;G4ZDJ8;G5A5R7;G4ZXF5;G4YFH0;G4ZUE3;G4Z058;G4ZUD2;G4ZUD0;G4ZFL0;G5AHH7;G4YUN7;G4ZSH2;G4Z858;G4Z863
Amino sugar and nucleotide sugar metabolism	13	30	543	1998	1.59448	0.08542	0.521062	G4Z973;G4Z0N4;G4ZZ20;G4ZZ21;G4ZZ79;G4YID5;G4ZAG8;G5AC87;G4YZZ5;G4ZM63;G4ZXB0;G5A7D6;G4YWB0
RNA transport	30	85	543	1998	1.29867	0.0894	0.527748	G5A2B4;G4ZY58;G4ZJW2;G4YJL5;G4ZC23;G4Z9S7;G4Z0J2;G4Z0H2;G4YQ52;G4Z1M1;G5A3N2;G4YH96;G5AE04;G4ZMS1;G4YG94;G5ACK1;G5ACJ4;G4YGH8;G4YGI1;G4Z3L0;G4ZEN1;G4YTS4;G4YTL2;G4YTM1;G4ZNV3;G4ZJ44;G4ZQN4;G4ZHW5;G4ZHX5;G4YKX0
Protein processing in endoplasmic reticulum	29	82	543	1998	1.30131	0.09317	0.532816	G4Z124;G4YXR9;G4ZBQ1;G5A2K0;G4YQD3;G4YHU2;G5ACX5;G5A3Y0;G4YHC1;G4YFV9;G4ZCZ8;G4ZD55;G5AD03;G4YTJ1;G4YT67;G4YF17;G4ZUH7;G4YMY1;G4ZNZ9;G4YVL6;G4YV98;G4YLN5;G4Z6Z5;G4ZSH8;G4YKG9;G5AAU0;G4YVS5;G4YW40;G4YVZ7
Glucagon signaling pathway	11	25	543	1998	1.61901	0.1116	0.618873	G4YXF0;G5A3T5;G4YH85;G4YHA2;G4YQF6;G5A5E7;G5A5E6;G5A5E3;G4Z3P3;G4ZTS3;G4ZQ23
Streptomycin biosynthesis	4	5	543	1998	2.94365	0.1269	0.683021	G4ZZ20;G4ZZ21;G4YID5;G4Z4L7
HIF-1 signaling pathway	12	29	543	1998	1.52258	0.1349	0.705334	G4ZBQ1;G4YXF0;G4YIC7;G4ZB37;G4YH85;G4YQF6;G4YG94;G5AIQ2;G4YKG5;G4Z858;G4ZPQ4;G4Z863
Synaptic vesicle cycle	9	20	543	1998	1.6558	0.1474	0.732	G4ZB74;G4Z251;G5A3G2;G4YH59;G4ZFV9;G4ZIG8;G4ZIE9;G4ZRU3;G4ZPB3
Transcriptional misregulation in cancer	6	11	543	1998	2.00703	0.1511	0.732	G4YXX0;G4YQV4;G4YG56;G4ZCQ5;G4YSZ3;G4YL64
Porphyrin and chlorophyll metabolism	7	14	543	1998	1.83978	0.152	0.732	G4ZKE1;G4ZXX1;G4ZBN5;G4YR88;G4ZNA7;G4ZR46;G4ZHU5
Non-alcoholic fatty liver disease (NAFLD)	13	33	543	1998	1.44952	0.157	0.736692	G5AEB4;G4YYY0;G4ZDJ8;G4Z3P3;G4ZXF5;G4YFH0;G4ZTS3;G4ZUE3;G4Z058;G4ZUD2;G4ZUD0;G5AHH7;G4YUN7
Fatty acid metabolism	12	30	543	1998	1.47182	0.1636	0.74847	G5A1Z9;G5A354;G4ZL11;G4ZC34;G4ZKM7;G4Z2A3;G5A3T5;G5A426;G5A5K8;G4ZI28;G4Z6U2;G4ZRU8
Central carbon metabolism in cancer	8	18	543	1998	1.63536	0.1916	0.806757	G4ZKL1;G4YH85;G4YHC4;G4YQF6;G5A5E7;G5A5E6;G5A5E3;G4ZQ23
Antigen processing and presentation	7	15	543	1998	1.71713	0.1983	0.806757	G5A2K0;G4YJ63;G4YMY1;G4ZH83;G4YVS5;G4YW40;G4YL00
Galactose metabolism	6	12	543	1998	1.83978	0.204	0.806757	G4ZZ20;G4ZZ21;G4YID5;G4YHC4;G5AC87;G4ZM63
Rheumatoid arthritis	6	12	543	1998	1.83978	0.204	0.806757	G5A3G2;G4ZFV9;G4ZIG8;G4ZIE9;G4ZRU3;G4ZPB3
Epithelial cell signaling in Helicobacter pylori infection	6	12	543	1998	1.83978	0.204	0.806757	G5A3G2;G4ZFV9;G4ZIG8;G4ZIE9;G4ZRU3;G4ZPB3
Two-component system	4	6	543	1998	2.45304	0.2042	0.806757	G4ZKE1;G5AC97;G5AHH7;G4Z6U2
Collecting duct acid secretion	5	9	543	1998	2.0442	0.2072	0.806757	G5A3G2;G4ZFV9;G4ZIG8;G4ZIE9;G4ZRU3
Glycine, serine and threonine metabolism	14	40	543	1998	1.28785	0.2713	0.9999	G5A2H1;G4ZKL8;G4ZJD7;G4ZBB8;G5A3P4;G4YIQ2;G4Z4V6;G4ZNE5;G4Z7C4;G4ZI89;G4YKI0;G4ZQ66;G4YVS2;G4ZQ23
Sulfur metabolism	5	10	543	1998	1.83978	0.2754	0.9999	G4ZJC4;G4YPV5;G4YZI6;G4ZT06;G4ZT05
Styrene degradation	3	4	543	1998	2.75967	0.298	0.9999	G4Z962;G4ZZ43;G4YYF4
C5-Branched dibasic acid metabolism	3	4	543	1998	2.75967	0.298	0.9999	G4ZYJ7;G4YMC6;G5A7Q7
Butanoate metabolism	6	14	543	1998	1.57695	0.3229	0.9999	G4Z1Z5;G4ZN49;G4YNZ2;G4YMC6;G4Z6U2;G5A9R7
Epstein-Barr virus infection	22	70	543	1998	1.15643	0.3339	0.9999	G5A287;G4YXL1;G4YXF0;G4YQB2;G4YIB2;G4YPZ9;G4ZAN8;G5A3N2;G5A3M3;G4ZZH3;G4ZDX4;G4ZMP2;G4Z2L8;G4YZZ1;G4YNI4;G4ZND6;G4ZNV3;G5AAP4;G4YLX3;G4YM53;G4YW40;G4ZPR9
Arginine and proline metabolism	8	21	543	1998	1.40174	0.3348	0.9999	G4YXP4;G4Z1M7;G4YJ69;G4YZ93;G4YQK3;G5A778;G5AIZ7;G5A0B3
Fructose and mannose metabolism	8	21	543	1998	1.40174	0.3348	0.9999	G4ZZ79;G4YHC4;G4Z2J5;G5A6Y2;G5A7D6;G4YN42;G5AAH9;G4Z8J6
Viral carcinogenesis	14	42	543	1998	1.22652	0.3411	0.9999	G4YJA9;G4YXF0;G4YK12;G4YPZ9;G4YXY7;G4YHD6;G5A5E7;G5A5E6;G5A5E3;G4YG54;G4ZDD7;G4YZZ1;G4YS12;G4ZIG8
Thyroid hormone synthesis	5	11	543	1998	1.67253	0.3465	0.9999	G5ABW1;G4ZXP6;G4YMY1;G4ZNZ9;G4YVZ7
Vibrio cholerae infection	7	18	543	1998	1.43094	0.3581	0.9999	G5A3G2;G4YFV9;G4ZFV9;G4ZIG8;G4ZIE9;G4ZRU3;G4ZPB3
Cysteine and methionine metabolism	9	25	543	1998	1.32464	0.3614	0.9999	G4YJ69;G4ZEA0;G4YQK3;G4YTB0;G4Z4V6;G4ZRS7;G4ZPE2;G4ZT06;G4ZT05
Phagosome	11	32	543	1998	1.26485	0.3616	0.9999	G5A3G2;G4YFV9;G4ZFV9;G4YMY1;G4ZIG8;G4ZIE9;G5AA75;G4ZRU3;G4ZPB3;G4YVS5;G5A9Z1
Wnt signaling pathway	6	15	543	1998	1.47182	0.3852	0.9999	G4ZBQ1;G4YXF0;G4YQB2;G4YQD3;G4YPI6;G4ZPR9
Alcoholism	8	22	543	1998	1.33802	0.386	0.9999	G4YXY7;G4YXX0;G5AF62;G4YQV9;G4YHD6;G4YG54;G4YG56;G4YKK3
Huntington's disease	22	72	543	1998	1.12431	0.3901	0.9999	G5AFG9;G4YXF0;G5A3B2;G4Z251;G5AEB4;G4ZAN8;G4YYY0;G4ZDX4;G4ZDJ8;G4ZXF5;G4YFH0;G4YSZ3;G4ZU80;G4ZU81;G4ZUE3;G4Z058;G4ZUD2;G4ZUD0;G4ZFL0;G5AHH7;G4YUN7;G4ZSH2
Adherens junction	3	5	543	1998	2.20773	0.412	0.9999	G4YXF0;G4YQB2;G4ZPR9
Renin-angiotensin system	3	5	543	1998	2.20773	0.412	0.9999	G4ZB75;G4ZM62;G4ZTR4
GABAergic synapse	5	12	543	1998	1.53315	0.4177	0.9999	G4ZXT2;G4ZB74;G4ZN49;G5AC97;G4YNZ2
Butirosin and neomycin biosynthesis	2	2	543	1998	3.67956	0.4691	0.9999	G4ZZ20;G4ZZ21
Histidine metabolism	5	13	543	1998	1.41521	0.487	0.9999	G4YIP5;G4YZ93;G4ZN64;G4ZV90;G4ZTH8
Legionellosis	6	17	543	1998	1.29867	0.5074	0.9999	G4Z126;G4Z0H2;G5A5Z4;G5AD03;G4YW40;G5A9Z1
RIG-I-like receptor signaling pathway	3	6	543	1998	1.83978	0.516	0.9999	G4YJA9;G5A4U6;G4ZGN7
beta-Alanine metabolism	7	21	543	1998	1.22652	0.5235	0.9999	G4Z8Z5;G4Z176;G4Z2A3;G4YJ69;G4YZ93;G4ZN49;G4YNZ2
Tyrosine metabolism	7	21	543	1998	1.22652	0.5235	0.9999	G4Z962;G4ZZ43;G4YYF4;G4YIP5;G4YQK3;G4YVC5;G4ZJ38
Fatty acid biosynthesis	4	10	543	1998	1.47182	0.5375	0.9999	G5A1Z9;G5A354;G4ZC34;G5A3T5
One carbon pool by folate	4	10	543	1998	1.47182	0.5375	0.9999	G5A2H1;G4ZJD7;G4ZNA3;G4ZQ66
Fatty acid degradation	7	22	543	1998	1.17077	0.5751	0.9999	G5A1Z9;G4YJB2;G5A354;G4Z2A3;G5A426;G4YZ93;G4Z6U2
HTLV-I infection	13	45	543	1998	1.06298	0.5854	0.9999	G5AFG9;G4Z0V0;G4YXF0;G4YK12;G5A3N2;G4YJ63;G4YH99;G4ZDD7;G4ZU80;G4ZU81;G4YMY1;G4ZNV3;G4YVS5
Metabolism of xenobiotics by cytochrome P450	3	7	543	1998	1.57695	0.6069	0.9999	G4ZNA9;G5A0B2;G5A020
Chagas disease (American trypanosomiasis)	3	7	543	1998	1.57695	0.6069	0.9999	G4ZE34;G4YT83;G4YVS5
Hippo signaling pathway	3	7	543	1998	1.57695	0.6069	0.9999	G5AF62;G4ZE34;G4YZZ1
Type II diabetes mellitus	3	7	543	1998	1.57695	0.6069	0.9999	G5A5E7;G5A5E6;G5A5E3
Drug metabolism - cytochrome P450	3	7	543	1998	1.57695	0.6069	0.9999	G4ZNA9;G5A0B2;G5A020
AMPK signaling pathway	11	38	543	1998	1.06514	0.6072	0.9999	G5A3B1;G4YIC7;G5A3T5;G4YHC4;G4ZE34;G4Z2J5;G4Z3P3;G5A5K8;G4ZTS3;G4Z044;G4ZRU8
Circadian rhythm	4	11	543	1998	1.33802	0.6092	0.9999	G4ZBQ1;G4YQD3;G4Z3P3;G4ZTS3
Tropane, piperidine and pyridine alkaloid biosynthesis	4	11	543	1998	1.33802	0.6092	0.9999	G4YIP5;G4YQM3;G4YQK3;G4ZJ38
African trypanosomiasis	2	3	543	1998	2.45304	0.6132	0.9999	G4ZB75;G4YT83
NOD-like receptor signaling pathway	2	3	543	1998	2.45304	0.6132	0.9999	G5A2K0;G4YVZ7
Benzoate degradation	2	3	543	1998	2.45304	0.6132	0.9999	G4Z6U2;G5A9R7
TGF-beta signaling pathway	5	15	543	1998	1.22652	0.6135	0.9999	G4ZBQ1;G4YXF0;G4YQD3;G4YIC7;G4ZE34
Phenylalanine metabolism	6	20	543	1998	1.10387	0.6682	0.9999	G4YIP5;G4YQK3;G4YNC3;G4YVC5;G4ZJ38;G5A9R7
PPAR signaling pathway	6	20	543	1998	1.10387	0.6682	0.9999	G5A1Z9;G5A354;G4Z2A3;G5A5K8;G4ZRU8;G4ZPG3
Protein export	5	16	543	1998	1.14986	0.669	0.9999	G4YHD9;G4YFV9;G4ZNZ9;G4YLN5;G5AB53
Tryptophan metabolism	4	12	543	1998	1.22652	0.673	0.9999	G4YZ93;G4ZCT7;G4ZZV2;G4Z6U2
Insulin signaling pathway	9	32	543	1998	1.03488	0.6731	0.9999	G4YIC7;G5A3T5;G5AF62;G4Z2J5;G4YG94;G4Z3P3;G4ZTS3;G4YL55;G4ZPQ4
Chemical carcinogenesis	3	8	543	1998	1.37983	0.6841	0.9999	G4ZNA9;G5A0B2;G5A020
Drug metabolism - other enzymes	3	8	543	1998	1.37983	0.6841	0.9999	G4Z170;G4ZAY2;G4ZMK2
Phosphonate and phosphinate metabolism	2	4	543	1998	1.83978	0.7183	0.9999	G4YJT8;G4YT78
Cardiac muscle contraction	2	4	543	1998	1.83978	0.7183	0.9999	G4YFH0;G5AHH7
Ubiquinone and other terpenoid-quinone biosynthesis	5	17	543	1998	1.08222	0.7187	0.9999	G4ZDI8;G4ZDG5;G4ZDF9;G4ZCS5;G4YVC5
Pantothenate and CoA biosynthesis	4	13	543	1998	1.13217	0.7287	0.9999	G4YTE1;G4YMC6;G4YE49;G4Z8C0
Fatty acid elongation	3	9	543	1998	1.22652	0.7485	0.9999	G4ZL11;G4ZKM7;G4ZI28
Selenocompound metabolism	3	9	543	1998	1.22652	0.7485	0.9999	G4ZJC4;G4Z4V6;G5AB13
Proteoglycans in cancer	5	18	543	1998	1.0221	0.7627	0.9999	G4YIC7;G5AF62;G5AC51;G4YL64;G4ZPQ4
Adipocytokine signaling pathway	4	14	543	1998	1.0513	0.7768	0.9999	G5A1Z9;G5A354;G4Z3P3;G4ZTS3
cGMP-PKG signaling pathway	4	14	543	1998	1.0513	0.7768	0.9999	G5AFG9;G5AF62;G4ZU80;G4ZU81
Type I diabetes mellitus	2	5	543	1998	1.47182	0.7949	0.9999	G5A5Z4;G4YNZ2
Circadian rhythm - plant	2	5	543	1998	1.47182	0.7949	0.9999	G4YQB2;G4ZPR9
Hypertrophic cardiomyopathy (HCM)	2	5	543	1998	1.47182	0.7949	0.9999	G4Z3P3;G4ZTS3
Renal cell carcinoma	3	10	543	1998	1.10387	0.8013	0.9999	G4ZBQ1;G4YXF0;G5A3B9
Calcium signaling pathway	3	10	543	1998	1.10387	0.8013	0.9999	G5AFG9;G4ZU80;G4ZU81
Adrenergic signaling in cardiomyocytes	3	10	543	1998	1.10387	0.8013	0.9999	G5A3B1;G5AF62;G4ZE34
NF-kappa B signaling pathway	2	6	543	1998	1.22652	0.8507	0.9999	G4YQB2;G4ZPR9
Hippo signaling pathway - fly	2	6	543	1998	1.22652	0.8507	0.9999	G4ZE34;G4YZZ1
Glutamatergic synapse	2	6	543	1998	1.22652	0.8507	0.9999	G4YIS6;G5AC97
Amyotrophic lateral sclerosis (ALS)	2	7	543	1998	1.0513	0.8913	0.9999	G4ZCT7;G4ZGJ7
