# Supplementary material for: Acetylome analysis reveals the involvement of lysine acetylation in diverse biological processes in Phytophthora sojae
Source: Sci Rep. 2016 Jul 14;6:29897. doi: 10.1038/srep29897 (PMC4944153; doi:10.1038/srep29897)
Supplement: Supplementary Dataset 8 [file srep29897-s9.xls]

## Sheet: Regulated
Table S8. Protein domain enrichment analysis.
InterPro desc	Mapping	Background	All mapping	All background	Fold enrichment	Fisher' exact Test P value	Benjamini	Protein IDs
Thioredoxin-like fold	42	110	1070	13411	4.78557	2.2e-16	1.397e-13	G5AAU0;G4ZP07;G4ZQI8;G5A0B2;G4Z126;G4YYF4;G4YFF7;G5AEB4;G4YSG8;G5A7T1;G5A020;G4YRY0;G5AH91;G5A3Y0;G4YP23;G4ZKB8;G5A721;G4ZJ49;G5ABZ6;G4YFX9;G4ZXP6;G4YV13;G4Z6X0;G4YXR9;G5A5A2;G4YVY4;G4ZW98;G4YZI6;G4YKG9;G4Z6I0;G4YUW9;G4YKF9;G4Z124;G5AEN5;G4ZNY2;G4ZH13;G4ZG68;G4ZRN9;G5A6Y8;G4ZG16;G4YQB5;G4YYA1
NAD(P)-binding domain	62	273	1070	13411	2.84647	7.869e-14	2.49841e-11	G4ZJ38;G4ZRS7;G4Z863;G4Z4L7;G4ZKL1;G5AER1;G4Z484;G4ZED6;G4ZEX1;G5A426;G5A1I5;G4Z4A1;G5ABS9;G5A1Q4;G4YVE0;G4YGT3;G4ZNI0;G4ZKM7;G5A1K8;G4YMK8;G5ADN0;G4Z259;G4YQM3;G4ZW95;G4YMK4;G4ZH74;G4ZE42;G4Z6S8;G4YTB0;G4ZC24;G5A5R7;G4YNN1;G5A9R7;G4ZTC0;G4ZEQ7;G4ZL11;G4Z5K1;G4YKD7;G4YQV4;G4YM73;G5A3N5;G4ZPE2;G4ZB37;G4YFW8;G4Z031;G4ZEQ8;G5A0X6;G4Z7C4;G5A1I8;G4ZXL1;G4ZXB0;G4YYU4;G5ABR7;G5A3X6;G4ZC34;G5A5W6;G4YTH1;…
Thioredoxin domain	16	23	1070	13411	8.71906	8.087e-12	1.71175e-09	G4Z6X0;G4ZG16;G5A5A2;G4YUW9;G4YKG9;G4Z124;G5AEN5;G4ZRN9;G4YXR9;G4ZQI8;G5AAU0;G4YP23;G5ABZ6;G4ZKB8;G4ZJ49;G5A3Y0
Proteasome, subunit alpha/beta	12	15	1070	13411	10.0269	7.957e-10	1.26317e-07	G5A9Z3;G4ZEU1;G5AB51;G4Z034;G4YFX1;G4ZAF8;G4YL54;G4YMY0;G4YPG6;G4ZDB7;G4ZM17;G4ZQQ5
Pyridoxal phosphate-dependent transferase, major region, subdomain 1	22	59	1070	13411	4.67356	1.946e-09	2.05952e-07	G4YHC5;G4YKI0;G4ZN49;G4Z4V6;G4ZQ66;G4ZKL8;G4Z320;G4ZJ38;G4YNZ2;G4YPX4;G4ZKH5;G5A2H1;G5A778;G4YIP5;G4ZBB8;G4Z5K7;G4ZI89;G4ZMM3;G4ZQV9;G4ZLQ1;G5A683;G4YQK3
Pyridoxal phosphate-dependent transferase	22	59	1070	13411	4.67356	1.946e-09	2.05952e-07	G4YHC5;G4YKI0;G4ZN49;G4Z4V6;G4ZQ66;G4ZKL8;G4Z320;G4ZJ38;G4YNZ2;G4YPX4;G4ZKH5;G5A2H1;G5A778;G4YIP5;G4ZBB8;G4Z5K7;G4ZI89;G4ZMM3;G4ZQV9;G4ZLQ1;G5A683;G4YQK3
Nucleophile aminohydrolases, N-terminal	14	24	1070	13411	7.31129	5.312e-09	4.81874e-07	G5AB51;G5A643;G4ZAF8;G4ZDB7;G4YL54;G4YFX1;G4ZDW8;G4ZQQ5;G4YPG6;G4YMY0;G4ZM17;G4ZEU1;G4Z034;G5A9Z3
Translation protein SH3-like domain	10	13	1070	13411	9.64127	6.704e-08	5.3213e-06	G5A3J1;G4YTH8;G4YEF9;G4YIK7;G4ZIX6;G4ZPH1;G5A4U4;G4YH45;G4Z344;G4ZCL8
Translation protein, beta-barrel domain	13	25	1070	13411	6.5175	1.213e-07	8.55839e-06	G4YF16;G4Z0H2;G4ZWA2;G4YTL2;G4YKJ9;G4YHC3;G5A228;G5AI22;G4YK89;G4YW93;G4ZPW0;G4YH41;G4YGI1
Rossmann-like alpha/beta/alpha sandwich fold	18	51	1070	13411	4.42364	2.041e-07	1.29604e-05	G4YSS1;G4YR88;G4ZSB8;G4ZJC4;G4ZSJ7;G4ZAY2;G4YRI5;G4ZDW8;G4ZBW3;G4YYD6;G5AB13;G4YZI6;G4YIT7;G4YTL0;G4YXG9;G4YJT8;G4ZJ68;G4YE43
ATP-grasp fold, subdomain 2	10	16	1070	13411	7.83353	8.602e-07	4.9657e-05	G5A3T5;G4YM72;G5A1F5;G5AJ72;G5A3N5;G4YYZ0;G5AF39;G4ZV45;G5A2F9;G4ZAQ2
Pyridoxal phosphate-dependent transferase, major region, subdomain 2	16	45	1070	13411	4.45641	1.063e-06	5.62504e-05	G4YHC5;G4YKI0;G4ZN49;G4Z4V6;G4ZQ66;G4Z320;G4ZJ38;G4YPX4;G5A2H1;G5A778;G4YIP5;G4ZI89;G4ZMM3;G4ZQV9;G4ZLQ1;G5A683
Glutathione S-transferase, C-terminal-like	14	35	1070	13411	5.01346	1.369e-06	6.45432e-05	G5A6Y8;G4YYF4;G5A020;G5A721;G4YXG9;G4YFX9;G4Z126;G4ZH13;G4YV13;G4YVY4;G5AF23;G4ZG68;G4Z6I0;G5A0B2
Thioredoxin, conserved site	9	13	1070	13411	8.67714	1.423e-06	6.45432e-05	G4Z6X0;G4YKG9;G4YXR9;G5AAU0;G5AEN5;G4Z124;G5A3Y0;G4ZRN9;G4ZJ49
Proteasome component (PCI) domain	9	14	1070	13411	8.05734	3.087e-06	0.000100235	G4YLX3;G4ZQN4;G4YXL1;G4YGL3;G4YH39;G4YKX0;G4YNI4;G5AAP4;G4ZZH3
Acyl-CoA dehydrogenase/oxidase, N-terminal	10	18	1070	13411	6.96314	3.157e-06	0.000100235	G4Z2A3;G4YQK1;G4Z2A2;G4ZI63;G4Z715;G4YSV8;G4YQN0;G4Z9U6;G4Z9V2;G4Z8H5
Acyl-CoA dehydrogenase/oxidase, N-terminal and middle domain	10	18	1070	13411	6.96314	3.157e-06	0.000100235	G4YQK1;G4Z9U6;G4YSV8;G4Z2A2;G4Z8H5;G4YQN0;G4Z9V2;G4ZI63;G4Z715;G4Z2A3
Aminoacyl-tRNA synthetase, class II	10	18	1070	13411	6.96314	3.157e-06	0.000100235	G5AF23;G4ZJB1;G4ZS91;G4Z8H6;G4YI34;G4YYF6;G4ZXR2;G4Z666;G4Z1P3;G4ZHR4
Acyl-CoA oxidase/dehydrogenase, central domain	10	18	1070	13411	6.96314	3.157e-06	0.000100235	G4Z9V2;G4YQN0;G4Z715;G4YSV8;G4Z2A3;G4Z9U6;G4YQK1;G4Z2A2;G4Z8H5;G4ZI63
Acyl-CoA dehydrogenase/oxidase C-terminal	10	18	1070	13411	6.96314	3.157e-06	0.000100235	G4YQK1;G4Z9U6;G4YSV8;G4Z9V2;G4Z2A2;G4YQN0;G4Z8H5;G4Z715;G4ZI63;G4Z2A3
Ribosomal protein L2 domain 2	8	11	1070	13411	9.11538	4.974e-06	0.000150404	G4YTH8;G4ZPH1;G4ZIX6;G4YH45;G5A4U4;G4YIK7;G4Z344;G4ZCL8
Glutathione S-transferase, N-terminal	12	29	1070	13411	5.18634	7.086e-06	0.000204528	G5A0B2;G5A020;G4YV13;G4Z126;G4ZG68;G4YVY4;G4YFX9;G4YYF4;G4Z6I0;G5A6Y8;G4ZH13;G5A721
D-isomer specific 2-hydroxyacid dehydrogenase, NAD-binding domain conserved site 1	9	17	1070	13411	6.63546	2.011e-05	0.000555211	G4ZEQ7;G4ZEQ8;G5A1K8;G5A1I8;G4ZE42;G5A1I5;G4ZKL8;G4Z7C4;G5ADN0
ATP-grasp fold, subdomain 1	8	13	1070	13411	7.71301	2.242e-05	0.000593196	G5A3T5;G4YM72;G5A1F5;G5AJ72;G5AF39;G5A2F9;G5AI59;G4ZAQ2
Elongation factor, GTP-binding domain	9	18	1070	13411	6.26682	3.366e-05	0.000854964	G4YTL2;G4YGI1;G4Z044;G4YK89;G5A228;G4Z0H2;G4ZPW0;G5AI22;G4ZWA2
Acyl-CoA dehydrogenase, conserved site	6	7	1070	13411	10.7431	5.844e-05	0.00132534	G4Z715;G4YSV8;G4YQK1;G4Z2A2;G4Z8H5;G4ZI63
Proteasome A-type subunit	6	7	1070	13411	10.7431	5.844e-05	0.00132534	G4Z034;G4ZQQ5;G4ZAF8;G4ZM17;G4YPG6;G4ZDB7
Proteasome alpha-subunit, N-terminal domain	6	7	1070	13411	10.7431	5.844e-05	0.00132534	G4ZQQ5;G4ZM17;G4YPG6;G4ZDB7;G4Z034;G4ZAF8
ATP-grasp fold	7	11	1070	13411	7.97596	8.236e-05	0.00174329	G5AF39;G5A3T5;G5A1F5;G4YYZ0;G4YM72;G5A2F9;G4ZAQ2
Histone core	7	11	1070	13411	7.97596	8.236e-05	0.00174329	G4YKK3;G4YG54;G4YXY7;G4YXX0;G4YHD6;G4YG56;G4YQV9
ClpP/crotonase-like domain	8	16	1070	13411	6.26682	0.0001207	0.0024724	G4YR43;G4Z176;G4Z589;G4Z179;G4ZMR8;G4YJB2;G5A3T5;G5AA39
Pre-ATP-grasp domain	6	8	1070	13411	9.40023	0.0001456	0.00278674	G5AF39;G5A3T5;G4YM72;G4ZGH2;G4ZAQ2;G5A2F9
Proteasome B-type subunit	6	8	1070	13411	9.40023	0.0001456	0.00278674	G4ZEU1;G4YMY0;G4YL54;G5AB51;G5A9Z3;G4YFX1
Thiamin diphosphate-binding fold	7	12	1070	13411	7.31129	0.0001536	0.00278674	G4YPV0;G4YH85;G4YPV5;G4Z638;G4ZZV2;G4ZNB9;G4YQF6
Aminoacyl-tRNA synthetase, class 1a, anticodon-binding	7	12	1070	13411	7.31129	0.0001536	0.00278674	G4ZSJ7;G4YIT7;G5AB13;G4ZBW3;G4YE43;G4YXG9;G4YTL0
Disulphide isomerase	5	5	1070	13411	12.5336	0.0001881	0.00331788	G4YKG9;G4YXR9;G5A3Y0;G5AAU0;G4Z124
Heat shock protein 70kD, C-terminal domain	7	13	1070	13411	6.74889	0.0002661	0.00433265	G4ZH83;G4YQK6;G4YW40;G4ZCZ8;G4ZD04;G4ZNZ9;G5A5V6
Translation elongation factor EFTu/EF1A, domain 2	7	13	1070	13411	6.74889	0.0002661	0.00433265	G4ZPW0;G4YTL2;G5A228;G5AI22;G4YGI1;G4Z0H2;G4YK89
Biotin/lipoyl attachment	7	13	1070	13411	6.74889	0.0002661	0.00433265	G5A3T5;G4YM33;G5A2F9;G4ZIY6;G4YYL3;G4YEZ4;G5AF39
Nucleic acid-binding, OB-fold	16	69	1070	13411	2.90635	0.0002847	0.00451961	G4ZY60;G4YNN0;G4ZXR2;G5AB13;G5A0D4;G4ZS91;G4YER7;G5A4U4;G5AF23;G4Z1P3;G4YYF6;G4Z344;G4YIC9;G4YJ94;G4ZCL8;G4YTS4
Aminoacyl-tRNA synthetase, class I, conserved site	6	9	1070	13411	8.35576	0.000306	0.00462643	G4YXG9;G4ZJ68;G4YTL0;G4YE43;G4YRI5;G4ZSJ7
Glutamine amidotransferase	6	9	1070	13411	8.35576	0.000306	0.00462643	G4YM72;G4ZAQ2;G4ZHP9;G4ZN64;G4ZAY2;G4YPK4
D-isomer specific 2-hydroxyacid dehydrogenase, NAD-binding domain	8	19	1070	13411	5.27732	0.0004297	0.00634557	G4Z7C4;G4ZE42;G5ADN0;G4Z6S8;G4ZEQ8;G4ZW95;G4ZEQ7;G4ZKL8
Carbamoyl-phosphate synthetase large subunit-like, ATP-binding domain	5	6	1070	13411	10.4447	0.0005284	0.00729422	G5A3T5;G5A2F9;G4ZAQ2;G4YM72;G5AF39
Carbamoyl-phosphate synthase, large subunit, N-terminal	5	6	1070	13411	10.4447	0.0005284	0.00729422	G5A3T5;G5A2F9;G4ZAQ2;G4YM72;G5AF39
Aminoacyl-tRNA synthetase, class II (D/K/N)	5	6	1070	13411	10.4447	0.0005284	0.00729422	G4Z1P3;G4ZS91;G4YYF6;G4ZXR2;G5AF23
GroEL-like equatorial domain	6	10	1070	13411	7.52019	0.0005718	0.00772538	G4YX13;G5A5Z4;G4YNM8;G4ZEW0;G4YR30;G4YNR4
Single hybrid motif	7	15	1070	13411	5.84903	0.0006753	0.00893366	G5A3T5;G4ZIY6;G4YEZ4;G5AF39;G4YYL3;G4YM33;G5A2F9
Annexin repeat	6	11	1070	13411	6.83653	0.0009797	0.0121982	G4Z1N1;G5A7E6;G4ZK76;G5AHT5;G4Z1N5;G5A0T5
Peptidyl-prolyl cis-trans isomerase, FKBP-type, domain	6	11	1070	13411	6.83653	0.0009797	0.0121982	G4YLF7;G5A1L2;G4YIW2;G4YQ00;G4ZGP8;G4ZVJ1
Annexin	6	11	1070	13411	6.83653	0.0009797	0.0121982	G5A7E6;G4ZK76;G4Z1N1;G5AHT5;G4Z1N5;G5A0T5
Zinc-binding ribosomal protein	5	7	1070	13411	8.9526	0.001155	0.0131011	G4Z7C5;G5ADD7;G4ZRV0;G5A1P1;G4Z8Z4
Chaperonin TCP-1, conserved site	5	7	1070	13411	8.9526	0.001155	0.0131011	G4YNM8;G4YR30;G4YNR4;G4YX13;G4ZEW0
Chaperone tailless complex polypeptide 1 (TCP-1)	5	7	1070	13411	8.9526	0.001155	0.0131011	G4ZEW0;G4YX13;G4YNM8;G4YR30;G4YNR4
Aldehyde dehydrogenase, C-terminal	8	22	1070	13411	4.55769	0.001176	0.0131011	G4Z1Z5;G5AAN4;G4YIQ2;G4YZ93;G4ZNL5;G4Z1M7;G4YXP4;G4Z8Z5
Aldehyde dehydrogenase N-terminal domain	8	22	1070	13411	4.55769	0.001176	0.0131011	G4Z1Z5;G5AAN4;G4YIQ2;G4YZ93;G4ZNL5;G4Z1M7;G4YXP4;G4Z8Z5
Aldehyde dehydrogenase domain	8	22	1070	13411	4.55769	0.001176	0.0131011	G4ZNL5;G4Z8Z5;G4YZ93;G4Z1M7;G4YXP4;G4YIQ2;G4Z1Z5;G5AAN4
Aldolase-type TIM barrel	21	121	1070	13411	2.17526	0.001365	0.0149444	G4Z899;G5A643;G4Z031;G4ZTH8;G4Z863;G4YGT3;G4YIT1;G4ZN64;G4ZQ96;G4ZTA9;G4ZKC2;G5AB06;G4ZNE5;G4YMI5;G5A2F9;G5AGF1;G4YU68;G5AB05;G4Z8J6;G4YN42;G4YJQ5
GroEL-like apical domain	6	12	1070	13411	6.26682	0.00157	0.0160798	G4YX13;G5A5Z4;G4YNM8;G4ZEW0;G4YR30;G4YNR4
D-isomer specific 2-hydroxyacid dehydrogenase, NAD-binding domain conserved site	6	12	1070	13411	6.26682	0.00157	0.0160798	G4ZEQ7;G4ZEQ8;G4ZE42;G4ZW95;G4Z7C4;G5ADN0
Aldehyde dehydrogenase, cysteine active site	6	12	1070	13411	6.26682	0.00157	0.0160798	G4Z1Z5;G4YIQ2;G4YZ93;G4ZNL5;G4YXP4;G4Z8Z5
D-isomer specific 2-hydroxyacid dehydrogenase, catalytic domain	6	12	1070	13411	6.26682	0.00157	0.0160798	G4Z7C4;G4ZE42;G5ADN0;G4ZEQ8;G4ZEQ7;G4ZKL8
Aspartyl/Asparaginyl-tRNA synthetase, class IIb	4	4	1070	13411	12.5336	0.0019	0.0188516	G4Z1P3;G4ZXR2;G4ZS91;G4YYF6
Aconitase/3-isopropylmalate dehydratase, swivel	4	4	1070	13411	12.5336	0.0019	0.0188516	G4ZYJ7;G4Z494;G4YEZ9;G4Z8C0
Heat shock protein 70kD, peptide-binding domain	7	18	1070	13411	4.8742	0.002035	0.0193675	G4ZH83;G4YW40;G4YG50;G4ZCZ8;G4ZD04;G4ZNZ9;G5A5V6
6-phosphogluconate dehydrogenase, C-terminal-like	7	18	1070	13411	4.8742	0.002035	0.0193675	G5A9R7;G5A0X6;G4YMK4;G4Z5K1;G5A426;G4YE49;G4ZXB0
Aminotransferase, class I/classII	8	24	1070	13411	4.17788	0.002074	0.0193675	G4Z5K7;G4YQK3;G4YIP5;G4YHC5;G4YKI0;G4ZQV9;G4Z320;G4ZJ38
Aldehyde/histidinol dehydrogenase	8	24	1070	13411	4.17788	0.002074	0.0193675	G4Z1Z5;G5AAN4;G4YIQ2;G4YZ93;G4ZNL5;G4Z1M7;G4YXP4;G4Z8Z5
TCP-1-like chaperonin intermediate domain	5	8	1070	13411	7.83353	0.002164	0.0196306	G4YX13;G4YNM8;G4ZEW0;G4YR30;G4YNR4
Crotonase superfamily	5	8	1070	13411	7.83353	0.002164	0.0196306	G4Z589;G4Z176;G4YJB2;G4YR43;G4ZMR8
Chaperonin Cpn60/TCP-1 family	6	13	1070	13411	5.78476	0.002385	0.0213306	G4YR30;G4YX13;G4YNM8;G5A5Z4;G4YNR4;G4ZEW0
Histone-fold	8	26	1070	13411	3.85651	0.003425	0.0302066	G4YQV9;G4YJ63;G4YKK3;G4YG56;G4YG54;G4YXX0;G4YHD6;G4YXY7
Glutaredoxin	5	9	1070	13411	6.96314	0.003651	0.0313295	G4YQB5;G5A5A2;G4YKF9;G5AH91;G4YZI6
ACT domain	5	9	1070	13411	6.96314	0.003651	0.0313295	G4YMC6;G4ZKL8;G4ZHX8;G4Z7C4;G4YS84
Heat shock protein 70 family	8	27	1070	13411	3.71367	0.004311	0.0359137	G4YG50;G5A5V6;G4ZD04;G4ZNZ9;G4YW40;G4ZCZ8;G4YQK6;G4ZH83
Proteasome beta-type subunit, conserved site	4	5	1070	13411	10.0269	0.004468	0.0359137	G4ZEU1;G4ZQQ5;G4YMY0;G5A9Z3
Transketolase, C-terminal/Pyruvate-ferredoxin oxidoreductase, domain II	4	5	1070	13411	10.0269	0.004468	0.0359137	G4YPV5;G4Z638;G4YPV0;G4YQF6
ATPase, F1 complex alpha/beta subunit, N-terminal domain	4	5	1070	13411	10.0269	0.004468	0.0359137	G4ZIE9;G5A3B2;G5A7P6;G4ZFV9
ATPase, F1/V1/A1 complex, alpha/beta subunit, nucleotide-binding domain	4	5	1070	13411	10.0269	0.004468	0.0359137	G5A7P6;G4ZFV9;G5A3B2;G4ZIE9
ATPase, AAA-type, core	12	60	1070	13411	2.50673	0.007167	0.0562008	G4Z3C7;G4YNG4;G4Z2L8;G4ZB74;G4Z7H1;G5AD03;G4YT66;G4YIB2;G4ZMP2;G4ZND6;G4Z4C0;G4ZP72
DnaJ domain, conserved site	7	23	1070	13411	3.81459	0.007845	0.0562008	G4YV87;G4YLN5;G4YHG5;G4ZD55;G4YJL4;G4YKX5;G4ZG16
OB-fold nucleic acid binding domain, AA-tRNA synthetase-type	5	11	1070	13411	5.69711	0.008404	0.0562008	G4Z1P3;G4ZS91;G4YYF6;G4ZXR2;G5AF23
Anticodon-binding	5	11	1070	13411	5.69711	0.008404	0.0562008	G4ZJB1;G4ZHR4;G4YYS8;G4Z666;G4Z8H6
Glutaredoxin active site	4	6	1070	13411	8.35576	0.008408	0.0562008	G4YQB5;G4YKF9;G5A6Y8;G5AH91
Pyruvate kinase, alpha/beta	4	6	1070	13411	8.35576	0.008408	0.0562008	G5A5E3;G5A5E7;G5A5E6;G4ZQ28
Aminotransferase class-III	4	6	1070	13411	8.35576	0.008408	0.0562008	G4ZN49;G4ZMM3;G5A778;G5A683
Enoyl-CoA hydratase/isomerase, conserved site	4	6	1070	13411	8.35576	0.008408	0.0562008	G4Z589;G4ZMR8;G4YJB2;G4YR43
Pyruvate kinase, C-terminal	4	6	1070	13411	8.35576	0.008408	0.0562008	G5A5E3;G5A5E7;G5A5E6;G4ZQ28
Transketolase-like, pyrimidine-binding domain	4	6	1070	13411	8.35576	0.008408	0.0562008	G4YQF6;G4ZNB9;G4ZZV2;G4Z638
Valyl/Leucyl/Isoleucyl-tRNA synthetase, editing domain	4	6	1070	13411	8.35576	0.008408	0.0562008	G4ZSJ7;G4ZBW3;G4YE43;G4YTL0
Aminoacyl-tRNA synthetase, class Ia	4	6	1070	13411	8.35576	0.008408	0.0562008	G4YE43;G4ZBW3;G4ZSJ7;G4YTL0
Methionyl/Valyl/Leucyl/Isoleucyl-tRNA synthetase, anticodon-binding	4	6	1070	13411	8.35576	0.008408	0.0562008	G4ZSJ7;G4YTL0;G4YE43;G4ZBW3
4Fe-4S ferredoxin-type, iron-sulphur binding domain	4	6	1070	13411	8.35576	0.008408	0.0562008	G4Z058;G4ZNI0;G4Z0B7;G4YPU2
26S proteasome subunit P45	4	6	1070	13411	8.35576	0.008408	0.0562008	G4ZND6;G4ZMP2;G4YIB2;G4Z2L8
Rudiment single hybrid motif	4	6	1070	13411	8.35576	0.008408	0.0562008	G5A3T5;G5AF39;G4YYZ0;G5A2F9
Class I glutamine amidotransferase-like	6	17	1070	13411	4.42364	0.008769	0.0580033	G4ZHP9;G4YM72;G4ZAY2;G4YPK4;G4ZAQ2;G4ZN64
Myosin head, motor domain	7	24	1070	13411	3.65565	0.009769	0.0639517	G5AA31;G4ZGN4;G4Z3A9;G4Z1Y8;G4ZCI9;G5A2D9;G5A5F6
Ribosomal protein S5 domain 2-type fold, subgroup	6	18	1070	13411	4.17788	0.01136	0.0728646	G4ZT00;G5AC87;G4ZR12;G5A228;G4Z4C0;G4Z3C6
Glutathione S-transferase, C-terminal	6	18	1070	13411	4.17788	0.01136	0.0728646	G5A0B2;G5A020;G4YV13;G4Z126;G4YFX9;G4YYF4
Ribosomal protein S5 domain 2-type fold	8	32	1070	13411	3.13341	0.01153	0.0732155	G5A2K0;G4Z4C0;G4Z3C6;G5A228;G5AC87;G4ZT00;G4ZR12;G4YVZ7
Phosphoenolpyruvate carboxykinase, N-terminal	4	7	1070	13411	7.16208	0.01385	0.0814329	G4YV54;G4ZRF0;G4YV53;G5A7C0
Alkyl hydroperoxide reductase subunit C/ Thiol specific antioxidant	4	7	1070	13411	7.16208	0.01385	0.0814329	G4YFF7;G4YSG8;G4YP23;G4YRY0
Glyceraldehyde 3-phosphate dehydrogenase, active site	4	7	1070	13411	7.16208	0.01385	0.0814329	G4Z863;G4ZEX1;G4ZB37;G4Z858
Phosphoenolpyruvate carboxykinase, ATP-utilising	4	7	1070	13411	7.16208	0.01385	0.0814329	G4ZRF0;G4YV53;G4YV54;G5A7C0
Peroxiredoxin, C-terminal	4	7	1070	13411	7.16208	0.01385	0.0814329	G4YP23;G4YSG8;G4YRY0;G4YFF7
Acyltransferase ChoActase/COT/CPT	4	7	1070	13411	7.16208	0.01385	0.0814329	G4Z850;G4YEM2;G4YU43;G4ZDH4
Glutaredoxin subgroup	4	7	1070	13411	7.16208	0.01385	0.0814329	G4YQB5;G5AH91;G4YZI6;G4YKF9
Translation elongation factor EF1A/initiation factor IF2gamma, C-terminal	4	7	1070	13411	7.16208	0.01385	0.0814329	G4Z0H2;G4YTL2;G5AI22;G4ZPW0
Cyclophilin-like domain	6	19	1070	13411	3.95799	0.01442	0.0824928	G4YYM1;G4Z4M7;G5ADS5;G4YKF9;G5ABD5;G4YIW2
Cyclophilin-type peptidyl-prolyl cis-trans isomerase domain	6	19	1070	13411	3.95799	0.01442	0.0824928	G4YKF9;G5ADS5;G4YIW2;G5ABD5;G4Z4M7;G4YYM1
Flavodoxin/nitric oxide synthase	6	19	1070	13411	3.95799	0.01442	0.0824928	G4ZDI8;G4Z2N8;G4ZDG5;G4YPV5;G4ZDF9;G4ZCS5
RNA recognition motif domain	13	75	1070	13411	2.1725	0.015	0.0835697	G4Z120;G4YG82;G5A805;G5ABV7;G4ZJ44;G4ZD07;G4YPP5;G4ZPR3;G4YIG7;G5A2B4;G4YGH8;G4ZHX5;G4ZCQ5
Oxidoreductase FAD/NAD(P)-binding	5	13	1070	13411	4.82063	0.01602	0.0835697	G4Z2N8;G4YPV0;G4YZZ5;G4Z0N4;G4ZAG8
Cyclophilin-type peptidyl-prolyl cis-trans isomerase, conserved site	5	13	1070	13411	4.82063	0.01602	0.0835697	G4YIW2;G5ADS5;G4YYM1;G4Z4M7;G5ABD5
Alcohol dehydrogenase, C-terminal	8	34	1070	13411	2.94909	0.01604	0.0835697	G5A1K8;G5A1I8;G5ABR7;G4ZL11;G5A1I5;G5AER1;G4ZXL1;G5ABS9
Aconitase/3-isopropylmalate dehydratase large subunit, alpha/beta/alpha, subdomain 2	3	3	1070	13411	12.5336	0.01803	0.0835697	G4ZYJ7;G4Z494;G4YEZ9
Crontonase, C-terminal	3	3	1070	13411	12.5336	0.01803	0.0835697	G4ZMR8;G4YR43;G4Z176
Alpha-D-phosphohexomutase, alpha/beta/alpha domain I	3	3	1070	13411	12.5336	0.01803	0.0835697	G4YWB0;G4YID5;G4ZWX5
Succinyl-CoA synthetase-like	3	3	1070	13411	12.5336	0.01803	0.0835697	G4Z259;G5A1F5;G5A3N5
Alpha-D-phosphohexomutase, C-terminal	3	3	1070	13411	12.5336	0.01803	0.0835697	G4YWB0;G4YID5;G4ZWX5
Alpha-D-phosphohexomutase, alpha/beta/alpha I/II/III	3	3	1070	13411	12.5336	0.01803	0.0835697	G4ZWX5;G4YWB0;G4YID5
Alpha-D-phosphohexomutase, alpha/beta/alpha domain II	3	3	1070	13411	12.5336	0.01803	0.0835697	G4YWB0;G4YID5;G4ZWX5
HPr(Ser) kinase/phosphorylase, N-terminal domain like	3	3	1070	13411	12.5336	0.01803	0.0835697	G4ZK13;G4ZCU5;G4YFL5
ATP-citrate lyase/succinyl-CoA ligase	3	3	1070	13411	12.5336	0.01803	0.0835697	G5A3N5;G5A1F5;G4Z259
Alpha-D-phosphohexomutase, alpha/beta/alpha domain III	3	3	1070	13411	12.5336	0.01803	0.0835697	G4YWB0;G4YID5;G4ZWX5
Aconitase/3-isopropylmalate dehydratase large subunit, alpha/beta/alpha	3	3	1070	13411	12.5336	0.01803	0.0835697	G4Z494;G4ZYJ7;G4YEZ9
Glutamine synthetase/guanido kinase, catalytic domain	3	3	1070	13411	12.5336	0.01803	0.0835697	G5ADV1;G4YRZ0;G5AC97
At2g23090 like	3	3	1070	13411	12.5336	0.01803	0.0835697	G4YP72;G5AB07;G4YP71
DRTGG	3	3	1070	13411	12.5336	0.01803	0.0835697	G4YFL5;G4ZK13;G4ZCU5
Translation initiation factor, beta propellor-like domain	3	3	1070	13411	12.5336	0.01803	0.0835697	G5A2B4;G4ZM40;G5A2D8
Acetyl-coenzyme A carboxyltransferase, N-terminal	3	3	1070	13411	12.5336	0.01803	0.0835697	G5AA39;G5A3T5;G4Z179
Aconitase A/isopropylmalate dehydratase small subunit, swivel	3	3	1070	13411	12.5336	0.01803	0.0835697	G4Z494;G4ZYJ7;G4YEZ9
Isocitrate/isopropylmalate dehydrogenase, conserved site	3	3	1070	13411	12.5336	0.01803	0.0835697	G4ZK84;G4Z0M1;G5A7Q7
tRNA-binding domain	3	3	1070	13411	12.5336	0.01803	0.0835697	G4ZY60;G4YER7;G5AB13
Aconitase/3-isopropylmalate dehydratase large subunit, alpha/beta/alpha, subdomain 1/3	3	3	1070	13411	12.5336	0.01803	0.0835697	G4ZYJ7;G4Z494;G4YEZ9
Isopropylmalate dehydrogenase-like domain	3	3	1070	13411	12.5336	0.01803	0.0835697	G5A7Q7;G4ZK84;G4Z0M1
Methylglyoxal synthase-like domain	3	3	1070	13411	12.5336	0.01803	0.0835697	G4YM72;G4ZNA3;G4ZAQ2
Nucleotide-binding alpha-beta plait domain	14	87	1070	13411	2.01691	0.01993	0.0907267	G4YGH8;G4YG82;G4Z120;G4ZD07;G4ZPR3;G4ZHX5;G4ZJ44;G5A805;G4YPP5;G5ABV7;G4YIG7;G4ZCQ5;G5A2B4;G4YJI5
Ribulose-phosphate binding barrel	4	8	1070	13411	6.26682	0.02086	0.0907267	G4ZN64;G4ZTH8;G4ZNE5;G5AGF1
Oxidoreductase, N-terminal	4	8	1070	13411	6.26682	0.02086	0.0907267	G4YFW8;G4Z4A1;G4ZXW7;G4ZC24
Flavoprotein WrbA	4	8	1070	13411	6.26682	0.02086	0.0907267	G4ZDI8;G4ZDG5;G4ZDF9;G4ZCS5
NADPH-dependent FMN reductase-like	4	8	1070	13411	6.26682	0.02086	0.0907267	G4ZDF9;G4ZCS5;G4ZDI8;G4ZDG5
Pyruvate kinase	4	8	1070	13411	6.26682	0.02086	0.0907267	G5A5E3;G5A5E7;G5A5E6;G4ZQ28
Pyruvate kinase, beta-barrel insert domain	4	8	1070	13411	6.26682	0.02086	0.0907267	G5A5E3;G5A5E7;G5A5E6;G4ZQ28
Glyceraldehyde/Erythrose phosphate dehydrogenase family	4	8	1070	13411	6.26682	0.02086	0.0907267	G4Z863;G4ZEX1;G4ZB37;G4Z858
Glyceraldehyde 3-phosphate dehydrogenase, catalytic domain	4	8	1070	13411	6.26682	0.02086	0.0907267	G4Z863;G4ZEX1;G4ZB37;G4Z858
Pyridine nucleotide-disulphide oxidoreductase, NAD-binding domain	6	21	1070	13411	3.58104	0.02211	0.0955092	G4ZNI0;G4YVS2;G5ABW1;G4Z6U6;G4ZKC2;G5AF76
Flavoprotein-like	6	22	1070	13411	3.41827	0.02679	0.113919	G4ZDG5;G4ZDI8;G4Z2N8;G4YPV5;G4ZDF9;G4ZCS5
Dehydrogenase, multihelical	5	15	1070	13411	4.17788	0.02691	0.113919	G4Z5K1;G4YE49;G5A9R7;G5A0X6;G5A426
Heat shock protein 70, conserved site	5	15	1070	13411	4.17788	0.02691	0.113919	G4YQK6;G4ZNZ9;G4ZD04;G5A5V6;G4YW40
Flavoprotein pyridine nucleotide cytochrome reductase	4	9	1070	13411	5.57051	0.02946	0.121475	G4YPV0;G4Z0N4;G4ZAG8;G4Z2N8
Pyruvate kinase-like, insert domain	4	9	1070	13411	5.57051	0.02946	0.121475	G5A5E3;G5A5E6;G5A5E7;G4ZQ28
Clathrin/coatomer adaptor, adaptin-like, N-terminal	4	9	1070	13411	5.57051	0.02946	0.121475	G4YUB6;G4YG53;G4YI15;G4ZW32
Band 7 protein	4	9	1070	13411	5.57051	0.02946	0.121475	G4ZUX6;G4YL49;G4YLQ2;G4YL75
DnaJ domain	9	47	1070	13411	2.40006	0.03081	0.126222	G4YNY4;G4ZG16;G4YV87;G4ZD55;G4YLN5;G4YHG5;G4YKX5;G4ZBE4;G4YJL4
Tryptophan synthase beta subunit-like PLP-dependent enzyme	5	16	1070	13411	3.91676	0.03368	0.127635	G4ZT05;G4ZT06;G4YGA6;G4ZAW1;G5A3P4
Thiolase, C-terminal	3	4	1070	13411	9.40023	0.03417	0.127635	G4YVN0;G4Z6U2;G4ZIK4
Pyruvate kinase, active site	3	4	1070	13411	9.40023	0.03417	0.127635	G5A5E3;G5A5E7;G5A5E6
Glutamate/phenylalanine/leucine/valine dehydrogenase, C-terminal	3	4	1070	13411	9.40023	0.03417	0.127635	G5A3X6;G5A5W6;G5A1Q4
S15/NS1, RNA-binding	3	4	1070	13411	9.40023	0.03417	0.127635	G4Z666;G4ZJ68;G4ZWX8
Biotin carboxylation domain	3	4	1070	13411	9.40023	0.03417	0.127635	G5AF39;G5A3T5;G5A2F9
Thiolase	3	4	1070	13411	9.40023	0.03417	0.127635	G4ZIK4;G4Z6U2;G4YVN0
ATPase, F1 complex beta subunit/V1 complex, C-terminal	3	4	1070	13411	9.40023	0.03417	0.127635	G4ZIE9;G4ZFV9;G5A3B2
Thiolase, conserved site	3	4	1070	13411	9.40023	0.03417	0.127635	G4YVN0;G4Z6U2;G4ZIK4
KOW	3	4	1070	13411	9.40023	0.03417	0.127635	G4YTH8;G4ZPH1;G5ADS2
Eukaryotic porin/Tom40	3	4	1070	13411	9.40023	0.03417	0.127635	G4ZGJ7;G4ZU81;G4ZU80
Porin domain	3	4	1070	13411	9.40023	0.03417	0.127635	G4ZGJ7;G4ZU81;G4ZU80
Phosphoenolpyruvate carboxykinase (ATP), conserved site	3	4	1070	13411	9.40023	0.03417	0.127635	G4YV54;G4YV53;G4ZRF0
Biotin carboxylase, C-terminal	3	4	1070	13411	9.40023	0.03417	0.127635	G5A3T5;G5A2F9;G5AF39
Threonyl/alanyl tRNA synthetase, SAD	3	4	1070	13411	9.40023	0.03417	0.127635	G4YHC3;G4ZJB1;G4YKJ9
DEAD/DEAH box helicase domain	10	57	1070	13411	2.19889	0.03527	0.130973	G4YL64;G4ZE15;G4Z9P5;G4Z719;G4YH96;G4YJL5;G4YP32;G4YJA9;G4YNN0;G4Z3P0
ATPase, AAA-type, conserved site	7	32	1070	13411	2.74173	0.03825	0.141214	G4Z3C7;G4Z2L8;G4ZB74;G5AD03;G4YIB2;G4ZMP2;G4ZND6
Helicase superfamily 1/2, ATP-binding domain	13	86	1070	13411	1.89462	0.03959	0.143837	G4ZE15;G4Z9P5;G4Z4R7;G4YI27;G4YJA9;G4YQN8;G4YP32;G4Z3P0;G4YJL5;G4Z719;G4YNN0;G4YL64;G4YH96
Thiolase-like	4	10	1070	13411	5.01346	0.03964	0.143837	G4YVN0;G4ZIK4;G4Z6U2;G4Z031
Thiolase-like, subgroup	4	10	1070	13411	5.01346	0.03964	0.143837	G4YVN0;G4ZIK4;G4Z6U2;G4Z031
Polyketide synthase, enoylreductase domain	8	41	1070	13411	2.44559	0.04142	0.149441	G5AER1;G4ZL11;G5A1I8;G5ABS9;G5A1I5;G5A1K8;G4ZXL1;G5ABR7
Helicase, C-terminal	13	89	1070	13411	1.83076	0.04954	0.172216	G4YQN8;G4YP32;G4Z3P0;G4YL64;G4Z719;G4Z4R7;G4YJL5;G4YJA9;G4YNN0;G4Z9P5;G4ZE15;G4YI27;G4YH96
Armadillo-type fold	30	265	1070	13411	1.4189	0.0503	0.172216	G4ZUH7;G5A9X1;G4YH99;G4YU40;G4Z8B6;G4YUB6;G4YG53;G4ZHW5;G4YTJ1;G4YM85;G5ACJ4;G5A3M3;G5A9U1;G5A3B1;G5AC51;G4YYE4;G4YM53;G4YXB6;G4ZPB3;G4YI15;G4ZW32;G4YXC0;G4Z108;G4ZD97;G4Z251;G4ZNV3;G4ZAV6;G5ACF8;G5A0Q8;G4YG60
50S ribosomal protein L30e-like	4	11	1070	13411	4.55769	0.05136	0.172216	G5AFC6;G4YPL2;G4ZQP8;G4YJZ5
Glyceraldehyde 3-phosphate dehydrogenase, NAD(P) binding domain	4	11	1070	13411	4.55769	0.05136	0.172216	G4Z863;G4ZEX1;G4ZB37;G4Z858
Pyridine nucleotide-disulphide oxidoreductase, FAD/NAD(P)-binding domain	6	26	1070	13411	2.89238	0.05149	0.172216	G5AF76;G4Z6U6;G4ZNI0;G4ZKC2;G4YVS2;G5ABW1
Alcohol dehydrogenase GroES-like	8	43	1070	13411	2.33184	0.0518	0.172216	G5A1K8;G5A1I8;G5ABR7;G4ZL11;G5A1I5;G5AER1;G4ZXL1;G5ABS9
Winged helix-turn-helix DNA-binding domain	13	90	1070	13411	1.81042	0.0532	0.172216	G4YQK2;G4ZZY2;G5AAP4;G5A4L3;G4YLX3;G4YXL1;G4YXI9;G4YGL3;G4ZZH3;G4ZQN4;G4YKX0;G4YQD3;G4YNI4
Translation elongation factor EFTu/EF1A, C-terminal	3	5	1070	13411	7.52019	0.05397	0.172216	G4ZPW0;G5AI22;G4Z0H2
Glyoxalase/Bleomycin resistance protein/Dihydroxybiphenyl dioxygenase	3	5	1070	13411	7.52019	0.05397	0.172216	G4ZM51;G4ZG33;G4YVC5
Acetyl-coenzyme A carboxyltransferase, C-terminal	3	5	1070	13411	7.52019	0.05397	0.172216	G5AA39;G5A3T5;G4Z179
ClpA/B family	3	5	1070	13411	7.52019	0.05397	0.172216	G4YIB2;G4Z7H1;G4ZP72
Threonyl/alanyl tRNA synthetase, class II-like, putative editing domain	3	5	1070	13411	7.52019	0.05397	0.172216	G4ZJB1;G4YKJ9;G4YHC3
Clp ATPase, C-terminal	3	5	1070	13411	7.52019	0.05397	0.172216	G4Z7H1;G4ZP72;G4YNG4
2-oxo acid dehydrogenase, lipoyl-binding site	3	5	1070	13411	7.52019	0.05397	0.172216	G4YEZ4;G4YYL3;G4ZIY6
Thiolase, acyl-enzyme intermediate active site	3	5	1070	13411	7.52019	0.05397	0.172216	G4YVN0;G4Z6U2;G4ZIK4
NADH:cytochrome b5 reductase (CBR)	3	5	1070	13411	7.52019	0.05397	0.172216	G4YZZ5;G4Z0N4;G4ZAG8
L-Aspartase-like	3	5	1070	13411	7.52019	0.05397	0.172216	G4YZ54;G5A3B9;G4ZHR4
PCI/PINT associated module	3	5	1070	13411	7.52019	0.05397	0.172216	G4ZZH3;G4YLX3;G4YGL3
Phosphoenolpyruvate carboxykinase, C-terminal	3	5	1070	13411	7.52019	0.05397	0.172216	G4YV53;G4YV54;G4ZRF0
Thiolase, N-terminal	3	5	1070	13411	7.52019	0.05397	0.172216	G4YVN0;G4Z6U2;G4ZIK4
Coatomer/clathrin adaptor appendage, Ig-like subdomain	3	5	1070	13411	7.52019	0.05397	0.172216	G4YG53;G4ZW32;G4YUB6
ATPase, F1/V1/A1 complex, alpha/beta subunit, C-terminal	3	5	1070	13411	7.52019	0.05397	0.172216	G4ZIE9;G4ZFV9;G5A3B2
Dehydrogenase, E1 component	3	5	1070	13411	7.52019	0.05397	0.172216	G4ZZV2;G4YH85;G4ZNB9
C2 domain	12	81	1070	13411	1.85684	0.05596	0.177673	G5A5R1;G4Z9P5;G4ZB84;G4YLN5;G4ZP54;G5A5R0;G4ZFS2;G4YXB6;G4YXC0;G4ZH80;G4ZMR9;G4YQK7
Peptidase M24, structural domain	4	12	1070	13411	4.17788	0.06454	0.203895	G4Z5P2;G4ZZY2;G5AA60;G4YT26
ATP-dependent RNA helicase DEAD-box, conserved site	5	20	1070	13411	3.13341	0.06972	0.219169	G4ZE15;G4YJL5;G4YP32;G4YJA9;G4YL64
Elongated TPR repeat-containing domain	3	6	1070	13411	6.26682	0.07675	0.236422	G5A1L2;G4YQK6;G4ZJT9
Glyceraldehyde-3-phosphate dehydrogenase, type I	3	6	1070	13411	6.26682	0.07675	0.236422	G4Z858;G4ZB37;G4Z863
Carboxyl transferase	3	6	1070	13411	6.26682	0.07675	0.236422	G4Z179;G5A3T5;G5AA39
Mitochondrial carrier domain	8	47	1070	13411	2.13339	0.07707	0.236422	G4YMP0;G4ZPN7;G5AHH5;G5AFG9;G4ZY26;G4YU66;G4ZSG6;G5AHH4
Mitochondrial substrate/solute carrier	8	47	1070	13411	2.13339	0.07707	0.236422	G4ZSG6;G5AHH5;G4YU66;G4ZY26;G4YMP0;G5AHH4;G5AFG9;G4ZPN7
Serine/threonine-specific protein phosphatase/bis(5-nucleosyl)-tetraphosphatase	4	13	1070	13411	3.85651	0.07909	0.241453	G4ZE34;G5AF62;G4ZBR5;G4YHA2
RNA helicase, DEAD-box type, Q motif	6	30	1070	13411	2.50673	0.08609	0.261565	G4ZE15;G4YJA9;G4YP32;G4YJL5;G4Z719;G4YL64
Tetratricopeptide-like helical domain	21	183	1070	13411	1.43829	0.09248	0.279642	G4YQK6;G5AAP4;G4ZMA9;G4ZHG1;G4YLX3;G4YH59;G4YVI4;G4YIW2;G4ZAR8;G4YV87;G4YGL3;G4ZAU5;G4ZJT9;G5AB74;G4YKA3;G4Z4F6;G4YT74;G4Z121;G4Z251;G5A1L2;G5A0Q8
FAD-dependent pyridine nucleotide-disulphide oxidoreductase	5	22	1070	13411	2.84856	0.09295	0.279731	G4ZKC2;G4Z6U6;G5ABW1;G4YVS2;G5AF76
Tetratricopeptide repeat-containing domain	13	99	1070	13411	1.64583	0.09448	0.282994	G4YH59;G5A0Q8;G5A1L2;G5A8T2;G4ZAR8;G4ZHG1;G4YT74;G4Z121;G4YIW2;G4YKA3;G4YQK6;G4ZJT9;G4YV87
GroES (chaperonin 10)-like	8	50	1070	13411	2.00538	0.1	0.296819	G5A1K8;G4ZXL1;G5A1I5;G4ZL11;G5ABR7;G5A1I8;G5AER1;G5ABS9
Oxidoreductase, FAD-binding domain	3	7	1070	13411	5.37156	0.1019	0.296819	G4ZAG8;G4YZZ5;G4Z0N4
Peptidase M16, N-terminal	3	7	1070	13411	5.37156	0.1019	0.296819	G4ZP25;G4YFE9;G5AFD5
Pyridine nucleotide-disulphide oxidoreductase, dimerisation domain	3	7	1070	13411	5.37156	0.1019	0.296819	G5ABW1;G4YVS2;G4Z6U6
FAD/NAD-linked reductase, dimerisation domain	3	7	1070	13411	5.37156	0.1019	0.296819	G5ABW1;G4YVS2;G4Z6U6
Oxidoreductase, C-terminal	3	7	1070	13411	5.37156	0.1019	0.296819	G4YFW8;G4Z4A1;G4ZXW7
P-loop containing nucleoside triphosphate hydrolase	76	816	1070	13411	1.16735	0.1052	0.298216	G4ZWA2;G4Z4R7;G5A0B3;G4ZR70;G5A3N2;G4ZSJ1;G4Z3A9;G4ZP72;G4YKF0;G4YJU0;G5AI54;G4ZB74;G5A5F6;G4ZAV3;G4ZIR2;G4YNN0;G4Z0I4;G4ZW98;G4ZBK8;G4YME0;G5A4L9;G4Z719;G4YFL5;G4ZMP2;G4ZGN4;G4Z3P0;G4YGT3;G4YL64;G4YGI1;G5A228;G4ZE15;G4ZPW0;G4ZPT1;G5A7P6;G4Z044;G4YHD9;G4YK89;G4YNE2;G4Z7L4;G4YT66;G4ZJC4;G5A2D9;G5AA31;G4YTL2;G4Z3C7;G4YQW0;G4ZK13;G4Z2L8;G4ZND6;G4ZCI9;G4YH96;G4ZIE9;G4YIB2;G4Z9P5;G4YPI6;G4YJL5;G4Z0H2;…
Pyruvate kinase, barrel	4	15	1070	13411	3.34231	0.1119	0.298216	G5A5E3;G5A5E7;G5A5E6;G4ZQ28
Tetratricopeptide repeat	13	103	1070	13411	1.58192	0.1177	0.298216	G4YKA3;G5A1L2;G5A0Q8;G4ZAR8;G4ZJT9;G4YT74;G4ZHG1;G4YQK6;G4YIW2;G4ZAU5;G4YV87;G4YH59;G4Z121
Small GTP-binding protein domain	9	62	1070	13411	1.8194	0.118	0.298216	G4YGI1;G5A3N2;G4YK89;G4ZWA2;G5AET1;G4ZPW0;G4ZIR2;G4Z044;G5A228
AMP-dependent synthetase/ligase	6	33	1070	13411	2.27884	0.1183	0.298216	G5A2G9;G5A354;G4YSG1;G4ZQI3;G4ZQI4;G5A1Z9
High mobility group box domain	3	8	1070	13411	4.70012	0.1289	0.298216	G4Z6P2;G5A5F0;G4YQN8
Cullin repeat-like-containing domain	3	8	1070	13411	4.70012	0.1289	0.298216	G4YQD3;G4ZPF6;G5A4L3
Peptidase M16, C-terminal domain	3	8	1070	13411	4.70012	0.1289	0.298216	G5AFD5;G4YFE9;G4ZP25
Fatty acid desaturase, type 1	3	8	1070	13411	4.70012	0.1289	0.298216	G4ZRU8;G5A5K8;G4Z3T1
Ribosomal protein L7Ae/L30e/S12e/Gadd45	3	8	1070	13411	4.70012	0.1289	0.298216	G4YPL2;G4YJZ5;G4ZQP8
Peptidase M1, membrane alanine aminopeptidase, N-terminal	3	8	1070	13411	4.70012	0.1289	0.298216	G4YU40;G4YQ91;G4Z3A6
Zinc finger, ZZ-type	4	16	1070	13411	3.13341	0.13	0.298216	G5A2U4;G4YXF0;G4ZB91;G4ZLX2
Aldehyde dehydrogenase, glutamic acid active site	4	16	1070	13411	3.13341	0.13	0.298216	G4Z1Z5;G5AAN4;G4YZ93;G4YIQ2
Zinc finger, PHD-type, conserved site	6	34	1070	13411	2.21182	0.1301	0.298216	G4ZWK5;G5AFB0;G4ZIE3;G4Z4R7;G4ZB91;G4ZL66
Longin-like domain	5	25	1070	13411	2.50673	0.1336	0.298216	G4YVN4;G4ZPN9;G5A9Z1;G5AAG4;G4YHD9
AMP-binding, conserved site	5	26	1070	13411	2.41032	0.1485	0.298216	G4ZQI3;G5A1Z9;G4YSG1;G5A354;G4ZQI4
Histidine kinase-like ATPase, C-terminal domain	4	17	1070	13411	2.94909	0.149	0.298216	G4YVZ7;G4ZLA4;G5A2K0;G4YN76
Cation-transporting P-type ATPase, N-terminal	4	17	1070	13411	2.94909	0.149	0.298216	G4YW12;G4YFP8;G5A793;G4ZKD3
WHEP-TRS	2	2	1070	13411	12.5336	0.1531	0.298216	G4Z666;G4ZJ68
Phosphoglycerate kinase, C-terminal	2	2	1070	13411	12.5336	0.1531	0.298216	G4ZKM2;G5A5F1
Cysteine synthase K/M	2	2	1070	13411	12.5336	0.1531	0.298216	G4ZT05;G4ZT06
Carbamoyl-phosphate synthase, large subunit	2	2	1070	13411	12.5336	0.1531	0.298216	G4YM72;G4ZAQ2
Ubiquitin-activating enzyme, E1	2	2	1070	13411	12.5336	0.1531	0.298216	G4YYU4;G4YTH1
Glutamyl/glutaminyl-tRNA synthetase, class Ib, alpha-bundle domain	2	2	1070	13411	12.5336	0.1531	0.298216	G4YR88;G4YRI5
FMN-dependent dehydrogenase	2	2	1070	13411	12.5336	0.1531	0.298216	G5AB05;G5AB06
Ribosomal protein L2, C-terminal	2	2	1070	13411	12.5336	0.1531	0.298216	G4Z344;G5A4U4
Ribosomal protein L10P	2	2	1070	13411	12.5336	0.1531	0.298216	G4YJT9;G5AF14
Triosephosphate isomerase	2	2	1070	13411	12.5336	0.1531	0.298216	G4Z863;G4Z8J6
Allosteric substrate binding domain	2	2	1070	13411	12.5336	0.1531	0.298216	G4ZW95;G4ZKL8
Serine hydroxymethyltransferase	2	2	1070	13411	12.5336	0.1531	0.298216	G5A2H1;G4ZQ66
Domain of unknown function DUF1747	2	2	1070	13411	12.5336	0.1531	0.298216	G5ACI0;G4Z5P2
SLIDE domain	2	2	1070	13411	12.5336	0.1531	0.298216	G4YQN8;G4YI27
Lactate/malate dehydrogenase, N-terminal	2	2	1070	13411	12.5336	0.1531	0.298216	G4YTB0;G4ZPE2
Glutamyl/glutaminyl-tRNA synthetase, class Ib, anti-codon binding domain	2	2	1070	13411	12.5336	0.1531	0.298216	G4YR88;G4YRI5
Serine hydroxymethyltransferase, pyridoxal phosphate binding site	2	2	1070	13411	12.5336	0.1531	0.298216	G4ZQ66;G5A2H1
Calreticulin/calnexin, P domain	2	2	1070	13411	12.5336	0.1531	0.298216	G4YMY1;G4YVS5
Glutamyl/glutaminyl-tRNA synthetase, class Ib, catalytic domain	2	2	1070	13411	12.5336	0.1531	0.298216	G4YR88;G4YRI5
Cysteine synthase A	2	2	1070	13411	12.5336	0.1531	0.298216	G4ZT05;G4ZT06
ATP:guanido phosphotransferase active site	2	2	1070	13411	12.5336	0.1531	0.298216	G4YRZ0;G5ADV1
Asparagine-tRNA ligase	2	2	1070	13411	12.5336	0.1531	0.298216	G4ZS91;G4YYF6
Aspartate/ornithine carbamoyltransferase, carbamoyl-P binding	2	2	1070	13411	12.5336	0.1531	0.298216	G4ZX74;G4YYP3
Peptidase S9A, prolyl oligopeptidase	2	2	1070	13411	12.5336	0.1531	0.298216	G4ZTR4;G4YT83
ClpA/B, conserved site 1	2	2	1070	13411	12.5336	0.1531	0.298216	G4ZP72;G4Z7H1
Ribosomal protein L4 domain	2	2	1070	13411	12.5336	0.1531	0.298216	G4YIW7;G4YPP9
Ribosomal protein L4/L1e	2	2	1070	13411	12.5336	0.1531	0.298216	G4YPP9;G4YIW7
Ribosomal Proteins L2, RNA binding domain	2	2	1070	13411	12.5336	0.1531	0.298216	G4Z344;G5A4U4
ATP-citrate lyase/succinyl-CoA ligase, active site	2	2	1070	13411	12.5336	0.1531	0.298216	G5A3N5;G4Z259
Carbamoyl-phosphate synthase, small subunit	2	2	1070	13411	12.5336	0.1531	0.298216	G4YM72;G4ZAQ2
Fructose-1,6-bisphosphatase	2	2	1070	13411	12.5336	0.1531	0.298216	G4Z2J5;G4Z2J6
Phosphatidylinositol 3-kinase Ras-binding (PI3K RBD) domain	2	2	1070	13411	12.5336	0.1531	0.298216	G4YXB6;G4YXC0
3-hydroxyacyl-CoA dehydrogenase, C-terminal	2	2	1070	13411	12.5336	0.1531	0.298216	G5A426;G5A9R7
ATP:guanido phosphotransferase, catalytic domain	2	2	1070	13411	12.5336	0.1531	0.298216	G4YRZ0;G5ADV1
Heat shock protein Hsp90, N-terminal	2	2	1070	13411	12.5336	0.1531	0.298216	G5A2K0;G4YVZ7
Spermidine/spermine synthases	2	2	1070	13411	12.5336	0.1531	0.298216	G4ZZC9;G4YJ69
Phosphoglycerate kinase, conserved site	2	2	1070	13411	12.5336	0.1531	0.298216	G4ZKM2;G5A5F1
Aminotransferase, class IV	2	2	1070	13411	12.5336	0.1531	0.298216	G5AEN5;G4YTE1
Succinyl-CoA synthetase, beta subunit, conserved site	2	2	1070	13411	12.5336	0.1531	0.298216	G5A3N5;G5A1F5
Alpha-hydroxy acid dehydrogenase, FMN-dependent	2	2	1070	13411	12.5336	0.1531	0.298216	G5AB06;G5AB05
Coatomer, WD associated region	2	2	1070	13411	12.5336	0.1531	0.298216	G4ZDE7;G4YSK7
Glucokinase	2	2	1070	13411	12.5336	0.1531	0.298216	G4ZZ21;G4ZZ20
Triosephosphate isomerase, active site	2	2	1070	13411	12.5336	0.1531	0.298216	G4Z863;G4Z8J6
NUC153	2	2	1070	13411	12.5336	0.1531	0.298216	G4YXE2;G4ZUB0
Ubiquitin-activating enzyme e1, C-terminal	2	2	1070	13411	12.5336	0.1531	0.298216	G4YYU4;G4YTH1
Histone H2B	2	2	1070	13411	12.5336	0.1531	0.298216	G4YG54;G4YHD6
Lactate dehydrogenase/glycoside hydrolase, family 4, C-terminal	2	2	1070	13411	12.5336	0.1531	0.298216	G4ZPE2;G4YTB0
Histone H5	2	2	1070	13411	12.5336	0.1531	0.298216	G4YQK2;G4YXI9
Succinyl-CoA ligase, alpha subunit	2	2	1070	13411	12.5336	0.1531	0.298216	G5A3N5;G4Z259
Protein of unknown function DUF2009	2	2	1070	13411	12.5336	0.1531	0.298216	G4ZLY8;G4YS51
3-isopropylmalate dehydratase, small subunit, subgroup	2	2	1070	13411	12.5336	0.1531	0.298216	G4ZYJ7;G4Z494
Lactate/malate dehydrogenase, C-terminal	2	2	1070	13411	12.5336	0.1531	0.298216	G4ZPE2;G4YTB0
Fructose-1,6-bisphosphatase class 1/Sedoheputulose-1,7-bisphosphatase	2	2	1070	13411	12.5336	0.1531	0.298216	G4Z2J5;G4Z2J6
Triosephosphate isomerase, bacterial/eukaryotic	2	2	1070	13411	12.5336	0.1531	0.298216	G4Z863;G4Z8J6
Carbamoyl-phosphate synthase large subunit, CPSase domain	2	2	1070	13411	12.5336	0.1531	0.298216	G4ZAQ2;G4YM72
Citrate synthase-like	2	2	1070	13411	12.5336	0.1531	0.298216	G4Z2L1;G5A3N5
FMN-dependent alpha-hydroxy acid dehydrogenase, active site	2	2	1070	13411	12.5336	0.1531	0.298216	G5AB05;G5AB06
Carbamoyl-phosphate synthetase, large subunit oligomerisation domain	2	2	1070	13411	12.5336	0.1531	0.298216	G4ZAQ2;G4YM72
DNA-binding domain	2	2	1070	13411	12.5336	0.1531	0.298216	G4Z4R7;G4ZWK5
ATPase, alpha/beta subunit, nucleotide-binding domain, active site	2	2	1070	13411	12.5336	0.1531	0.298216	G5A3B2;G4ZIE9
Alpha-D-phosphohexomutase superfamily	2	2	1070	13411	12.5336	0.1531	0.298216	G4YID5;G4ZWX5
Ribosomal protein L12 family	2	2	1070	13411	12.5336	0.1531	0.298216	G4YI50;G4ZU26
Glutaredoxin, GrxB	2	2	1070	13411	12.5336	0.1531	0.298216	G5A721;G5A6Y8
3-hydroxyacyl-CoA dehydrogenase, conserved site	2	2	1070	13411	12.5336	0.1531	0.298216	G5A426;G5A9R7
Citrate synthase-like, large alpha subdomain	2	2	1070	13411	12.5336	0.1531	0.298216	G4Z2L1;G5A3N5
NOP5, N-terminal	2	2	1070	13411	12.5336	0.1531	0.298216	G4ZUC2;G4YVW9
Linker histone H1/H5, domain H15	2	2	1070	13411	12.5336	0.1531	0.298216	G4YQK2;G4YXI9
Calreticulin/calnexin	2	2	1070	13411	12.5336	0.1531	0.298216	G4YVS5;G4YMY1
Heat shock protein Hsp90 family	2	2	1070	13411	12.5336	0.1531	0.298216	G4YVZ7;G5A2K0
CoA-binding	2	2	1070	13411	12.5336	0.1531	0.298216	G5A3N5;G4Z259
Aspartate/ornithine carbamoyltransferase	2	2	1070	13411	12.5336	0.1531	0.298216	G4ZX74;G4YYP3
Calreticulin/calnexin, conserved site	2	2	1070	13411	12.5336	0.1531	0.298216	G4YVS5;G4YMY1
ATP:guanido phosphotransferase, N-terminal	2	2	1070	13411	12.5336	0.1531	0.298216	G4YRZ0;G5ADV1
Isocitrate dehydrogenase NADP-dependent	2	2	1070	13411	12.5336	0.1531	0.298216	G4Z0M1;G4ZK84
Pyrophosphate-energised proton pump	2	2	1070	13411	12.5336	0.1531	0.298216	G4YSW0;G4YU86
Fructose-1,6-bisphosphatase, active site	2	2	1070	13411	12.5336	0.1531	0.298216	G4Z2J6;G4Z2J5
Ribosomal protein S9, conserved site	2	2	1070	13411	12.5336	0.1531	0.298216	G4ZT00;G4ZR12
Ribosomal protein S9	2	2	1070	13411	12.5336	0.1531	0.298216	G4ZR12;G4ZT00
Isoleucine-tRNA ligase	2	2	1070	13411	12.5336	0.1531	0.298216	G4ZBW3;G4ZSJ7
Peptidase S9A, N-terminal domain	2	2	1070	13411	12.5336	0.1531	0.298216	G4ZTR4;G4YT83
Glutaredoxin 2, C-terminal	2	2	1070	13411	12.5336	0.1531	0.298216	G5A6Y8;G5A721
Prohibitin	2	2	1070	13411	12.5336	0.1531	0.298216	G4YLQ2;G4ZUX6
Carbamoyl-phosphate synthase, small subunit N-terminal domain	2	2	1070	13411	12.5336	0.1531	0.298216	G4ZAQ2;G4YM72
Polyamine biosynthesis domain	2	2	1070	13411	12.5336	0.1531	0.298216	G4ZZC9;G4YJ69
Aspartate/ornithine carbamoyltransferase, Asp/Orn-binding domain	2	2	1070	13411	12.5336	0.1531	0.298216	G4ZX74;G4YYP3
Citrate synthase-like, core	2	2	1070	13411	12.5336	0.1531	0.298216	G4Z2L1;G5A3N5
Alpha-D-phosphohexomutase, conserved site	2	2	1070	13411	12.5336	0.1531	0.298216	G4ZWX5;G4YID5
Ribosomal protein L37ae/L37e	2	2	1070	13411	12.5336	0.1531	0.298216	G4Z7C5;G5A1P1
Ribosomal protein L3	2	2	1070	13411	12.5336	0.1531	0.298216	G4YW93;G4YF16
Histidine biosynthesis	2	2	1070	13411	12.5336	0.1531	0.298216	G4ZTH8;G4ZN64
Metalloenzyme, LuxS/M16 peptidase-like	3	9	1070	13411	4.17788	0.1573	0.304529	G4ZP25;G5AFD5;G4YFE9
Peptidase M16 domain	3	9	1070	13411	4.17788	0.1573	0.304529	G4ZP25;G5AFD5;G4YFE9
Molybdenum cofactor biosynthesis, MoeB	3	10	1070	13411	3.76009	0.1868	0.35374	G4YYU4;G4YTH1;G5A5R7
UBA/THIF-type NAD/FAD binding fold	3	10	1070	13411	3.76009	0.1868	0.35374	G4YTH1;G5A5R7;G4YYU4
FAD dependent oxidoreductase	3	10	1070	13411	3.76009	0.1868	0.35374	G4YSD6;G4Z1U0;G5A9K4
Beta-grasp domain	3	10	1070	13411	3.76009	0.1868	0.35374	G4YME0;G4Z058;G4ZJB1
Ubiquitin-related domain	8	59	1070	13411	1.69948	0.1878	0.35374	G4YXB6;G4ZMQ6;G4ZUW0;G5A7T1;G4ZRV0;G4YXC0;G4ZI28;G4YT67
Glycoside hydrolase, family 5	5	29	1070	13411	2.16097	0.1967	0.35374	G5A6Y2;G4Z2B0;G4ZBT5;G4YRH9;G4ZRT8
Pyruvate/Phosphoenolpyruvate kinase-like domain	5	30	1070	13411	2.08894	0.2138	0.35374	G5A5E3;G5AJ72;G5A5E7;G5A5E6;G4ZQ28
Aminoacyl-tRNA synthetase, class II (G/ H/ P/ S), conserved domain	3	11	1070	13411	3.41827	0.2169	0.35374	G4Z666;G4ZJB1;G4Z8H6
PUA-like domain	3	11	1070	13411	3.41827	0.2169	0.35374	G4Z4C0;G5A4V1;G4ZJC4
Armadillo-like helical	20	196	1070	13411	1.27894	0.2178	0.35374	G4ZUH7;G4ZAV6;G4YI15;G4YUB6;G4YYE4;G4Z8B6;G4YM85;G5A9U1;G5A3M3;G4ZPB3;G4YTJ1;G4ZW32;G5A9X1;G4YM53;G5ACF8;G4Z108;G4ZNV3;G4YG60;G5A0Q8;G4YG53
Ribosomal protein L25/Gln-tRNA synthetase, beta-barrel domain	2	3	1070	13411	8.35576	0.2206	0.35374	G4YR88;G4YRI5
Cullin, conserved site	2	3	1070	13411	8.35576	0.2206	0.35374	G4YQD3;G5A4L3
Ribosomal protein L1/ribosomal biogenesis protein	2	3	1070	13411	8.35576	0.2206	0.35374	G4YF28;G4YVS1
RNA polymerase, beta subunit, protrusion	2	3	1070	13411	8.35576	0.2206	0.35374	G4ZDX4;G4YQU6
RNA polymerase Rpb2, domain 7	2	3	1070	13411	8.35576	0.2206	0.35374	G4ZDX4;G4YQU6
RNA polymerase Rpb2, domain 5	2	3	1070	13411	8.35576	0.2206	0.35374	G4ZDX4;G4YQU6
RNA polymerase Rpb2, domain 2	2	3	1070	13411	8.35576	0.2206	0.35374	G4ZDX4;G4YQU6
RNA polymerase Rpb2, domain 3	2	3	1070	13411	8.35576	0.2206	0.35374	G4ZDX4;G4YQU6
Coatomer/calthrin adaptor appendage, C-terminal subdomain	2	3	1070	13411	8.35576	0.2206	0.35374	G4ZW32;G4YG53
Sec63 domain	2	3	1070	13411	8.35576	0.2206	0.35374	G4YLN5;G4Z9P5
Nop domain	2	3	1070	13411	8.35576	0.2206	0.35374	G4ZUC2;G4YVW9
Ubiquitin-like 1 activating enzyme, catalytic cysteine domain	2	3	1070	13411	8.35576	0.2206	0.35374	G4YTH1;G4YYU4
Methylmalonate-semialdehyde dehydrogenase	2	3	1070	13411	8.35576	0.2206	0.35374	G4ZNL5;G4Z8Z5
Ribose-phosphate diphosphokinase	2	3	1070	13411	8.35576	0.2206	0.35374	G4YVV4;G4YEI0
Phosphoglycerate kinase, N-terminal	2	3	1070	13411	8.35576	0.2206	0.35374	G4ZKM2;G5A5F1
Clathrin adaptor, alpha/beta/gamma-adaptin, appendage, Ig-like subdomain	2	3	1070	13411	8.35576	0.2206	0.35374	G4ZW32;G4YUB6
AIR synthase-related protein, C-terminal domain	2	3	1070	13411	8.35576	0.2206	0.35374	G4ZHP9;G4YYZ0
Enolase, conserved site	2	3	1070	13411	8.35576	0.2206	0.35374	G4YKG5;G5AIQ2
Pyruvate flavodoxin/ferredoxin oxidoreductase, N-terminal	2	3	1070	13411	8.35576	0.2206	0.35374	G4YPV5;G4YPV0
Phosphoglycerate kinase	2	3	1070	13411	8.35576	0.2206	0.35374	G4ZKM2;G5A5F1
Peptidase T1A, proteasome beta-subunit	2	3	1070	13411	8.35576	0.2206	0.35374	G4YFX1;G4ZEU1
Inorganic pyrophosphatase	2	3	1070	13411	8.35576	0.2206	0.35374	G4YZL1;G4ZJC4
PurM, N-terminal-like	2	3	1070	13411	8.35576	0.2206	0.35374	G4YYZ0;G4ZHP9
3-hydroxyacyl-CoA dehydrogenase, NAD binding	2	3	1070	13411	8.35576	0.2206	0.35374	G5A426;G5A9R7
Fumarate lyase family	2	3	1070	13411	8.35576	0.2206	0.35374	G4YZ54;G5A3B9
Enolase	2	3	1070	13411	8.35576	0.2206	0.35374	G5AIQ2;G4YKG5
Fatty acid desaturase, type 1, core	2	3	1070	13411	8.35576	0.2206	0.35374	G4ZRU8;G5A5K8
Alanyl-tRNA synthetase, class IIc, N-terminal	2	3	1070	13411	8.35576	0.2206	0.35374	G4YKJ9;G4YHC3
Cys/Met metabolism, pyridoxal phosphate-dependent enzyme	2	3	1070	13411	8.35576	0.2206	0.35374	G4YPX4;G4Z4V6
Histone H2A	2	3	1070	13411	8.35576	0.2206	0.35374	G4YQV9;G4YKK3
Ribosomal protein L18e/L15P	2	3	1070	13411	8.35576	0.2206	0.35374	G4YTK2;G4YUL9
Ribosomal protein L1-like	2	3	1070	13411	8.35576	0.2206	0.35374	G4YVS1;G4YF28
2-oxoglutarate dehydrogenase E1 component	2	3	1070	13411	8.35576	0.2206	0.35374	G4ZZV2;G4ZNB9
Aspartate decarboxylase-like domain	2	3	1070	13411	8.35576	0.2206	0.35374	G5AD03;G4ZB74
NOSIC	2	3	1070	13411	8.35576	0.2206	0.35374	G4ZUC2;G4YVW9
Transketolase, C-terminal	2	3	1070	13411	8.35576	0.2206	0.35374	G4YQF6;G4Z638
Phosphatidylinositol 3-kinase, C2 domain	2	3	1070	13411	8.35576	0.2206	0.35374	G4YXC0;G4YXB6
DNA-directed RNA polymerase, subunit 2, domain 6	2	3	1070	13411	8.35576	0.2206	0.35374	G4ZDX4;G4YQU6
Biotin-binding site	2	3	1070	13411	8.35576	0.2206	0.35374	G5AF39;G5A2F9
Fumarate lyase, conserved site	2	3	1070	13411	8.35576	0.2206	0.35374	G4YZ54;G5A3B9
Ribosomal protein L1, 3-layer alpha/beta-sandwich	2	3	1070	13411	8.35576	0.2206	0.35374	G4YF28;G4YVS1
Ribosomal protein L25/Gln-tRNA synthetase, anti-codon-binding domain	2	3	1070	13411	8.35576	0.2206	0.35374	G4YRI5;G4YR88
AP2/ERF domain	2	3	1070	13411	8.35576	0.2206	0.35374	G4ZWK5;G4Z4R7
Fumarylacetoacetase, C-terminal	2	3	1070	13411	8.35576	0.2206	0.35374	G4YX69;G4ZZ43
Ribosomal protein L1, 2-layer alpha/beta-sandwich	2	3	1070	13411	8.35576	0.2206	0.35374	G4YF28;G4YVS1
Translation initiation factor IF- 2, domain 3	2	3	1070	13411	8.35576	0.2206	0.35374	G4ZWA2;G4YGI1
Protein prenyltransferase, alpha subunit	2	3	1070	13411	8.35576	0.2206	0.35374	G5A8T2;G4YUB5
Proteinase inhibitor I29, cathepsin propeptide	2	3	1070	13411	8.35576	0.2206	0.35374	G4ZVH0;G4YIF9
Fumarate lyase, N-terminal	2	3	1070	13411	8.35576	0.2206	0.35374	G4YZ54;G5A3B9
Pyruvate carboxyltransferase	2	3	1070	13411	8.35576	0.2206	0.35374	G4YMI5;G5A2F9
RNA polymerase Rpb2, OB-fold	2	3	1070	13411	8.35576	0.2206	0.35374	G4YQU6;G4ZDX4
Ribose-phosphate pyrophosphokinase, N-terminal domain	2	3	1070	13411	8.35576	0.2206	0.35374	G4YVV4;G4YEI0
AIR synthase related protein, N-terminal domain	2	3	1070	13411	8.35576	0.2206	0.35374	G4ZHP9;G4YYZ0
Ubiquitin/SUMO-activating enzyme E1	2	3	1070	13411	8.35576	0.2206	0.35374	G4YTH1;G4YYU4
Fumarylacetoacetase, C-terminal-related	2	3	1070	13411	8.35576	0.2206	0.35374	G4YX69;G4ZZ43
Alpha-helical ferredoxin	2	3	1070	13411	8.35576	0.2206	0.35374	G4Z058;G4ZNI0
Aminotransferase class-V, pyridoxal-phosphate binding site	2	3	1070	13411	8.35576	0.2206	0.35374	G4ZLQ1;G4ZI89
RNA polymerase, beta subunit, conserved site	2	3	1070	13411	8.35576	0.2206	0.35374	G4ZDX4;G4YQU6
Tetratricopeptide TPR1	5	31	1070	13411	2.02156	0.2312	0.369804	G4YV87;G4YKA3;G4ZJT9;G4ZHG1;G4YQK6
Glucose/ribitol dehydrogenase	8	63	1070	13411	1.59157	0.2345	0.374139	G4YQM3;G4YKD7;G4YVE0;G4ZC34;G4ZKM7;G4YNN1;G4ZTC0;G4YQV4
Ricin B lectin domain	3	12	1070	13411	3.13341	0.2473	0.393573	G5AA24;G4Z906;G4ZQT1
Ferredoxin reductase-type FAD-binding domain	5	33	1070	13411	1.89904	0.2669	0.413628	G4YZZ5;G4Z2N8;G4YPV0;G4Z0N4;G4ZAG8
Zinc finger, PHD-finger	5	33	1070	13411	1.89904	0.2669	0.413628	G4ZWK5;G5AFB0;G4ZIE3;G4Z4R7;G4ZL66
Ubiquitin-associated/translation elongation factor EF1B, N-terminal, eukaryote	4	23	1070	13411	2.17976	0.2762	0.413628	G5A0Q8;G4YNT4;G4ZW98;G4ZJ49
Bromodomain	4	23	1070	13411	2.17976	0.2762	0.413628	G4ZB91;G4YXF0;G4ZDD7;G5AFB0
MIF4-like, type 1/2/3	3	13	1070	13411	2.89238	0.2779	0.413628	G4ZHW5;G5ACJ4;G5AC51
Zinc finger, TAZ-type	3	13	1070	13411	2.89238	0.2779	0.413628	G4YXF0;G4ZNX2;G5A2U4
HotDog domain	3	13	1070	13411	2.89238	0.2779	0.413628	G4ZGI8;G4ZVK0;G4Z031
6,7-dimethyl-8-ribityllumazine synthase	2	4	1070	13411	6.26682	0.2827	0.413628	G5A1M2;G5A1M1
Beta-adaptin appendage, C-terminal subdomain	2	4	1070	13411	6.26682	0.2827	0.413628	G4ZW32;G4YI15
Ubiquitin-activating enzyme repeat	2	4	1070	13411	6.26682	0.2827	0.413628	G4YTH1;G4YYU4
Pyridine nucleotide-disulphide oxidoreductase, class I, active site	2	4	1070	13411	6.26682	0.2827	0.413628	G5ABW1;G4YVS2
P-type ATPase, subfamily IIIA	2	4	1070	13411	6.26682	0.2827	0.413628	G4YFP8;G4ZKD3
Peptidase S9, prolyl oligopeptidase, catalytic domain	2	4	1070	13411	6.26682	0.2827	0.413628	G4ZTR4;G4YT83
Class II glutamine amidotransferase domain	2	4	1070	13411	6.26682	0.2827	0.413628	G4ZDW8;G5A643
CDC48 domain 2-like	2	4	1070	13411	6.26682	0.2827	0.413628	G4ZB74;G5AD03
ENTH domain	2	4	1070	13411	6.26682	0.2827	0.413628	G4ZBC3;G4ZC50
Antibiotic biosynthesis monooxygenase-like domain	2	4	1070	13411	6.26682	0.2827	0.413628	G4YJK0;G4ZML9
4Fe-4S ferredoxin, iron-sulphur binding, conserved site	2	4	1070	13411	6.26682	0.2827	0.413628	G4Z058;G4YPU2
Ubiquitin-activating enzyme	2	4	1070	13411	6.26682	0.2827	0.413628	G4YTH1;G4YYU4
Ribosomal protein L23/L15e core domain	2	4	1070	13411	6.26682	0.2827	0.413628	G4YR42;G4YJI5
Glutamine amidotransferase type 2 domain	2	4	1070	13411	6.26682	0.2827	0.413628	G5A643;G4ZDW8
Enolase N-terminal domain-like	2	4	1070	13411	6.26682	0.2827	0.413628	G5AIQ2;G4YKG5
Aminoacyl-tRNA synthetase, class Ic	2	4	1070	13411	6.26682	0.2827	0.413628	G4YSS1;G4ZJ68
Cullin protein, neddylation domain	2	4	1070	13411	6.26682	0.2827	0.413628	G4YQD3;G5A4L3
Histone H3/CENP-A	2	4	1070	13411	6.26682	0.2827	0.413628	G4YXX0;G4YG56
Ubiquitin-activating enzyme, E1, active site	2	4	1070	13411	6.26682	0.2827	0.413628	G4YYU4;G4YTH1
Glutaredoxin, eukaryotic/virial	2	4	1070	13411	6.26682	0.2827	0.413628	G4YQB5;G5AH91
Gelsolin-like domain	2	4	1070	13411	6.26682	0.2827	0.413628	G4Z6Z5;G4YS12
Fumarase/histidase, N-terminal	2	4	1070	13411	6.26682	0.2827	0.413628	G4YZ54;G5A3B9
Enolase, N-terminal	2	4	1070	13411	6.26682	0.2827	0.413628	G4YKG5;G5AIQ2
Acetate-CoA ligase	2	4	1070	13411	6.26682	0.2827	0.413628	G4ZQI4;G4ZQI3
SANT domain	2	4	1070	13411	6.26682	0.2827	0.413628	G5AGF3;G4YI27
Adenylate kinase, active site lid domain	2	4	1070	13411	6.26682	0.2827	0.413628	G4ZR70;G4YK80
Histone H3-K56 acetyltransferase, RTT109	2	4	1070	13411	6.26682	0.2827	0.413628	G4ZB91;G4YXF0
UTP--glucose-1-phosphate uridylyltransferase family	2	4	1070	13411	6.26682	0.2827	0.413628	G4ZM63;G4YID5
Riboflavin synthase-like beta-barrel	5	34	1070	13411	1.84318	0.2852	0.416326	G4YZZ5;G4Z2N8;G4YPV0;G4Z0N4;G4ZAG8
Protein kinase, ATP binding site	18	184	1070	13411	1.22612	0.298	0.433892	G4ZFF3;G4YEN8;G4ZH80;G4YIC7;G4ZEA7;G4ZMZ0;G5AD00;G5A7F7;G4Z3P3;G4YXA1;G4YMK4;G5AA26;G5A7I7;G4ZAF6;G4ZPR9;G4ZWD2;G4ZBR2;G5AET0
Ubiquitin specific protease, conserved site	4	24	1070	13411	2.08894	0.2986	0.433892	G4ZD97;G4YNT4;G5AEF1;G4ZMQ6
Alcohol dehydrogenase, zinc-type, conserved site	3	14	1070	13411	2.68578	0.3084	0.446091	G5A1I5;G5A1K8;G5A1I8
Glycoside hydrolase, family 1, active site	3	14	1070	13411	2.68578	0.3084	0.446091	G4ZES9;G4ZCH5;G4ZE11
Glycoside hydrolase, catalytic domain	13	127	1070	13411	1.28297	0.3124	0.45085	G4YRH9;G4ZRT8;G5AA24;G4ZNE7;G5A6Y2;G4ZES9;G4Z2B0;G5AC48;G4ZHV2;G4ZBT5;G4Z906;G4ZCH5;G4ZE11
AAA+ ATPase domain	22	237	1070	13411	1.16346	0.3384	0.471259	G4YNG4;G4YHD9;G5A3B2;G4Z3C7;G4ZAV3;G4YQW0;G4Z4C0;G4YPI6;G4YKF0;G4ZB74;G4Z7H1;G5AD03;G4ZMP2;G5A4L9;G4YT66;G4YIB2;G4Z2L8;G4YPU2;G4Z0I4;G4ZND6;G4ZP72;G5A614
Pentatricopeptide repeat	3	15	1070	13411	2.50673	0.3387	0.471259	G4ZJ82;G4ZMA9;G4YVI4
Ubiquitin-associated domain/translation elongation factor EF-Ts, N-terminal	3	15	1070	13411	2.50673	0.3387	0.471259	G4ZJ49;G4ZW98;G4YNT4
Clathrin, heavy chain/VPS, 7-fold repeat	2	5	1070	13411	5.01346	0.3399	0.471259	G4ZMM7;G4Z251
Longin domain	2	5	1070	13411	5.01346	0.3399	0.471259	G5AAG4;G5A9Z1
Peptidase S28	2	5	1070	13411	5.01346	0.3399	0.471259	G4ZYD1;G4ZM62
Cullin, N-terminal	2	5	1070	13411	5.01346	0.3399	0.471259	G5A4L3;G4YQD3
TB2/DP1/HVA22-related protein	2	5	1070	13411	5.01346	0.3399	0.471259	G4Z761;G4ZHG0
Nitroreductase-like	2	5	1070	13411	5.01346	0.3399	0.471259	G4ZUJ1;G4ZYR5
Dienelactone hydrolase	2	5	1070	13411	5.01346	0.3399	0.471259	G4YWR0;G4ZKP7
Adenylate kinase subfamily	2	5	1070	13411	5.01346	0.3399	0.471259	G4ZR70;G4YK80
Pyridoxal phosphate-dependent decarboxylase	2	5	1070	13411	5.01346	0.3399	0.471259	G4YNZ2;G4ZKH5
TGS-like	2	5	1070	13411	5.01346	0.3399	0.471259	G4YME0;G4ZJB1
Brix domain	2	5	1070	13411	5.01346	0.3399	0.471259	G4ZQR4;G4YYS8
Cysteine synthase/cystathionine beta-synthase, pyridoxal-phosphate attachment site	2	5	1070	13411	5.01346	0.3399	0.471259	G4ZT06;G4ZT05
HEAT	2	5	1070	13411	5.01346	0.3399	0.471259	G4YYE4;G4YG60
Nitroreductase	2	5	1070	13411	5.01346	0.3399	0.471259	G4ZYR5;G4ZUJ1
Cullin homology	2	5	1070	13411	5.01346	0.3399	0.471259	G4YQD3;G5A4L3
Ubiquitin-like	5	37	1070	13411	1.69374	0.3408	0.471477	G4ZD97;G4ZMQ6;G4ZRV0;G4ZUW0;G4YT67
Phosphoribosyltransferase-like	4	26	1070	13411	1.92825	0.3436	0.474317	G4ZMK2;G4YVV4;G4Z170;G4YEI0
G-protein beta WD-40 repeat	7	61	1070	13411	1.43829	0.3587	0.494088	G4ZJW2;G4ZDE7;G5AFX0;G4ZEN1;G4ZDF0;G4YSK7;G4Z4F4
Peptidase C19, ubiquitin carboxyl-terminal hydrolase	4	27	1070	13411	1.85684	0.3661	0.50102	G5AEF1;G4ZD97;G4YNT4;G4ZMQ6
Ubiquitin specific protease domain	4	27	1070	13411	1.85684	0.3661	0.50102	G4ZMQ6;G4YNT4;G5AEF1;G4ZD97
UBA-like	4	27	1070	13411	1.85684	0.3661	0.50102	G4ZW98;G4ZZC8;G4ZJ49;G4YNT4
AMP-binding enzyme C-terminal domain	3	16	1070	13411	2.35006	0.3685	0.50322	G4ZQI4;G4YSG1;G4ZQI3
Immunoglobulin E-set	5	39	1070	13411	1.60688	0.378	0.515086	G4YLN5;G4YIF9;G5A232;G4ZTS3;G4Z9P5
Prephenate dehydratase, conserved site	2	6	1070	13411	4.17788	0.3926	0.52155	G4YNC3;G4ZJ38
NADPH-cytochrome p450 reductase, FAD-binding, alpha-helical domain-3	2	6	1070	13411	4.17788	0.3926	0.52155	G4YPV0;G4Z2N8
Creatinase/Aminopeptidase P/Spt16, N-terminal	2	6	1070	13411	4.17788	0.3926	0.52155	G4Z5P2;G5AA60
FAD-binding, type 1	2	6	1070	13411	4.17788	0.3926	0.52155	G4Z2N8;G4YPV0
MaoC-like domain	2	6	1070	13411	4.17788	0.3926	0.52155	G4ZGI8;G4Z031
Peptidase M24, methionine aminopeptidase	2	6	1070	13411	4.17788	0.3926	0.52155	G4YT26;G4ZZY2
Peptidase M16, zinc-binding site	2	6	1070	13411	4.17788	0.3926	0.52155	G4YFE9;G4ZP25
Arb2 domain	2	6	1070	13411	4.17788	0.3926	0.52155	G4ZFF3;G4ZAL2
Domain of unknown function DUF221	2	6	1070	13411	4.17788	0.3926	0.52155	G4ZC26;G5ABZ7
Initiation factor eIF-4 gamma, MA3	2	6	1070	13411	4.17788	0.3926	0.52155	G5ACJ4;G5AC51
2-oxoacid dehydrogenase acyltransferase, catalytic domain	2	6	1070	13411	4.17788	0.3926	0.52155	G4ZIY6;G4YYL3
Branched-chain alpha-ketoacid dehydrogenase kinase/Pyruvate dehydrogenase kinase, N-terminal	2	6	1070	13411	4.17788	0.3926	0.52155	G4ZLA4;G4YN76
Peptidase S10, serine carboxypeptidase, active site	3	17	1070	13411	2.21182	0.3977	0.527222	G4YUU2;G5AAV9;G4Z0F6
Short-chain dehydrogenase/reductase SDR	7	65	1070	13411	1.34978	0.4171	0.551789	G4YQM3;G4YKD7;G4YVE0;G4YNN1;G4ZKM7;G4YQV4;G4ZTC0
Peptidase S10, serine carboxypeptidase	3	18	1070	13411	2.08894	0.4263	0.561192	G4YUU2;G4Z0F6;G5AAV9
P-type ATPase, transmembrane domain	3	18	1070	13411	2.08894	0.4263	0.561192	G4ZKD3;G4YFP8;G5A793
Prephenate dehydratase	2	7	1070	13411	3.58104	0.441	0.561192	G4ZJ38;G4ZHX8
Translation elongation factor EFG, V domain	2	7	1070	13411	3.58104	0.441	0.561192	G4YK89;G5A228
Enolase C-terminal domain-like	2	7	1070	13411	3.58104	0.441	0.561192	G5AIQ2;G4YKG5
Amidohydrolase 1	2	7	1070	13411	3.58104	0.441	0.561192	G4ZN95;G4ZIY9
Enolase, C-terminal	2	7	1070	13411	3.58104	0.441	0.561192	G4YKG5;G5AIQ2
Phosphoinositide 3-kinase, accessory (PIK) domain	2	7	1070	13411	3.58104	0.441	0.561192	G4YXC0;G4YXB6
Aspartate/glutamate/uridylate kinase	2	7	1070	13411	3.58104	0.441	0.561192	G4Z1M7;G4YM73
Acyl-CoA-binding protein, ACBP	2	7	1070	13411	3.58104	0.441	0.561192	G4ZPG3;G4ZLQ3
1,3-beta-glucan synthase subunit FKS1-like, domain-1	2	7	1070	13411	3.58104	0.441	0.561192	G4YK88;G4YPK8
Glutathione peroxidase	2	7	1070	13411	3.58104	0.441	0.561192	G4YYA1;G4ZXP6
RNA-binding S4 domain	2	7	1070	13411	3.58104	0.441	0.561192	G4ZUX7;G5ADS2
Peptidase M20, dimerisation domain	2	7	1070	13411	3.58104	0.441	0.561192	G4ZW74;G4ZN95
Glycosyl transferase, family 48	2	7	1070	13411	3.58104	0.441	0.561192	G4YPK8;G4YK88
Adenylate kinase/UMP-CMP kinase	2	7	1070	13411	3.58104	0.441	0.561192	G4ZR70;G4YK80
Synaptobrevin	2	7	1070	13411	3.58104	0.441	0.561192	G5A9Z1;G5AAG4
Elongation factor G, III-V domain	2	7	1070	13411	3.58104	0.441	0.561192	G5A228;G4YK89
Peptidase M20	2	7	1070	13411	3.58104	0.441	0.561192	G4ZN95;G4ZW74
Glycoside hydrolase, family 1	3	19	1070	13411	1.979	0.4542	0.576834	G4ZES9;G4ZE11;G4ZCH5
K Homology domain	2	8	1070	13411	3.13341	0.4856	0.610606	G4YTU9;G5A7Y7
JAB1/MPN/MOV34 metalloenzyme domain	2	8	1070	13411	3.13341	0.4856	0.610606	G4Z122;G5A287
PLP-binding barrel	2	8	1070	13411	3.13341	0.4856	0.610606	G4ZWA4;G4YEG5
Prefoldin	2	8	1070	13411	3.13341	0.4856	0.610606	G4ZAR8;G4YE81
Histone deacetylase domain	2	8	1070	13411	3.13341	0.4856	0.610606	G4ZN16;G4ZWK5
Zinc finger, PHD-type	5	46	1070	13411	1.36235	0.5049	0.63362	G4YXF0;G4Z4R7;G5AFB0;G4ZL66;G4ZWK5
Arf GTPase activating protein	2	9	1070	13411	2.78525	0.5266	0.650566	G4YYS8;G5A4X3
Acyl-CoA oxidase, C-terminal	2	9	1070	13411	2.78525	0.5266	0.650566	G4Z9U6;G4Z9V2
CS domain	2	9	1070	13411	2.78525	0.5266	0.650566	G4ZXV5;G4ZU82
FERM/acyl-CoA-binding protein, 3-helical bundle	2	9	1070	13411	2.78525	0.5266	0.650566	G4ZLQ3;G4ZPG3
Acyl-coenzyme A oxidase, N-terminal	2	9	1070	13411	2.78525	0.5266	0.650566	G4Z9U6;G4Z9V2
Transcription factor IIS, N-terminal	2	9	1070	13411	2.78525	0.5266	0.650566	G5AGW9;G4YUP2
Trimeric LpxA-like	2	9	1070	13411	2.78525	0.5266	0.650566	G4ZBQ8;G4YPU0
Aminotransferases, class-I, pyridoxal-phosphate-binding site	2	9	1070	13411	2.78525	0.5266	0.650566	G4YQK3;G4ZJ38
GTP binding domain	3	22	1070	13411	1.70913	0.5329	0.657071	G4YJU0;G5A0B3;G4YME0
WD40 repeat, conserved site	9	99	1070	13411	1.13942	0.5375	0.661458	G5AFX0;G4ZJW2;G4YHC1;G4ZDE7;G4ZM40;G5AE04;G4ZDF0;G4Z356;G4Z4F4
Glycoside hydrolase superfamily	14	164	1070	13411	1.06995	0.5504	0.676023	G5AA24;G4YRH9;G5A6Y2;G4ZES9;G4ZHV2;G4ZRT8;G4ZBT5;G5AC48;G4ZNE7;G4YV98;G4Z2B0;G4ZCH5;G4Z906;G4ZE11
Six-bladed beta-propeller, TolB-like	3	23	1070	13411	1.63482	0.5574	0.683299	G5A2D8;G5A2B4;G4Z894
ADF-H/Gelsolin-like domain	2	10	1070	13411	2.50673	0.5644	0.685266	G4YS12;G4Z6Z5
HSP20-like chaperone	2	10	1070	13411	2.50673	0.5644	0.685266	G4ZXV5;G4ZU82
Importin-beta, N-terminal domain	2	10	1070	13411	2.50673	0.5644	0.685266	G4YG60;G4ZNV3
Ubiquitin	2	10	1070	13411	2.50673	0.5644	0.685266	G4ZRV0;G4ZUW0
Flavodoxin	2	10	1070	13411	2.50673	0.5644	0.685266	G4Z2N8;G4YPV5
WD40/YVTN repeat-like-containing domain	18	217	1070	13411	1.03966	0.5667	0.686745	G4ZDE7;G4Z5A9;G4YHC1;G4ZVU6;G4Z356;G4YSK7;G5AE04;G5ABZ7;G4YZ81;G5AFX0;G4Z061;G4ZM40;G4ZEN1;G4ZJW2;G5A2B4;G4Z4F4;G4ZDF0;G4YXE2
Phosphatidylinositol 3-/4-kinase, catalytic domain	3	24	1070	13411	1.56671	0.5809	0.702612	G4YH99;G4YXC0;G4YXB6
Calcineurin-like phosphoesterase domain, apaH type	5	51	1070	13411	1.22879	0.5881	0.709969	G4YVZ5;G4ZBR5;G4YHA2;G5AF62;G4ZE34
AGC-kinase, C-terminal	4	38	1070	13411	1.31933	0.5931	0.711556	G4YIC7;G4ZBR2;G4ZFF3;G4ZWD2
Glycoside hydrolase, family 17	2	11	1070	13411	2.27884	0.5991	0.711556	G4Z906;G4ZNE7
ENTH/VHS	2	11	1070	13411	2.27884	0.5991	0.711556	G4ZBC3;G4ZC50
Bacterial transferase hexapeptide repeat	2	11	1070	13411	2.27884	0.5991	0.711556	G4YPU0;G4ZBQ8
Phospholipid/glycerol acyltransferase	2	11	1070	13411	2.27884	0.5991	0.711556	G5A3T4;G4ZJ82
SAP domain	2	11	1070	13411	2.27884	0.5991	0.711556	G4ZTS2;G4Z4L5
Zinc finger, B-box	2	11	1070	13411	2.27884	0.5991	0.711556	G4ZLY8;G4YS51
Dimeric alpha-beta barrel	2	11	1070	13411	2.27884	0.5991	0.711556	G4YJK0;G4ZML9
SANT/Myb domain	6	65	1070	13411	1.15695	0.5995	0.711556	G4YQN8;G4Z533;G4ZD06;G4Z0V0;G4YFF8;G5AGF3
Ran GTPase	3	25	1070	13411	1.50404	0.6035	0.713636	G5AET1;G5A3N2;G4ZIR2
SNF2-related	3	25	1070	13411	1.50404	0.6035	0.713636	G4YI27;G4YQN8;G4Z4R7
Calponin homology domain	2	12	1070	13411	2.08894	0.6311	0.744886	G4ZTS6;G4ZVS2
P-type ATPase, phosphorylation site	4	41	1070	13411	1.22279	0.6452	0.760115	G4YFP8;G4YW12;G4ZKD3;G5A793
Aspartic peptidase	2	13	1070	13411	1.92825	0.6605	0.772408	G5A5E0;G4Z1W4
Aminotransferase class V domain	2	13	1070	13411	1.92825	0.6605	0.772408	G4ZLQ1;G4ZI89
Cysteine peptidase, histidine active site	2	13	1070	13411	1.92825	0.6605	0.772408	G4ZVH0;G4YIF9
Cellulose-binding domain, fungal	2	13	1070	13411	1.92825	0.6605	0.772408	G4YIR5;G4YUI1
Cysteine peptidase, cysteine active site	2	14	1070	13411	1.79052	0.6876	0.796763	G4YIF9;G4ZVH0
Chloramphenicol acetyltransferase-like domain	2	14	1070	13411	1.79052	0.6876	0.796763	G4ZIY6;G4YYL3
GOLD	2	14	1070	13411	1.79052	0.6876	0.796763	G4Z698;G4ZL87
Cytochrome b5-like heme/steroid binding domain	2	14	1070	13411	1.79052	0.6876	0.796763	G4Z3T1;G4ZGI9
P-type ATPase	4	44	1070	13411	1.13942	0.6925	0.800979	G4ZKD3;G4YW12;G4YFP8;G5A793
Acyl-CoA N-acyltransferase	4	45	1070	13411	1.1141	0.7071	0.814897	G5A2V9;G4ZDD7;G4ZXW8;G5AAT0
P-type ATPase, A domain	4	45	1070	13411	1.1141	0.7071	0.814897	G5A793;G4YW12;G4YFP8;G4ZKD3
FAD linked oxidase, N-terminal	2	15	1070	13411	1.67115	0.7125	0.815203	G4YWQ9;G4YVV3
Zinc finger, BED-type	2	15	1070	13411	1.67115	0.7125	0.815203	G4ZW62;G5A1V6
Complex 1 LYR protein	2	15	1070	13411	1.67115	0.7125	0.815203	G4YIH2;G5ABQ2
K Homology domain, type 1	2	15	1070	13411	1.67115	0.7125	0.815203	G4YTU9;G5A7Y7
EGF-like, conserved site	3	31	1070	13411	1.21293	0.7197	0.819013	G4YU48;G5A7C1;G4Z039
Epidermal growth factor-like domain	3	31	1070	13411	1.21293	0.7197	0.819013	G5A7C1;G4YU48;G4Z039
P-type ATPase, cytoplasmic domain N	4	46	1070	13411	1.08988	0.7212	0.819252	G4ZKD3;G4YW12;G4YFP8;G5A793
Alpha carbonic anhydrase	2	16	1070	13411	1.56671	0.7355	0.832518	G4Z520;G4Z2S6
CO dehydrogenase flavoprotein-like, FAD-binding, subdomain 2	2	16	1070	13411	1.56671	0.7355	0.832518	G4YWQ9;G4YVV3
GNAT domain	3	33	1070	13411	1.13942	0.7515	0.84436	G4ZDD7;G4ZXW8;G5A2V9
Leucine-rich repeat, ribonuclease inhibitor subtype	3	33	1070	13411	1.13942	0.7515	0.84436	G5A0Q8;G4Z771;G5A2R9
Phosphatidylinositol 3/4-kinase, conserved site	2	17	1070	13411	1.47455	0.7566	0.84436	G4YXB6;G4YXC0
Glycosyl hydrolase, family 13, all-beta	2	17	1070	13411	1.47455	0.7566	0.84436	G5AA24;G4Z5K4
Glucanosyltransferase	2	17	1070	13411	1.47455	0.7566	0.84436	G5AC48;G4ZHV2
FAD-binding, type 2	2	17	1070	13411	1.47455	0.7566	0.84436	G4YWQ9;G4YVV3
HEAT, type 2	2	17	1070	13411	1.47455	0.7566	0.84436	G4YYE4;G4YG60
Small GTPase superfamily, Rho type	3	34	1070	13411	1.10591	0.7662	0.852079	G5AET1;G4ZIR2;G5A3N2
Apple-like	2	18	1070	13411	1.39263	0.776	0.859965	G5ABJ2;G4YIR5
SGNH hydrolase-type esterase domain	2	18	1070	13411	1.39263	0.776	0.859965	G4ZNI6;G4ZLM5
Small GTPase superfamily, Ras type	3	35	1070	13411	1.07431	0.7802	0.863113	G4ZIR2;G5AET1;G5A3N2
AP complex, mu/sigma subunit	2	19	1070	13411	1.31933	0.7939	0.876742	G4YVN4;G4ZPN9
Galactose mutarotase-like domain	2	20	1070	13411	1.25336	0.8103	0.890208	G4YV98;G4Z5K4
Peptidase C1A, papain C-terminal	2	20	1070	13411	1.25336	0.8103	0.890208	G4ZVH0;G4YIF9
Apple domain	2	21	1070	13411	1.19368	0.8255	0.90378	G4YIR5;G5ABJ2
Phospholipase D-like domain	2	21	1070	13411	1.19368	0.8255	0.90378	G4YED3;G4YIS6
