# Supplementary material for: Acetylome analysis reveals the involvement of lysine acetylation in diverse biological processes in Phytophthora sojae
Source: Sci Rep. 2016 Jul 14;6:29897. doi: 10.1038/srep29897 (PMC4944153; doi:10.1038/srep29897)
Supplement: Supplementary Dataset 9 [file srep29897-s10.xls]

## Sheet: Sheet1
Table S9. Node information in protein-protein interaction network.
MCODE_Cluster	MCODE_Score	Degree	AverageShortestPathLength	Protein	Protein name	Gene name	No. of acetyaltion sites	Subcellular Location	biological_process	molecular_function	cellular_component	KO No.	Gene desc	Pathway desc	Interpro ID	Domain desc
Cluster 1	52.8968	79	3.73592	G5A4U4	Putative uncharacterized protein	PHYSODRAFT_338451	5	cytosol	gene expression;organic substance biosynthetic process;biosynthetic process;macromolecule biosynthetic process;cellular macromolecule metabolic process;cellular process;biological_process;cellular macromolecule biosynthetic process;metabolic process;organic substance metabolic process;cellular biosynthetic process;cellular protein metabolic process;macromolecule metabolic process;cellular metabol…	molecular_function;structural molecule activity;structural constituent of ribosome;	cell;cellular_component;intracellular;cytoplasmic part;cytoplasm;intracellular non-membrane-bounded organelle;organelle;macromolecular complex;non-membrane-bounded organelle;ribonucleoprotein complex;cell part;intracellular organelle;intracellular part;ribosome;	K02938	RP-L8e:large subunit ribosomal protein L8e;	Ribosome ;	IPR014726;IPR014722;IPR012340;IPR008991;IPR022671;IPR022666;IPR022669;	Ribosomal protein L2, domain 3;Ribosomal protein L2 domain 2;Nucleic acid-binding, OB-fold;Translation protein SH3-like domain;Ribosomal protein L2, conserved site;Ribosomal Proteins L2, RNA binding domain;Ribosomal protein L2, C-terminal;
Cluster 1	52.8968	61	4.19029	G4YEF9	Putative uncharacterized protein	PHYSODRAFT_320742	3	cytosol	gene expression;organic substance biosynthetic process;biosynthetic process;macromolecule biosynthetic process;cellular macromolecule metabolic process;cellular process;biological_process;cellular macromolecule biosynthetic process;metabolic process;organic substance metabolic process;cellular biosynthetic process;cellular protein metabolic process;macromolecule metabolic process;cellular metabol…	molecular_function;structural molecule activity;structural constituent of ribosome;	cell;cellular_component;intracellular;cytoplasmic part;cytoplasm;intracellular non-membrane-bounded organelle;organelle;macromolecular complex;non-membrane-bounded organelle;ribonucleoprotein complex;cell part;intracellular organelle;intracellular part;ribosome;	K02889	RP-L21e:large subunit ribosomal protein L21e;	Ribosome ;	IPR008991;IPR001147;IPR018259;	Translation protein SH3-like domain;Ribosomal protein L21e;Ribosomal protein L21e, conserved site;
Cluster 1	52.8968	77	3.66796	G4ZIX7	Putative uncharacterized protein	PHYSODRAFT_286118	3	chloroplast,mitochondria	gene expression;organic substance biosynthetic process;biosynthetic process;macromolecule biosynthetic process;cellular macromolecule metabolic process;cellular process;biological_process;cellular macromolecule biosynthetic process;metabolic process;organic substance metabolic process;cellular biosynthetic process;cellular protein metabolic process;macromolecule metabolic process;cellular metabol…	molecular_function;binding;heterocyclic compound binding;RNA binding;organic cyclic compound binding;rRNA binding;nucleic acid binding;5S rRNA binding;structural molecule activity;structural constituent of ribosome;	cell;cellular_component;intracellular;cytoplasmic part;cytoplasm;intracellular non-membrane-bounded organelle;organelle;macromolecular complex;non-membrane-bounded organelle;ribonucleoprotein complex;cell part;intracellular organelle;intracellular part;ribosome;	K02932	RP-L5e:large subunit ribosomal protein L5e;	Ribosome ;	IPR025607;IPR005485;IPR005484;	Ribosomal protein L5 eukaryotic/L18 archaeal, C-terminal;Ribosomal protein L5 eukaryotic/L18 archaeal;Ribosomal protein L18/L5;
Cluster 1	52.8968	62	4.1767	G4Z7C5	Putative ribosomal protein (Fragment)	PHYSODRAFT_558348	2	nuclear	gene expression;organic substance biosynthetic process;biosynthetic process;macromolecule biosynthetic process;cellular macromolecule metabolic process;cellular process;biological_process;cellular macromolecule biosynthetic process;metabolic process;organic substance metabolic process;cellular biosynthetic process;cellular protein metabolic process;macromolecule metabolic process;cellular metabol…	molecular_function;structural molecule activity;structural constituent of ribosome;	cell;cellular_component;intracellular;cytoplasmic part;cytoplasm;intracellular non-membrane-bounded organelle;organelle;macromolecular complex;non-membrane-bounded organelle;ribonucleoprotein complex;cell part;intracellular organelle;intracellular part;ribosome;	K02921	RP-L37Ae:large subunit ribosomal protein L37Ae;	Ribosome ;	IPR011332;IPR011331;IPR002674;	Zinc-binding ribosomal protein;Ribosomal protein L37ae/L37e;Ribosomal protein L37ae;
Cluster 1	52.8968	64	4.03883	G4ZV46	Ribosomal protein L19	PHYSODRAFT_355006	3	mitochondria	gene expression;organic substance biosynthetic process;biosynthetic process;macromolecule biosynthetic process;cellular macromolecule metabolic process;cellular process;biological_process;cellular macromolecule biosynthetic process;metabolic process;organic substance metabolic process;cellular biosynthetic process;cellular protein metabolic process;macromolecule metabolic process;cellular metabol…	molecular_function;structural molecule activity;structural constituent of ribosome;	cell;cellular_component;intracellular;cytoplasmic part;cytoplasm;intracellular non-membrane-bounded organelle;organelle;macromolecular complex;non-membrane-bounded organelle;ribonucleoprotein complex;cell part;intracellular organelle;intracellular part;ribosome;	K02885	RP-L19e:large subunit ribosomal protein L19e;	Ribosome ;	IPR027547;IPR023638;IPR015974;IPR015972;IPR000196;	Ribosomal protein L19/L19e;Ribosomal protein L19/L19e conserved site;Ribosomal protein L19/L19e, domain 3;Ribosomal protein L19/L19e, domain 1;Ribosomal protein L19/L19e domain;
Cluster 1	52.8968	74	4.01165	G4YWL4	Putative uncharacterized protein	PHYSODRAFT_285152	2	cytosol			cell;cellular_component;intracellular;cytoplasmic part;cytoplasm;intracellular non-membrane-bounded organelle;organelle;macromolecular complex;non-membrane-bounded organelle;ribonucleoprotein complex;cell part;intracellular organelle;intracellular part;ribosome;	K02937	RP-L7e:large subunit ribosomal protein L7e;	Ribosome ;	IPR005998;IPR012988;IPR016082;IPR018038;IPR024094;	Ribosomal protein L7, eukaryotic;Ribosomal protein L30, N-terminal;Ribosomal protein L30, ferredoxin-like fold domain;Ribosomal protein L30, conserved site;Cytochrome f large domain;
Cluster 1	52.8968	57	4.31845	G5AEQ3	Putative uncharacterized protein	PHYSODRAFT_341899	3	chloroplast	gene expression;organic substance biosynthetic process;biosynthetic process;macromolecule biosynthetic process;cellular macromolecule metabolic process;cellular process;biological_process;cellular macromolecule biosynthetic process;metabolic process;organic substance metabolic process;cellular biosynthetic process;cellular protein metabolic process;macromolecule metabolic process;cellular metabol…	molecular_function;structural molecule activity;structural constituent of ribosome;	cell;cellular_component;intracellular;cytoplasmic part;cytoplasm;intracellular non-membrane-bounded organelle;organelle;macromolecular complex;non-membrane-bounded organelle;ribonucleoprotein complex;cell part;intracellular organelle;intracellular part;ribosome;	K02903	RP-L28e:large subunit ribosomal protein L28e;	Ribosome ;	IPR029004;	Ribosomal L28e/Mak16;
Cluster 1	52.9643	58	4.24854	G5A1P1	Ribosomal protein L37	PHYSODRAFT_355302	3	nuclear	gene expression;organic substance biosynthetic process;biosynthetic process;macromolecule biosynthetic process;cellular macromolecule metabolic process;cellular process;biological_process;cellular macromolecule biosynthetic process;metabolic process;organic substance metabolic process;cellular biosynthetic process;cellular protein metabolic process;macromolecule metabolic process;cellular metabol…	molecular_function;binding;cation binding;ion binding;metal ion binding;heterocyclic compound binding;RNA binding;organic cyclic compound binding;nucleic acid binding;rRNA binding;structural molecule activity;structural constituent of ribosome;	cell;cellular_component;intracellular;cytoplasmic part;cytoplasm;intracellular non-membrane-bounded organelle;organelle;macromolecular complex;non-membrane-bounded organelle;ribonucleoprotein complex;cell part;intracellular organelle;intracellular part;ribosome;	K02922	RP-L37e:large subunit ribosomal protein L37e;	Ribosome ;	IPR011332;IPR011331;IPR001569;IPR018267;	Zinc-binding ribosomal protein;Ribosomal protein L37ae/L37e;Ribosomal protein L37e;Ribosomal protein L37e, conserved site;
Cluster 1	52.8968	69	4.12427	G4Z2L6	40S ribosomal protein S8	PHYSODRAFT_285611	1	nuclear	gene expression;organic substance biosynthetic process;biosynthetic process;macromolecule biosynthetic process;cellular macromolecule metabolic process;cellular process;biological_process;cellular macromolecule biosynthetic process;metabolic process;organic substance metabolic process;cellular biosynthetic process;cellular protein metabolic process;macromolecule metabolic process;cellular metabol…	molecular_function;structural molecule activity;structural constituent of ribosome;	cell;cellular_component;intracellular;cytoplasmic part;cytoplasm;intracellular non-membrane-bounded organelle;organelle;macromolecular complex;non-membrane-bounded organelle;ribonucleoprotein complex;cell part;intracellular organelle;intracellular part;ribosome;	K02995	RP-S8e:small subunit ribosomal protein S8e;	Ribosome ;	IPR018283;IPR001047;IPR022309;	Ribosomal protein S8e, conserved site;Ribosomal protein S8e;Ribosomal protein S8e/ribosomal biogenesis NSA2;
Cluster 1	52.8968	57	4.36699	G4ZQP8	40S ribosomal protein S12	PHYSODRAFT_510154	3	cytosol	gene expression;organic substance biosynthetic process;biosynthetic process;macromolecule biosynthetic process;cellular macromolecule metabolic process;cellular process;biological_process;cellular macromolecule biosynthetic process;metabolic process;organic substance metabolic process;cellular biosynthetic process;cellular protein metabolic process;macromolecule metabolic process;cellular metabol…	molecular_function;structural molecule activity;structural constituent of ribosome;	cell;cellular_component;intracellular;cytoplasmic part;cytoplasm;intracellular non-membrane-bounded organelle;organelle;macromolecular complex;non-membrane-bounded organelle;ribonucleoprotein complex;cell part;intracellular organelle;intracellular part;ribosome;	K02951	RP-S12e:small subunit ribosomal protein S12e;	Ribosome ;	IPR029064;IPR000530;IPR004038;	50S ribosomal protein L30e-like;Ribosomal protein S12e;Ribosomal protein L7Ae/L30e/S12e/Gadd45;
Cluster 1	52.8968	58	4.31456	G4Z8Z4	40S ribosomal protein S27	PHYSODRAFT_285418	1	chloroplast	gene expression;organic substance biosynthetic process;biosynthetic process;macromolecule biosynthetic process;cellular macromolecule metabolic process;cellular process;biological_process;cellular macromolecule biosynthetic process;metabolic process;organic substance metabolic process;cellular biosynthetic process;cellular protein metabolic process;macromolecule metabolic process;cellular metabol…	molecular_function;binding;cation binding;ion binding;metal ion binding;structural molecule activity;structural constituent of ribosome;	cell;cellular_component;intracellular;cytoplasmic part;cytoplasm;intracellular non-membrane-bounded organelle;organelle;macromolecular complex;non-membrane-bounded organelle;ribonucleoprotein complex;cell part;intracellular organelle;intracellular part;ribosome;	K02978	RP-S27e:small subunit ribosomal protein S27e;	Ribosome ;	IPR000592;IPR011332;IPR023407;	Ribosomal protein S27e;Zinc-binding ribosomal protein;Ribosomal protein S27e, zinc-binding domain;
Cluster 1	52.8968	71	3.75534	G5A0D4	Putative uncharacterized protein	PHYSODRAFT_355273	5	cytosol	gene expression;organic substance biosynthetic process;biosynthetic process;macromolecule biosynthetic process;cellular macromolecule metabolic process;cellular process;biological_process;cellular macromolecule biosynthetic process;metabolic process;organic substance metabolic process;cellular biosynthetic process;cellular protein metabolic process;macromolecule metabolic process;cellular metabol…	molecular_function;structural molecule activity;structural constituent of ribosome;	cell;cellular_component;ribosomal subunit;intracellular;cytoplasmic part;cytoplasm;intracellular non-membrane-bounded organelle;organelle;macromolecular complex;ribonucleoprotein complex;non-membrane-bounded organelle;cell part;intracellular organelle part;ribosome;intracellular organelle;intracellular part;organelle part;small ribosomal subunit;	K02973	RP-S23e:small subunit ribosomal protein S23e;	Ribosome ;	IPR006032;IPR012340;IPR005680;	Ribosomal protein S12/S23;Nucleic acid-binding, OB-fold;Ribosomal protein S23, eukaryotic/archaeal;
Cluster 1	52.8968	67	4.0835	G4YWA6	40S ribosomal protein S3a	PHYSODRAFT_285013	5	cytosol	gene expression;organic substance biosynthetic process;biosynthetic process;macromolecule biosynthetic process;cellular macromolecule metabolic process;cellular process;biological_process;cellular macromolecule biosynthetic process;metabolic process;organic substance metabolic process;cellular biosynthetic process;cellular protein metabolic process;macromolecule metabolic process;cellular metabol…	molecular_function;structural molecule activity;structural constituent of ribosome;	cell;cellular_component;intracellular;cytoplasmic part;cytoplasm;intracellular non-membrane-bounded organelle;organelle;macromolecular complex;non-membrane-bounded organelle;ribonucleoprotein complex;cell part;intracellular organelle;intracellular part;ribosome;	K02984	RP-S3Ae:small subunit ribosomal protein S3Ae;	Ribosome ;	IPR027500;IPR001593;IPR018281;	40S ribosomal protein S1/3, eukaryotes;Ribosomal protein S3Ae;Ribosomal protein S3Ae, conserved site;
Cluster 1	52	52	4.37864	G4YI51	Putative uncharacterized protein	PHYSODRAFT_353368	1	cytosol	gene expression;organic substance biosynthetic process;biosynthetic process;macromolecule biosynthetic process;cellular macromolecule metabolic process;cellular process;biological_process;cellular macromolecule biosynthetic process;metabolic process;organic substance metabolic process;cellular biosynthetic process;cellular protein metabolic process;macromolecule metabolic process;cellular metabol…	molecular_function;structural molecule activity;structural constituent of ribosome;	cell;cellular_component;intracellular;cytoplasmic part;cytoplasm;intracellular non-membrane-bounded organelle;organelle;macromolecular complex;non-membrane-bounded organelle;ribonucleoprotein complex;cell part;intracellular organelle;intracellular part;ribosome;	K02891	RP-L22e:large subunit ribosomal protein L22e;	Ribosome ;	IPR002671;	Ribosomal protein L22e;
Cluster 1	52.8968	65	4.09709	G4ZRI3	Putative uncharacterized protein	PHYSODRAFT_286746	4	cytosol	gene expression;organic substance biosynthetic process;biosynthetic process;macromolecule biosynthetic process;cellular macromolecule metabolic process;cellular process;biological_process;cellular macromolecule biosynthetic process;metabolic process;organic substance metabolic process;cellular biosynthetic process;cellular protein metabolic process;macromolecule metabolic process;cellular metabol…	molecular_function;structural molecule activity;structural constituent of ribosome;	cell;cellular_component;intracellular;cytoplasmic part;cytoplasm;intracellular non-membrane-bounded organelle;organelle;macromolecular complex;non-membrane-bounded organelle;ribonucleoprotein complex;cell part;intracellular organelle;intracellular part;ribosome;	K02993	RP-S7e:small subunit ribosomal protein S7e;	Ribosome ;	IPR000554;	Ribosomal protein S7e;
Cluster 1	52.8968	64	4.09126	G4YR42	Ribosomal protein L15	PHYSODRAFT_353776	2	cytosol	gene expression;organic substance biosynthetic process;biosynthetic process;macromolecule biosynthetic process;cellular macromolecule metabolic process;cellular process;biological_process;cellular macromolecule biosynthetic process;metabolic process;organic substance metabolic process;cellular biosynthetic process;cellular protein metabolic process;macromolecule metabolic process;cellular metabol…	molecular_function;structural molecule activity;structural constituent of ribosome;	cell;cellular_component;intracellular;cytoplasmic part;cytoplasm;intracellular non-membrane-bounded organelle;organelle;macromolecular complex;non-membrane-bounded organelle;ribonucleoprotein complex;cell part;intracellular organelle;intracellular part;ribosome;	K02877	RP-L15e:large subunit ribosomal protein L15e;	Ribosome ;	IPR024794;IPR012678;IPR020925;IPR000439;	Ribosomal protein L15e core domain;Ribosomal protein L23/L15e core domain;Ribosomal protein L15e, conserved site;Ribosomal protein L15e;
Cluster 1	52.8968	67	4.03107	G4ZPH1	Putative uncharacterized protein (Fragment)	PHYSODRAFT_286387	4	mitochondria	gene expression;organic substance biosynthetic process;biosynthetic process;macromolecule biosynthetic process;cellular macromolecule metabolic process;cellular process;biological_process;cellular macromolecule biosynthetic process;metabolic process;organic substance metabolic process;cellular biosynthetic process;cellular protein metabolic process;macromolecule metabolic process;cellular metabol…	molecular_function;structural molecule activity;structural constituent of ribosome;	cell;cellular_component;ribosomal subunit;intracellular;cytoplasmic part;cytoplasm;intracellular non-membrane-bounded organelle;organelle;macromolecular complex;ribonucleoprotein complex;non-membrane-bounded organelle;cell part;intracellular organelle part;ribosome;intracellular organelle;intracellular part;organelle part;large ribosomal subunit;	K02898	RP-L26e:large subunit ribosomal protein L26e;	Ribosome ;	IPR014722;IPR005756;IPR005824;IPR008991;	Ribosomal protein L2 domain 2;Ribosomal protein L26/L24P, eukaryotic/archaeal;KOW;Translation protein SH3-like domain;
Cluster 1	52.8968	67	4.06019	G4ZML3	Putative uncharacterized protein	PHYSODRAFT_504947	1	cytosol	gene expression;organic substance biosynthetic process;biosynthetic process;macromolecule biosynthetic process;cellular macromolecule metabolic process;cellular process;biological_process;cellular macromolecule biosynthetic process;metabolic process;organic substance metabolic process;cellular biosynthetic process;cellular protein metabolic process;macromolecule metabolic process;cellular metabol…	molecular_function;structural molecule activity;structural constituent of ribosome;	cell;cellular_component;intracellular;cytoplasmic part;cytoplasm;intracellular non-membrane-bounded organelle;organelle;macromolecular complex;non-membrane-bounded organelle;ribonucleoprotein complex;cell part;intracellular organelle;intracellular part;ribosome;	K02980	RP-S29e:small subunit ribosomal protein S29e;	Ribosome ;	IPR001209;IPR018271;	Ribosomal protein S14;Ribosomal protein S14, conserved site;
Cluster 1	52.8968	76	4.00194	G4YF16	Putative uncharacterized protein	PHYSODRAFT_284116	4	cytosol	gene expression;organic substance biosynthetic process;biosynthetic process;macromolecule biosynthetic process;cellular macromolecule metabolic process;cellular process;biological_process;cellular macromolecule biosynthetic process;metabolic process;organic substance metabolic process;cellular biosynthetic process;cellular protein metabolic process;macromolecule metabolic process;cellular metabol…	molecular_function;structural molecule activity;structural constituent of ribosome;	cell;cellular_component;intracellular;cytoplasmic part;cytoplasm;intracellular non-membrane-bounded organelle;organelle;macromolecular complex;non-membrane-bounded organelle;ribonucleoprotein complex;cell part;intracellular organelle;intracellular part;ribosome;	K02925	RP-L3e:large subunit ribosomal protein L3e;	Ribosome ;	IPR009000;IPR000597;IPR019926;	Translation protein, beta-barrel domain;Ribosomal protein L3;Ribosomal protein L3, conserved site;
Cluster 1	52.8968	65	4.08932	G4Z9L4	60S ribosomal protein L18a	PHYSODRAFT_354168	4	nuclear	gene expression;organic substance biosynthetic process;biosynthetic process;macromolecule biosynthetic process;cellular macromolecule metabolic process;cellular process;biological_process;cellular macromolecule biosynthetic process;metabolic process;organic substance metabolic process;cellular biosynthetic process;cellular protein metabolic process;macromolecule metabolic process;cellular metabol…	molecular_function;structural molecule activity;structural constituent of ribosome;	cell;cellular_component;intracellular;cytoplasmic part;cytoplasm;intracellular non-membrane-bounded organelle;organelle;macromolecular complex;non-membrane-bounded organelle;ribonucleoprotein complex;cell part;intracellular organelle;intracellular part;ribosome;	K02882	RP-L18Ae:large subunit ribosomal protein L18Ae;	Ribosome ;	IPR023573;IPR028877;	Ribosomal protein L18a/LX;50S ribosomal protein L18Ae/60S ribosomal protein L20 and L18a;
Cluster 1	52.8968	60	4.19223	G5A274	60S ribosomal protein L36	PHYSODRAFT_355317	2	chloroplast	gene expression;organic substance biosynthetic process;biosynthetic process;macromolecule biosynthetic process;cellular macromolecule metabolic process;cellular process;biological_process;cellular macromolecule biosynthetic process;metabolic process;organic substance metabolic process;cellular biosynthetic process;cellular protein metabolic process;macromolecule metabolic process;cellular metabol…	molecular_function;structural molecule activity;structural constituent of ribosome;	cell;cellular_component;intracellular;cytoplasmic part;cytoplasm;intracellular non-membrane-bounded organelle;organelle;macromolecular complex;non-membrane-bounded organelle;ribonucleoprotein complex;cell part;intracellular organelle;intracellular part;ribosome;	K02920	RP-L36e:large subunit ribosomal protein L36e;	Ribosome ;	IPR000509;	Ribosomal protein L36e;
Cluster 1	52.8968	68	4.13786	G4YJT9	Putative uncharacterized protein	PHYSODRAFT_353332	2	cytosol	biological_process;cellular component biogenesis;ribonucleoprotein complex biogenesis;cellular component organization or biogenesis;ribosome biogenesis;gene expression;organic substance biosynthetic process;biosynthetic process;macromolecule biosynthetic process;cellular macromolecule metabolic process;cellular process;translation;cellular macromolecule biosynthetic process;metabolic process;orga…	molecular_function;structural molecule activity;structural constituent of ribosome;	cell;cellular_component;intracellular;cytoplasmic part;cytoplasm;intracellular non-membrane-bounded organelle;organelle;macromolecular complex;non-membrane-bounded organelle;ribonucleoprotein complex;cell part;intracellular organelle;intracellular part;ribosome;	K02941	RP-LP0:large subunit ribosomal protein LP0;	Ribosome ;	IPR001790;	Ribosomal protein L10P;
Cluster 1	52.8968	62	4.18835	G5ADD7	Putative uncharacterized protein	PHYSODRAFT_289114	3	nuclear	gene expression;organic substance biosynthetic process;biosynthetic process;macromolecule biosynthetic process;cellular macromolecule metabolic process;cellular process;biological_process;cellular macromolecule biosynthetic process;metabolic process;organic substance metabolic process;cellular biosynthetic process;cellular protein metabolic process;macromolecule metabolic process;cellular metabol…	molecular_function;structural molecule activity;structural constituent of ribosome;	cell;cellular_component;intracellular;cytoplasmic part;cytoplasm;intracellular non-membrane-bounded organelle;organelle;macromolecular complex;non-membrane-bounded organelle;ribonucleoprotein complex;cell part;intracellular organelle;intracellular part;ribosome;	K02929	RP-L44e:large subunit ribosomal protein L44e;	Ribosome ;	IPR011332;IPR000552;	Zinc-binding ribosomal protein;Ribosomal protein L44e;
Cluster 1	52.8968	62	4.17087	G5AEA8	Putative uncharacterized protein	PHYSODRAFT_289148	1	nuclear	gene expression;organic substance biosynthetic process;biosynthetic process;macromolecule biosynthetic process;cellular macromolecule metabolic process;cellular process;biological_process;cellular macromolecule biosynthetic process;metabolic process;organic substance metabolic process;cellular biosynthetic process;cellular protein metabolic process;macromolecule metabolic process;cellular metabol…	molecular_function;structural molecule activity;structural constituent of ribosome;	cell;cellular_component;intracellular;cytoplasmic part;cytoplasm;intracellular non-membrane-bounded organelle;organelle;macromolecular complex;non-membrane-bounded organelle;ribonucleoprotein complex;cell part;intracellular organelle;intracellular part;ribosome;	K02924	RP-L39e:large subunit ribosomal protein L39e;	Ribosome ;	IPR020083;IPR000077;IPR023626;	Ribosomal protein L39e, conserved site;Ribosomal protein L39e;Ribosomal protein L39e domain;
Cluster 1	43	50	4.20971	G4YKA8	Putative uncharacterized protein	PHYSODRAFT_284211	2	mitochondria	gene expression;organic substance biosynthetic process;biosynthetic process;macromolecule biosynthetic process;cellular macromolecule metabolic process;cellular process;biological_process;cellular macromolecule biosynthetic process;metabolic process;organic substance metabolic process;cellular biosynthetic process;cellular protein metabolic process;macromolecule metabolic process;cellular metabol…	molecular_function;structural molecule activity;structural constituent of ribosome;	cell;cellular_component;ribosomal subunit;intracellular;cytoplasmic part;cytoplasm;intracellular non-membrane-bounded organelle;organelle;macromolecular complex;ribonucleoprotein complex;non-membrane-bounded organelle;cell part;intracellular organelle part;ribosome;intracellular organelle;intracellular part;organelle part;large ribosomal subunit;	K02880	RP-L17e:large subunit ribosomal protein L17e;	Ribosome ;	IPR005721;IPR018260;IPR001063;	Ribosomal protein L22/L17, eukaryotic/archaeal;Ribosomal protein L22/L17, conserved site;Ribosomal protein L22/L17;
Cluster 1	52.8968	61	4.30874	G4ZT11	Putative uncharacterized protein	PHYSODRAFT_354916	3	nuclear	gene expression;organic substance biosynthetic process;biosynthetic process;macromolecule biosynthetic process;cellular macromolecule metabolic process;cellular process;biological_process;cellular macromolecule biosynthetic process;metabolic process;organic substance metabolic process;cellular biosynthetic process;cellular protein metabolic process;macromolecule metabolic process;cellular metabol…	molecular_function;structural molecule activity;structural constituent of ribosome;	cell;cellular_component;intracellular;cytoplasmic part;cytoplasm;intracellular non-membrane-bounded organelle;organelle;macromolecular complex;non-membrane-bounded organelle;ribonucleoprotein complex;cell part;intracellular organelle;intracellular part;ribosome;	K02962	RP-S17e:small subunit ribosomal protein S17e;	Ribosome ;	IPR018273;IPR001210;	Ribosomal protein S17e, conserved site;Ribosomal protein S17e;
Cluster 1	52.8968	74	4.00971	G4YJI5	Putative uncharacterized protein	PHYSODRAFT_353704	3	chloroplast	gene expression;organic substance biosynthetic process;biosynthetic process;macromolecule biosynthetic process;cellular macromolecule metabolic process;cellular process;biological_process;cellular macromolecule biosynthetic process;metabolic process;organic substance metabolic process;cellular biosynthetic process;cellular protein metabolic process;macromolecule metabolic process;cellular metabol…	nucleoside phosphate binding;molecular_function;binding;heterocyclic compound binding;small molecule binding;organic cyclic compound binding;nucleotide binding;structural molecule activity;structural constituent of ribosome;	cell;cellular_component;intracellular;cytoplasmic part;cytoplasm;intracellular non-membrane-bounded organelle;organelle;macromolecular complex;non-membrane-bounded organelle;ribonucleoprotein complex;cell part;intracellular organelle;intracellular part;ribosome;	K02893	RP-L23Ae:large subunit ribosomal protein L23Ae;	Ribosome ;	IPR013025;IPR019985;IPR005633;IPR001014;IPR012678;IPR012677;	Ribosomal protein L25/L23;Ribosomal protein L23;Ribosomal protein L23/L25, N-terminal;Ribosomal protein L23/L25, conserved site;Ribosomal protein L23/L15e core domain;Nucleotide-binding alpha-beta plait domain;
Cluster 1	52.8968	71	4.02136	G4YFX2	Putative uncharacterized protein	PHYSODRAFT_353469	2	cytosol	gene expression;organic substance biosynthetic process;biosynthetic process;macromolecule biosynthetic process;cellular macromolecule metabolic process;cellular process;biological_process;cellular macromolecule biosynthetic process;metabolic process;organic substance metabolic process;cellular biosynthetic process;cellular protein metabolic process;macromolecule metabolic process;cellular metabol…	molecular_function;binding;heterocyclic compound binding;organic cyclic compound binding;nucleic acid binding;RNA binding;structural molecule activity;structural constituent of ribosome;	cell;cellular_component;intracellular;cytoplasmic part;cytoplasm;intracellular non-membrane-bounded organelle;organelle;macromolecular complex;non-membrane-bounded organelle;ribonucleoprotein complex;cell part;intracellular organelle;intracellular part;ribosome;	K02964	RP-S18e:small subunit ribosomal protein S18e;	Ribosome ;	IPR018269;IPR027437;IPR010979;IPR001892;	Ribosomal protein S13, conserved site;30s ribosomal protein S13, C-terminal;Ribosomal protein S13-like, H2TH;Ribosomal protein S13;
Cluster 1	52.8968	61	4.21748	G4ZPQ4	40S ribosomal protein S6	PHYSODRAFT_286397	3	cytosol	gene expression;organic substance biosynthetic process;biosynthetic process;macromolecule biosynthetic process;cellular macromolecule metabolic process;cellular process;biological_process;cellular macromolecule biosynthetic process;metabolic process;organic substance metabolic process;cellular biosynthetic process;cellular protein metabolic process;macromolecule metabolic process;cellular metabol…	molecular_function;structural molecule activity;structural constituent of ribosome;	cell;cellular_component;intracellular;cytoplasmic part;cytoplasm;intracellular non-membrane-bounded organelle;organelle;macromolecular complex;non-membrane-bounded organelle;ribonucleoprotein complex;cell part;intracellular organelle;intracellular part;ribosome;	K02991	RP-S6e:small subunit ribosomal protein S6e;RP-S6e:small subunit ribosomal protein S6e;RP-S6e:small subunit ribosomal protein S6e;RP-S6e:small subunit ribosomal protein S6e;RP-S6e:small subunit ribosomal protein S6e;RP-S6e:small subunit ribosomal protein S6e;	Ribosome ;PI3K-Akt signaling pathway ;Insulin signaling pathway ;mTOR signaling pathway ;HIF-1 signaling pathway ;Proteoglycans in cancer ;	IPR018282;IPR001377;	Ribosomal protein S6e, conserved site;Ribosomal protein S6e;
Cluster 1	52.8968	74	3.67961	G5A164	Putative uncharacterized protein	PHYSODRAFT_287105	2	cytosol	gene expression;organic substance biosynthetic process;biosynthetic process;macromolecule biosynthetic process;cellular macromolecule metabolic process;cellular process;biological_process;cellular macromolecule biosynthetic process;metabolic process;organic substance metabolic process;cellular biosynthetic process;cellular protein metabolic process;macromolecule metabolic process;cellular metabol…	molecular_function;binding;heterocyclic compound binding;organic cyclic compound binding;nucleic acid binding;RNA binding;structural molecule activity;structural constituent of ribosome;	cell;cellular_component;ribosomal subunit;intracellular;cytoplasmic part;cytoplasm;intracellular non-membrane-bounded organelle;organelle;macromolecular complex;ribonucleoprotein complex;non-membrane-bounded organelle;cell part;intracellular organelle part;ribosome;intracellular organelle;intracellular part;organelle part;small ribosomal subunit;	K02985	RP-S3e:small subunit ribosomal protein S3e;	Ribosome ;	IPR009019;IPR005703;IPR015946;IPR001351;IPR004044;	K homology domain, prokaryotic type;Ribosomal protein S3, eukaryotic/archaeal;K homology domain-like, alpha/beta;Ribosomal protein S3, C-terminal;K Homology domain, type 2;
Cluster 1	52.8968	70	4.05437	G4YQJ4	Putative uncharacterized protein	PHYSODRAFT_353730	2	mitochondria	gene expression;organic substance biosynthetic process;biosynthetic process;macromolecule biosynthetic process;cellular macromolecule metabolic process;cellular process;biological_process;cellular macromolecule biosynthetic process;metabolic process;organic substance metabolic process;cellular biosynthetic process;cellular protein metabolic process;macromolecule metabolic process;cellular metabol…	molecular_function;structural molecule activity;structural constituent of ribosome;	cell;cellular_component;intracellular;cytoplasmic part;cytoplasm;intracellular non-membrane-bounded organelle;organelle;macromolecular complex;non-membrane-bounded organelle;ribonucleoprotein complex;cell part;intracellular organelle;intracellular part;ribosome;	K02866	RP-L10e:large subunit ribosomal protein L10e;	Ribosome ;	IPR018255;IPR001197;IPR016180;	Ribosomal protein L10e, conserved site;Ribosomal protein L10e;Ribosomal protein L10e/L16;
Cluster 1	52.8968	58	4.22718	G4YIK7	60S ribosomal protein L6	PHYSODRAFT_353483	1	chloroplast	gene expression;organic substance biosynthetic process;biosynthetic process;macromolecule biosynthetic process;cellular macromolecule metabolic process;cellular process;biological_process;cellular macromolecule biosynthetic process;metabolic process;organic substance metabolic process;cellular biosynthetic process;cellular protein metabolic process;macromolecule metabolic process;cellular metabol…	molecular_function;structural molecule activity;structural constituent of ribosome;	cell;cellular_component;intracellular;cytoplasmic part;cytoplasm;intracellular non-membrane-bounded organelle;organelle;macromolecular complex;non-membrane-bounded organelle;ribonucleoprotein complex;cell part;intracellular organelle;intracellular part;ribosome;	K02934	RP-L6e:large subunit ribosomal protein L6e;	Ribosome ;	IPR008991;IPR000915;IPR014722;	Translation protein SH3-like domain;60S ribosomal protein L6E;Ribosomal protein L2 domain 2;
Cluster 1	52.8968	72	4.01942	G4YYZ2	Putative uncharacterized protein	PHYSODRAFT_285181	3	cytosol	gene expression;organic substance biosynthetic process;biosynthetic process;macromolecule biosynthetic process;cellular macromolecule metabolic process;cellular process;biological_process;cellular macromolecule biosynthetic process;metabolic process;organic substance metabolic process;cellular biosynthetic process;cellular protein metabolic process;macromolecule metabolic process;cellular metabol…	molecular_function;binding;heterocyclic compound binding;organic cyclic compound binding;nucleic acid binding;RNA binding;structural molecule activity;structural constituent of ribosome;	cell;cellular_component;ribosomal subunit;intracellular;cytoplasmic part;cytoplasm;intracellular non-membrane-bounded organelle;organelle;macromolecular complex;ribonucleoprotein complex;non-membrane-bounded organelle;cell part;intracellular organelle part;ribosome;intracellular organelle;intracellular part;organelle part;small ribosomal subunit;	K02969	RP-S20e:small subunit ribosomal protein S20e;	Ribosome ;	IPR027486;IPR018268;IPR001848;IPR005729;	Ribosomal protein S10 domain;Ribosomal protein S10, conserved site;Ribosomal protein S10;Ribosomal protein S10, eukaryotic/archaeal;
Cluster 1	52.8968	71	4.07767	G5A1M3	Putative uncharacterized protein	PHYSODRAFT_287124	3	cytosol	gene expression;organic substance biosynthetic process;biosynthetic process;macromolecule biosynthetic process;cellular macromolecule metabolic process;cellular process;biological_process;cellular macromolecule biosynthetic process;metabolic process;organic substance metabolic process;cellular biosynthetic process;cellular protein metabolic process;macromolecule metabolic process;cellular metabol…	molecular_function;structural molecule activity;structural constituent of ribosome;	cell;cellular_component;intracellular;cytoplasmic part;cytoplasm;intracellular non-membrane-bounded organelle;organelle;macromolecular complex;non-membrane-bounded organelle;ribonucleoprotein complex;cell part;intracellular organelle;intracellular part;ribosome;	K02870	RP-L12e:large subunit ribosomal protein L12e;	Ribosome ;	IPR000911;IPR020785;IPR020784;IPR020783;	Ribosomal protein L11/L12;Ribosomal protein L11, conserved site;Ribosomal protein L11, N-terminal;Ribosomal protein L11, C-terminal;
Cluster 1	52.8968	72	4.0932	G4ZWX8	Putative uncharacterized protein	PHYSODRAFT_355091	1	nuclear	gene expression;organic substance biosynthetic process;biosynthetic process;macromolecule biosynthetic process;cellular macromolecule metabolic process;cellular process;biological_process;cellular macromolecule biosynthetic process;metabolic process;organic substance metabolic process;cellular biosynthetic process;cellular protein metabolic process;macromolecule metabolic process;cellular metabol…	molecular_function;structural molecule activity;structural constituent of ribosome;	cell;cellular_component;intracellular;cytoplasmic part;cytoplasm;intracellular non-membrane-bounded organelle;organelle;macromolecular complex;non-membrane-bounded organelle;ribonucleoprotein complex;cell part;intracellular organelle;intracellular part;ribosome;	K02953	RP-S13e:small subunit ribosomal protein S13e;	Ribosome ;	IPR009068;IPR023029;IPR012606;IPR000589;	S15/NS1, RNA-binding;Ribosomal protein S15P;Ribosomal protein S13/S15, N-terminal;Ribosomal protein S15;
Cluster 1	52.8968	60	4.31068	G4ZR12	Putative uncharacterized protein	PHYSODRAFT_355047	2	cytosol	gene expression;organic substance biosynthetic process;biosynthetic process;macromolecule biosynthetic process;cellular macromolecule metabolic process;cellular process;biological_process;cellular macromolecule biosynthetic process;metabolic process;organic substance metabolic process;cellular biosynthetic process;cellular protein metabolic process;macromolecule metabolic process;cellular metabol…	molecular_function;structural molecule activity;structural constituent of ribosome;	cell;cellular_component;intracellular;cytoplasmic part;cytoplasm;intracellular non-membrane-bounded organelle;organelle;macromolecular complex;non-membrane-bounded organelle;ribonucleoprotein complex;cell part;intracellular organelle;intracellular part;ribosome;	K02960	RP-S16e:small subunit ribosomal protein S16e;	Ribosome ;	IPR000754;IPR014721;IPR020568;IPR020574;	Ribosomal protein S9;Ribosomal protein S5 domain 2-type fold, subgroup;Ribosomal protein S5 domain 2-type fold;Ribosomal protein S9, conserved site;
Cluster 1	52.8968	59	4.31262	G4ZUC1	Putative uncharacterized protein	PHYSODRAFT_286607	2	cytosol	gene expression;organic substance biosynthetic process;biosynthetic process;macromolecule biosynthetic process;cellular macromolecule metabolic process;cellular process;biological_process;cellular macromolecule biosynthetic process;metabolic process;organic substance metabolic process;cellular biosynthetic process;cellular protein metabolic process;macromolecule metabolic process;cellular metabol…	molecular_function;structural molecule activity;structural constituent of ribosome;	cell;cellular_component;intracellular;cytoplasmic part;cytoplasm;intracellular non-membrane-bounded organelle;organelle;macromolecular complex;non-membrane-bounded organelle;ribonucleoprotein complex;cell part;intracellular organelle;intracellular part;ribosome;	K02966	RP-S19e:small subunit ribosomal protein S19e;	Ribosome ;	IPR001266;	Ribosomal protein S19e;
Cluster 1	52.8968	76	4.00971	G4YIW7	Putative uncharacterized protein	PHYSODRAFT_353589	3	chloroplast	gene expression;organic substance biosynthetic process;biosynthetic process;macromolecule biosynthetic process;cellular macromolecule metabolic process;cellular process;biological_process;cellular macromolecule biosynthetic process;metabolic process;organic substance metabolic process;cellular biosynthetic process;cellular protein metabolic process;macromolecule metabolic process;cellular metabol…	molecular_function;structural molecule activity;structural constituent of ribosome;	cell;cellular_component;intracellular;cytoplasmic part;cytoplasm;intracellular non-membrane-bounded organelle;organelle;macromolecular complex;non-membrane-bounded organelle;ribonucleoprotein complex;cell part;intracellular organelle;intracellular part;ribosome;	K02930	RP-L4e:large subunit ribosomal protein L4e;	Ribosome ;	IPR013000;IPR023574;IPR025755;IPR002136;	Ribosomal protein L4/L1e, eukaryotic/archaeal, conserved site;Ribosomal protein L4 domain;60S ribosomal protein L4, C-terminal domain;Ribosomal protein L4/L1e;
Cluster 1	52.8968	70	4.07573	G4ZB00	40S ribosomal protein SA	PHYSODRAFT_285573	4	cytosol	gene expression;organic substance biosynthetic process;biosynthetic process;macromolecule biosynthetic process;cellular macromolecule metabolic process;cellular process;biological_process;cellular macromolecule biosynthetic process;metabolic process;organic substance metabolic process;cellular biosynthetic process;cellular protein metabolic process;macromolecule metabolic process;cellular metabol…	molecular_function;structural molecule activity;structural constituent of ribosome;	cell;cellular_component;ribosomal subunit;intracellular;cytoplasmic part;cytoplasm;intracellular non-membrane-bounded organelle;organelle;macromolecular complex;ribonucleoprotein complex;non-membrane-bounded organelle;cell part;intracellular organelle part;ribosome;intracellular organelle;intracellular part;organelle part;small ribosomal subunit;	K02998	RP-SAe:small subunit ribosomal protein SAe;	Ribosome ;	IPR023591;IPR018130;IPR027498;IPR005707;IPR001865;	Ribosomal protein S2, flavodoxin-like domain;Ribosomal protein S2, conserved site;Ribosomal protein S2, eukaryotic;Ribosomal protein S2, eukaryotic/archaeal;Ribosomal protein S2;
Cluster 1	52.8968	62	4.13786	G4YTK2	Putative uncharacterized protein	PHYSODRAFT_284882	2	cytosol	gene expression;organic substance biosynthetic process;biosynthetic process;macromolecule biosynthetic process;cellular macromolecule metabolic process;cellular process;biological_process;cellular macromolecule biosynthetic process;metabolic process;organic substance metabolic process;cellular biosynthetic process;cellular protein metabolic process;macromolecule metabolic process;cellular metabol…	molecular_function;structural molecule activity;structural constituent of ribosome;	cell;cellular_component;intracellular;cytoplasmic part;cytoplasm;intracellular non-membrane-bounded organelle;organelle;macromolecular complex;non-membrane-bounded organelle;ribonucleoprotein complex;cell part;intracellular organelle;intracellular part;ribosome;	K02883	RP-L18e:large subunit ribosomal protein L18e;	Ribosome ;	IPR021131;	Ribosomal protein L18e/L15P;
Cluster 1	52.8968	62	4.18835	G4ZD56	Putative uncharacterized protein	PHYSODRAFT_354482	3	cytosol	gene expression;organic substance biosynthetic process;biosynthetic process;macromolecule biosynthetic process;cellular macromolecule metabolic process;cellular process;biological_process;cellular macromolecule biosynthetic process;metabolic process;organic substance metabolic process;cellular biosynthetic process;cellular protein metabolic process;macromolecule metabolic process;cellular metabol…	molecular_function;structural molecule activity;structural constituent of ribosome;	cell;cellular_component;intracellular;cytoplasmic part;cytoplasm;intracellular non-membrane-bounded organelle;organelle;macromolecular complex;non-membrane-bounded organelle;ribonucleoprotein complex;cell part;intracellular organelle;intracellular part;ribosome;	K02910	RP-L31e:large subunit ribosomal protein L31e;	Ribosome ;	IPR000054;IPR023621;IPR020052;	Ribosomal protein L31e;Ribosomal protein L31e domain;Ribosomal protein L31e, conserved site;
Cluster 1	52.8968	68	4.18447	G4YVS1	Putative uncharacterized protein	PHYSODRAFT_482691	2	chloroplast	gene expression;organic substance biosynthetic process;biosynthetic process;macromolecule biosynthetic process;cellular macromolecule metabolic process;cellular process;biological_process;cellular macromolecule biosynthetic process;metabolic process;organic substance metabolic process;cellular biosynthetic process;cellular protein metabolic process;macromolecule metabolic process;cellular metabol…	molecular_function;binding;heterocyclic compound binding;organic cyclic compound binding;nucleic acid binding;RNA binding;structural molecule activity;structural constituent of ribosome;	cell;cellular_component;ribosomal subunit;intracellular;cytoplasmic part;cytoplasm;intracellular non-membrane-bounded organelle;organelle;macromolecular complex;ribonucleoprotein complex;non-membrane-bounded organelle;cell part;intracellular organelle part;ribosome;intracellular organelle;intracellular part;organelle part;large ribosomal subunit;	K02865	RP-L10Ae:large subunit ribosomal protein L10Ae;	Ribosome ;	IPR023674;IPR028364;IPR016095;IPR016094;	Ribosomal protein L1-like;Ribosomal protein L1/ribosomal biogenesis protein;Ribosomal protein L1, 3-layer alpha/beta-sandwich;Ribosomal protein L1, 2-layer alpha/beta-sandwich;
Cluster 1	52.8968	70	4.0233	G4Z3C6	Putative uncharacterized protein	PHYSODRAFT_494630	3	chloroplast	gene expression;organic substance biosynthetic process;biosynthetic process;macromolecule biosynthetic process;cellular macromolecule metabolic process;cellular process;biological_process;cellular macromolecule biosynthetic process;metabolic process;organic substance metabolic process;cellular biosynthetic process;cellular protein metabolic process;macromolecule metabolic process;cellular metabol…	molecular_function;binding;heterocyclic compound binding;organic cyclic compound binding;nucleic acid binding;RNA binding;structural molecule activity;structural constituent of ribosome;	cell;cellular_component;ribosomal subunit;intracellular;cytoplasmic part;cytoplasm;intracellular non-membrane-bounded organelle;organelle;macromolecular complex;ribonucleoprotein complex;non-membrane-bounded organelle;cell part;intracellular organelle part;ribosome;intracellular organelle;intracellular part;organelle part;small ribosomal subunit;	K02981	RP-S2e:small subunit ribosomal protein S2e;	Ribosome ;	IPR005324;IPR013810;IPR020568;IPR005711;IPR018192;IPR014720;IPR014721;	Ribosomal protein S5, C-terminal;Ribosomal protein S5, N-terminal;Ribosomal protein S5 domain 2-type fold;Ribosomal protein S5, eukaryotic/archaeal;Ribosomal protein S5, N-terminal, conserved site;Double-stranded RNA-binding domain;Ribosomal protein S5 domain 2-type fold, subgroup;
Cluster 1	52.8968	59	4.2233	G4ZMR6	Putative uncharacterized protein	PHYSODRAFT_286426	2	cytosol	0	0	0	K02947	RP-S10e:small subunit ribosomal protein S10e;	Ribosome ;	IPR005326;	Plectin/S10, N-terminal;
Cluster 1	52.8968	68	4.02913	G4ZUX7	Putative uncharacterized protein	PHYSODRAFT_354997	5	nuclear	gene expression;organic substance biosynthetic process;biosynthetic process;macromolecule biosynthetic process;cellular macromolecule metabolic process;cellular process;biological_process;cellular macromolecule biosynthetic process;metabolic process;organic substance metabolic process;cellular biosynthetic process;cellular protein metabolic process;macromolecule metabolic process;cellular metabol…	molecular_function;binding;heterocyclic compound binding;RNA binding;organic cyclic compound binding;nucleic acid binding;rRNA binding;structural molecule activity;structural constituent of ribosome;	cell;cellular_component;ribosomal subunit;intracellular;cytoplasmic part;cytoplasm;intracellular non-membrane-bounded organelle;organelle;macromolecular complex;ribonucleoprotein complex;non-membrane-bounded organelle;cell part;intracellular organelle part;ribosome;intracellular organelle;intracellular part;organelle part;small ribosomal subunit;	K02997	RP-S9e:small subunit ribosomal protein S9e;	Ribosome ;	IPR001912;IPR018079;IPR002942;IPR005710;	Ribosomal protein S4/S9, N-terminal;Ribosomal protein S4, conserved site;RNA-binding S4 domain;Ribosomal protein S4/S9, eukaryotic/archaeal;
Cluster 1	52.8968	57	4.27961	G4YH45	Putative uncharacterized protein	PHYSODRAFT_353474	3	cytosol	gene expression;organic substance biosynthetic process;biosynthetic process;macromolecule biosynthetic process;cellular macromolecule metabolic process;cellular process;biological_process;cellular macromolecule biosynthetic process;metabolic process;organic substance metabolic process;cellular biosynthetic process;cellular protein metabolic process;macromolecule metabolic process;cellular metabol…	molecular_function;structural molecule activity;structural constituent of ribosome;	cell;cellular_component;intracellular;cytoplasmic part;cytoplasm;intracellular non-membrane-bounded organelle;organelle;macromolecular complex;non-membrane-bounded organelle;ribonucleoprotein complex;cell part;intracellular organelle;intracellular part;ribosome;	K02901	RP-L27e:large subunit ribosomal protein L27e;	Ribosome ;	IPR014722;IPR001141;IPR008991;	Ribosomal protein L2 domain 2;Ribosomal protein L27e;Translation protein SH3-like domain;
Cluster 1	52.8968	65	4.08932	G5AFK3	60S ribosomal protein L13	PHYSODRAFT_356191	4	nuclear	gene expression;organic substance biosynthetic process;biosynthetic process;macromolecule biosynthetic process;cellular macromolecule metabolic process;cellular process;biological_process;cellular macromolecule biosynthetic process;metabolic process;organic substance metabolic process;cellular biosynthetic process;cellular protein metabolic process;macromolecule metabolic process;cellular metabol…	molecular_function;structural molecule activity;structural constituent of ribosome;	cell;cellular_component;intracellular;cytoplasmic part;cytoplasm;intracellular non-membrane-bounded organelle;organelle;macromolecular complex;non-membrane-bounded organelle;ribonucleoprotein complex;cell part;intracellular organelle;intracellular part;ribosome;	K02873	RP-L13e:large subunit ribosomal protein L13e;	Ribosome ;	IPR018256;IPR001380;	Ribosomal protein L13e, conserved site;Ribosomal protein L13e;
Cluster 1	52.8968	68	4.05631	G4Z944	Putative uncharacterized protein	PHYSODRAFT_285440	2	cytosol	gene expression;organic substance biosynthetic process;biosynthetic process;macromolecule biosynthetic process;cellular macromolecule metabolic process;cellular process;biological_process;cellular macromolecule biosynthetic process;metabolic process;organic substance metabolic process;cellular biosynthetic process;cellular protein metabolic process;macromolecule metabolic process;cellular metabol…	molecular_function;structural molecule activity;structural constituent of ribosome;	cell;cellular_component;intracellular;cytoplasmic part;cytoplasm;intracellular non-membrane-bounded organelle;organelle;macromolecular complex;non-membrane-bounded organelle;ribonucleoprotein complex;cell part;intracellular organelle;intracellular part;ribosome;	K02957	RP-S15Ae:small subunit ribosomal protein S15Ae;	Ribosome ;	IPR000630;	Ribosomal protein S8;
Cluster 1	52.8968	58	4.31456	G4YJZ5	Putative uncharacterized protein	PHYSODRAFT_2852	3	chloroplast	gene expression;organic substance biosynthetic process;biosynthetic process;macromolecule biosynthetic process;cellular macromolecule metabolic process;cellular process;biological_process;cellular macromolecule biosynthetic process;metabolic process;organic substance metabolic process;cellular biosynthetic process;cellular protein metabolic process;macromolecule metabolic process;cellular metabol…	molecular_function;structural molecule activity;structural constituent of ribosome;	cell;cellular_component;intracellular;cytoplasmic part;cytoplasm;intracellular non-membrane-bounded organelle;organelle;macromolecular complex;non-membrane-bounded organelle;ribonucleoprotein complex;cell part;intracellular organelle;intracellular part;ribosome;	K02908	RP-L30e:large subunit ribosomal protein L30e;	Ribosome ;	IPR004038;IPR029064;IPR022991;	Ribosomal protein L7Ae/L30e/S12e/Gadd45;50S ribosomal protein L30e-like;Ribosomal protein L30e, conserved site;
Cluster 1	52.8968	70	4.07961	G4Z8B7	Putative uncharacterized protein (Fragment)	PHYSODRAFT_285558	2	cytosol	gene expression;organic substance biosynthetic process;biosynthetic process;macromolecule biosynthetic process;cellular macromolecule metabolic process;cellular process;biological_process;cellular macromolecule biosynthetic process;metabolic process;organic substance metabolic process;cellular biosynthetic process;cellular protein metabolic process;macromolecule metabolic process;cellular metabol…	molecular_function;structural molecule activity;structural constituent of ribosome;	cell;cellular_component;ribosomal subunit;intracellular;cytoplasmic part;cytoplasm;intracellular non-membrane-bounded organelle;organelle;macromolecular complex;ribonucleoprotein complex;non-membrane-bounded organelle;cell part;intracellular organelle part;ribosome;intracellular organelle;intracellular part;organelle part;large ribosomal subunit;	K02872	RP-L13Ae:large subunit ribosomal protein L13Ae;	Ribosome ;	IPR023564;IPR005755;IPR005822;	Ribosomal protein L13 domain;Ribosomal protein L13, eukaryotic/archaeal;Ribosomal protein L13;
Cluster 1	52.8968	58	4.22524	G5AEB2	Putative uncharacterized protein (Fragment)	PHYSODRAFT_406507	2	cytosol	gene expression;organic substance biosynthetic process;biosynthetic process;macromolecule biosynthetic process;cellular macromolecule metabolic process;cellular process;biological_process;cellular macromolecule biosynthetic process;metabolic process;organic substance metabolic process;cellular biosynthetic process;cellular protein metabolic process;macromolecule metabolic process;cellular metabol…	molecular_function;structural molecule activity;structural constituent of ribosome;	cell;cellular_component;intracellular;cytoplasmic part;cytoplasm;intracellular non-membrane-bounded organelle;organelle;macromolecular complex;non-membrane-bounded organelle;ribonucleoprotein complex;cell part;intracellular organelle;intracellular part;ribosome;	K02976	RP-S26e:small subunit ribosomal protein S26e;	Ribosome ;	IPR000892;	Ribosomal protein S26e;
Cluster 1	53	59	4.19417	G4YJ94	Putative uncharacterized protein	PHYSODRAFT_353636	5	cytosol	gene expression;organic substance biosynthetic process;biosynthetic process;macromolecule biosynthetic process;cellular macromolecule metabolic process;cellular process;biological_process;cellular macromolecule biosynthetic process;metabolic process;organic substance metabolic process;cellular biosynthetic process;cellular protein metabolic process;macromolecule metabolic process;cellular metabol…	molecular_function;structural molecule activity;structural constituent of ribosome;	cell;cellular_component;intracellular;cytoplasmic part;cytoplasm;intracellular non-membrane-bounded organelle;organelle;macromolecular complex;non-membrane-bounded organelle;ribonucleoprotein complex;cell part;intracellular organelle;intracellular part;ribosome;	K02949	RP-S11e:small subunit ribosomal protein S11e;	Ribosome ;	IPR028333;IPR000266;IPR012340;	Ribosomal protein S17, archaeal/eukaryotic;Ribosomal protein S17;Nucleic acid-binding, OB-fold;
Cluster 1	53	54	4.32427	G4YI50	Putative uncharacterized protein	PHYSODRAFT_353367	2	cytosol	gene expression;organic substance biosynthetic process;biosynthetic process;macromolecule biosynthetic process;cellular macromolecule metabolic process;cellular process;translation;biological_process;cellular macromolecule biosynthetic process;metabolic process;organic substance metabolic process;cellular biosynthetic process;cellular protein metabolic process;macromolecule metabolic process;cell…	molecular_function;structural molecule activity;structural constituent of ribosome;	cell;cellular_component;intracellular;cytoplasmic part;cytoplasm;intracellular non-membrane-bounded organelle;organelle;macromolecular complex;non-membrane-bounded organelle;ribonucleoprotein complex;cell part;intracellular organelle;intracellular part;ribosome;	K02943	RP-LP2:large subunit ribosomal protein LP2;	Ribosome ;	IPR027534;	Ribosomal protein L12 family;
Cluster 1	52.8968	65	4.15922	G5ADS2	40S ribosomal protein S4	PHYSODRAFT_356144	2	chloroplast	gene expression;organic substance biosynthetic process;biosynthetic process;macromolecule biosynthetic process;cellular macromolecule metabolic process;cellular process;biological_process;cellular macromolecule biosynthetic process;metabolic process;organic substance metabolic process;cellular biosynthetic process;cellular protein metabolic process;macromolecule metabolic process;cellular metabol…	molecular_function;binding;heterocyclic compound binding;organic cyclic compound binding;nucleic acid binding;RNA binding;structural molecule activity;structural constituent of ribosome;	cell;cellular_component;intracellular;cytoplasmic part;cytoplasm;intracellular non-membrane-bounded organelle;organelle;macromolecular complex;non-membrane-bounded organelle;ribonucleoprotein complex;cell part;intracellular organelle;intracellular part;ribosome;	K02987	RP-S4e:small subunit ribosomal protein S4e;	Ribosome ;	IPR005824;IPR000876;IPR013843;IPR013845;IPR002942;IPR018199;	KOW;Ribosomal protein S4e;Ribosomal protein S4e, N-terminal;Ribosomal protein S4e, central region;RNA-binding S4 domain;Ribosomal protein S4e, N-terminal, conserved site;
Cluster 1	52.9643	57	4.14757	G4ZU26	Putative uncharacterized protein	PHYSODRAFT_286588	1	chloroplast	gene expression;organic substance biosynthetic process;biosynthetic process;macromolecule biosynthetic process;cellular macromolecule metabolic process;cellular process;translation;biological_process;cellular macromolecule biosynthetic process;metabolic process;organic substance metabolic process;cellular biosynthetic process;cellular protein metabolic process;macromolecule metabolic process;cell…	molecular_function;structural molecule activity;structural constituent of ribosome;	cell;cellular_component;intracellular;cytoplasmic part;cytoplasm;intracellular non-membrane-bounded organelle;organelle;macromolecular complex;non-membrane-bounded organelle;ribonucleoprotein complex;cell part;intracellular organelle;intracellular part;ribosome;	K02943	RP-LP2:large subunit ribosomal protein LP2;	Ribosome ;	IPR027534;	Ribosomal protein L12 family;
Cluster 1	52.8968	61	4.14951	G4YPL2	Putative uncharacterized protein (Fragment)	PHYSODRAFT_370958	5	chloroplast	biological_process;cellular component biogenesis;ribonucleoprotein complex biogenesis;cellular component organization or biogenesis;ribosome biogenesis;		intracellular;macromolecular complex;cell part;cell;intracellular part;cellular_component;ribonucleoprotein complex;	K02936	RP-L7Ae:large subunit ribosomal protein L7Ae;	Ribosome ;	IPR004037;IPR004038;IPR029064;IPR018492;IPR001921;	Ribosomal protein L7Ae conserved site;Ribosomal protein L7Ae/L30e/S12e/Gadd45;50S ribosomal protein L30e-like;Ribosomal protein L7Ae/L8/Nhp2 family;Ribosomal protein L7A/L8;
Cluster 1	52.8968	62	4.13786	G4YJ66	Putative uncharacterized protein	PHYSODRAFT_353635	1	cytosol	gene expression;organic substance biosynthetic process;biosynthetic process;macromolecule biosynthetic process;cellular macromolecule metabolic process;cellular process;biological_process;cellular macromolecule biosynthetic process;metabolic process;organic substance metabolic process;cellular biosynthetic process;cellular protein metabolic process;macromolecule metabolic process;cellular metabol…	molecular_function;structural molecule activity;structural constituent of ribosome;	cell;cellular_component;intracellular;cytoplasmic part;cytoplasm;intracellular non-membrane-bounded organelle;organelle;macromolecular complex;non-membrane-bounded organelle;ribonucleoprotein complex;cell part;intracellular organelle;intracellular part;ribosome;	K02912	RP-L32e:large subunit ribosomal protein L32e;	Ribosome ;	IPR001515;IPR018263;	Ribosomal protein L32e;Ribosomal protein L32e, conserved site;
Cluster 1	52.8968	56	4.37087	G4YUL9	Putative uncharacterized protein	PHYSODRAFT_354074	5	cytosol	gene expression;organic substance biosynthetic process;biosynthetic process;macromolecule biosynthetic process;cellular macromolecule metabolic process;cellular process;biological_process;cellular macromolecule biosynthetic process;metabolic process;organic substance metabolic process;cellular biosynthetic process;cellular protein metabolic process;macromolecule metabolic process;cellular metabol…	molecular_function;structural molecule activity;structural constituent of ribosome;	cell;cellular_component;intracellular;cytoplasmic part;cytoplasm;intracellular non-membrane-bounded organelle;organelle;macromolecular complex;non-membrane-bounded organelle;ribonucleoprotein complex;cell part;intracellular organelle;intracellular part;ribosome;	K02900	RP-L27Ae:large subunit ribosomal protein L27Ae;	Ribosome ;	IPR021131;IPR001196;	Ribosomal protein L18e/L15P;Ribosomal protein L15, conserved site;
Cluster 2	23	24	5.20194	G4YFX1	Proteasome subunit beta type	PHYSODRAFT_554337	1	cytosol	cellular macromolecule catabolic process;organic substance catabolic process;cellular macromolecule metabolic process;cellular process;catabolic process;macromolecule catabolic process;protein catabolic process;biological_process;metabolic process;proteolysis;cellular catabolic process;cellular protein catabolic process;organic substance metabolic process;cellular protein metabolic process;cellul…	peptidase activity, acting on L-amino acid peptides;molecular_function;endopeptidase activity;hydrolase activity;peptidase activity;threonine-type peptidase activity;catalytic activity;threonine-type endopeptidase activity;	intracellular;cell part;cell;intracellular part;cellular_component;cytoplasm;organelle;membrane-bounded organelle;intracellular organelle;intracellular membrane-bounded organelle;nucleus;protein complex;proteasome complex;macromolecular complex;proteasome core complex;	K02739	PSMB7:20S proteasome subunit beta 2 [EC:3.4.25.1];	Proteasome ;	IPR029055;IPR001353;IPR000243;IPR023333;	Nucleophile aminohydrolases, N-terminal;Proteasome, subunit alpha/beta;Peptidase T1A, proteasome beta-subunit;Proteasome B-type subunit;
Cluster 2	23	23	5.20388	G5A9Z3	Proteasome subunit beta type	PHYSODRAFT_288888	2	cytosol	cellular macromolecule catabolic process;organic substance catabolic process;cellular macromolecule metabolic process;cellular process;catabolic process;macromolecule catabolic process;protein catabolic process;biological_process;metabolic process;proteolysis;cellular catabolic process;cellular protein catabolic process;organic substance metabolic process;cellular protein metabolic process;cellul…	peptidase activity, acting on L-amino acid peptides;molecular_function;endopeptidase activity;hydrolase activity;peptidase activity;threonine-type peptidase activity;catalytic activity;threonine-type endopeptidase activity;	intracellular;cell part;cell;intracellular part;cellular_component;cytoplasm;organelle;membrane-bounded organelle;intracellular organelle;intracellular membrane-bounded organelle;nucleus;protein complex;proteasome complex;macromolecular complex;proteasome core complex;	K02734	PSMB2:20S proteasome subunit beta 4 [EC:3.4.25.1];	Proteasome ;	IPR001353;IPR023333;IPR016050;IPR029055;	Proteasome, subunit alpha/beta;Proteasome B-type subunit;Proteasome beta-type subunit, conserved site;Nucleophile aminohydrolases, N-terminal;
Cluster 2	23	23	5.20388	G4YPG6	Putative uncharacterized protein	PHYSODRAFT_293613	3	cytoskeleton	cellular macromolecule catabolic process;organic substance catabolic process;cellular macromolecule metabolic process;cellular process;catabolic process;macromolecule catabolic process;modification-dependent macromolecule catabolic process;protein catabolic process;biological_process;modification-dependent protein catabolic process;proteolysis involved in cellular protein catabolic process;metabo…	peptidase activity, acting on L-amino acid peptides;molecular_function;endopeptidase activity;hydrolase activity;peptidase activity;threonine-type peptidase activity;catalytic activity;threonine-type endopeptidase activity;	intracellular;organelle;membrane-bounded organelle;cell part;cell;intracellular organelle;intracellular part;cellular_component;intracellular membrane-bounded organelle;nucleus;protein complex;proteasome complex;proteasome core complex;macromolecular complex;proteasome core complex, alpha-subunit complex;	K02727	PSMA3:20S proteasome subunit alpha 7 [EC:3.4.25.1];	Proteasome ;	IPR000426;IPR001353;IPR029055;IPR023332;	Proteasome alpha-subunit, N-terminal domain;Proteasome, subunit alpha/beta;Nucleophile aminohydrolases, N-terminal;Proteasome A-type subunit;
Cluster 2	23	24	5.20194	G4ZND6	Putative uncharacterized protein	PHYSODRAFT_354854	2	cytosol	biological_process;organic substance catabolic process;metabolic process;catabolic process;macromolecule catabolic process;organic substance metabolic process;macromolecule metabolic process;protein metabolic process;primary metabolic process;protein catabolic process;	purine ribonucleotide binding;anion binding;ribonucleotide binding;small molecule binding;ion binding;ribonucleoside binding;purine ribonucleoside triphosphate binding;carbohydrate derivative binding;adenyl ribonucleotide binding;nucleoside phosphate binding;molecular_function;nucleotide binding;nucleoside binding;adenyl nucleotide binding;heterocyclic compound binding;binding;purine nucleoside b…	intracellular;cell part;cell;intracellular part;cellular_component;cytoplasm;	K03064	PSMC6:26S proteasome regulatory subunit T4;PSMC6:26S proteasome regulatory subunit T4;	Epstein-Barr virus infection ;Proteasome ;	IPR005937;IPR027417;IPR003960;IPR003959;IPR003593;	26S proteasome subunit P45;P-loop containing nucleoside triphosphate hydrolase;ATPase, AAA-type, conserved site;ATPase, AAA-type, core;AAA+ ATPase domain;
Cluster 2	23	23	5.20388	G4Z034	Proteasome subunit alpha type	PHYSODRAFT_541580	1	cytosol	cellular macromolecule catabolic process;organic substance catabolic process;cellular macromolecule metabolic process;cellular process;catabolic process;macromolecule catabolic process;modification-dependent macromolecule catabolic process;protein catabolic process;biological_process;modification-dependent protein catabolic process;proteolysis involved in cellular protein catabolic process;metabo…	peptidase activity, acting on L-amino acid peptides;molecular_function;endopeptidase activity;hydrolase activity;peptidase activity;threonine-type peptidase activity;catalytic activity;threonine-type endopeptidase activity;	intracellular;cell part;cell;intracellular part;cellular_component;cytoplasm;organelle;membrane-bounded organelle;intracellular organelle;intracellular membrane-bounded organelle;nucleus;protein complex;proteasome complex;proteasome core complex;macromolecular complex;proteasome core complex, alpha-subunit complex;	K02725	PSMA1:20S proteasome subunit alpha 6 [EC:3.4.25.1];	Proteasome ;	IPR023332;IPR001353;IPR029055;IPR000426;	Proteasome A-type subunit;Proteasome, subunit alpha/beta;Nucleophile aminohydrolases, N-terminal;Proteasome alpha-subunit, N-terminal domain;
Cluster 2	23	26	4.79029	G4ZM17	Proteasome subunit alpha type	PHYSODRAFT_354799	1	chloroplast	cellular macromolecule catabolic process;organic substance catabolic process;cellular macromolecule metabolic process;cellular process;catabolic process;macromolecule catabolic process;modification-dependent macromolecule catabolic process;protein catabolic process;biological_process;modification-dependent protein catabolic process;proteolysis involved in cellular protein catabolic process;metabo…	peptidase activity, acting on L-amino acid peptides;molecular_function;endopeptidase activity;hydrolase activity;peptidase activity;threonine-type peptidase activity;catalytic activity;threonine-type endopeptidase activity;	intracellular;cell part;cell;intracellular part;cellular_component;cytoplasm;organelle;membrane-bounded organelle;intracellular organelle;intracellular membrane-bounded organelle;nucleus;protein complex;proteasome complex;proteasome core complex;macromolecular complex;proteasome core complex, alpha-subunit complex;	K02731	PSMA7:20S proteasome subunit alpha 4 [EC:3.4.25.1];	Proteasome ;	IPR000426;IPR023332;IPR029055;IPR001353;	Proteasome alpha-subunit, N-terminal domain;Proteasome A-type subunit;Nucleophile aminohydrolases, N-terminal;Proteasome, subunit alpha/beta;
Cluster 2	23	25	5.18835	G4ZAF8	Putative uncharacterized protein	PHYSODRAFT_354471	2	chloroplast	cellular macromolecule catabolic process;organic substance catabolic process;cellular macromolecule metabolic process;cellular process;catabolic process;macromolecule catabolic process;modification-dependent macromolecule catabolic process;protein catabolic process;biological_process;modification-dependent protein catabolic process;proteolysis involved in cellular protein catabolic process;metabo…	peptidase activity, acting on L-amino acid peptides;molecular_function;endopeptidase activity;hydrolase activity;peptidase activity;threonine-type peptidase activity;catalytic activity;threonine-type endopeptidase activity;	intracellular;organelle;membrane-bounded organelle;cell part;cell;intracellular organelle;intracellular part;cellular_component;intracellular membrane-bounded organelle;nucleus;protein complex;proteasome complex;proteasome core complex;macromolecular complex;proteasome core complex, alpha-subunit complex;	K02726	PSMA2:20S proteasome subunit alpha 2 [EC:3.4.25.1];	Proteasome ;	IPR029055;IPR023332;IPR001353;IPR000426;	Nucleophile aminohydrolases, N-terminal;Proteasome A-type subunit;Proteasome, subunit alpha/beta;Proteasome alpha-subunit, N-terminal domain;
Cluster 2	23	23	5.20388	G4YIB2	Putative uncharacterized protein	PHYSODRAFT_554008	3	cytosol	biological_process;organic substance catabolic process;metabolic process;catabolic process;macromolecule catabolic process;organic substance metabolic process;macromolecule metabolic process;protein metabolic process;primary metabolic process;protein catabolic process;	purine ribonucleotide binding;anion binding;ribonucleotide binding;small molecule binding;ion binding;ribonucleoside binding;purine ribonucleoside triphosphate binding;carbohydrate derivative binding;adenyl ribonucleotide binding;nucleoside phosphate binding;molecular_function;nucleotide binding;nucleoside binding;adenyl nucleotide binding;heterocyclic compound binding;binding;purine nucleoside b…	intracellular;cell part;cell;intracellular part;cellular_component;cytoplasm;	K03063	PSMC4:26S proteasome regulatory subunit T3;PSMC4:26S proteasome regulatory subunit T3;	Epstein-Barr virus infection ;Proteasome ;	IPR001270;IPR005937;IPR027417;IPR003959;IPR003960;IPR003593;	ClpA/B family;26S proteasome subunit P45;P-loop containing nucleoside triphosphate hydrolase;ATPase, AAA-type, core;ATPase, AAA-type, conserved site;AAA+ ATPase domain;
Cluster 2	23	23	5.20388	G5A287	Putative uncharacterized protein	PHYSODRAFT_563821	1	cytosol	0	0	0	K03030	PSMD14:26S proteasome regulatory subunit N11;PSMD14:26S proteasome regulatory subunit N11;	Epstein-Barr virus infection ;Proteasome ;	IPR024969;IPR000555;	Rpn11/EIF3F C-terminal domain;JAB1/MPN/MOV34 metalloenzyme domain;
Cluster 2	23	26	5.18835	G5AAP4	Putative uncharacterized protein	PHYSODRAFT_253936	1	nuclear	0	0	0	K03037	PSMD6:26S proteasome regulatory subunit N7;PSMD6:26S proteasome regulatory subunit N7;	Epstein-Barr virus infection ;Proteasome ;	IPR011990;IPR011991;IPR000717;IPR019585;	Tetratricopeptide-like helical domain;Winged helix-turn-helix DNA-binding domain;Proteasome component (PCI) domain;26S proteasome, regulatory subunit Rpn7;
Cluster 2	23	26	4.98447	G4YNI4	Putative uncharacterized protein	PHYSODRAFT_353751	2	cytosol	0	0	0	K03035	PSMD12:26S proteasome regulatory subunit N5;PSMD12:26S proteasome regulatory subunit N5;	Epstein-Barr virus infection ;Proteasome ;	IPR000717;IPR011991;	Proteasome component (PCI) domain;Winged helix-turn-helix DNA-binding domain;
Cluster 2	23	25	5.2	G4YM53	Putative uncharacterized protein	PHYSODRAFT_343670	2	mitochondria	biological_process;regulation of molecular function;regulation of biological process;metabolic process;regulation of metabolic process;biological regulation;regulation of catalytic activity;regulation of protein metabolic process;organic substance catabolic process;catabolic process;macromolecule catabolic process;regulation of macromolecule metabolic process;regulation of primary metabolic proce…	molecular_function;enzyme regulator activity;	intracellular;protein complex;macromolecular complex;cell part;cell;intracellular part;cellular_component;proteasome complex;	K03028	PSMD2:26S proteasome regulatory subunit N1;PSMD2:26S proteasome regulatory subunit N1;	Epstein-Barr virus infection ;Proteasome ;	IPR002015;IPR016024;IPR011989;	Proteasome/cyclosome repeat;Armadillo-type fold;Armadillo-like helical;
Cluster 2	23	24	5.20194	G4ZMQ6	Ubiquitin carboxyl-terminal hydrolase	PHYSODRAFT_504765	1	chloroplast	cellular macromolecule catabolic process;organic substance catabolic process;cellular macromolecule metabolic process;cellular process;catabolic process;macromolecule catabolic process;modification-dependent macromolecule catabolic process;protein catabolic process;biological_process;modification-dependent protein catabolic process;proteolysis involved in cellular protein catabolic process;metabo…	peptidase activity, acting on L-amino acid peptides;molecular_function;hydrolase activity;peptidase activity;catalytic activity;cysteine-type peptidase activity;hydrolase activity, acting on ester bonds;thiolester hydrolase activity;ubiquitin thiolesterase activity;	0	0	0	0	IPR000626;IPR029071;IPR028889;IPR001394;IPR018200;	Ubiquitin-like;Ubiquitin-related domain;Ubiquitin specific protease domain;Peptidase C19, ubiquitin carboxyl-terminal hydrolase;Ubiquitin specific protease, conserved site;
Cluster 2	23	23	5.20388	G4YMY0	Proteasome subunit beta type	PHYSODRAFT_294642	1	chloroplast	cellular macromolecule catabolic process;organic substance catabolic process;cellular macromolecule metabolic process;cellular process;catabolic process;macromolecule catabolic process;protein catabolic process;biological_process;metabolic process;proteolysis;cellular catabolic process;cellular protein catabolic process;organic substance metabolic process;cellular protein metabolic process;cellul…	peptidase activity, acting on L-amino acid peptides;molecular_function;endopeptidase activity;hydrolase activity;peptidase activity;threonine-type peptidase activity;catalytic activity;threonine-type endopeptidase activity;	intracellular;cell part;cell;intracellular part;cellular_component;cytoplasm;organelle;membrane-bounded organelle;intracellular organelle;intracellular membrane-bounded organelle;nucleus;protein complex;proteasome complex;macromolecular complex;proteasome core complex;	K02736	PSMB4:20S proteasome subunit beta 7 [EC:3.4.25.1];	Proteasome ;	IPR023333;IPR016050;IPR001353;IPR029055;	Proteasome B-type subunit;Proteasome beta-type subunit, conserved site;Proteasome, subunit alpha/beta;Nucleophile aminohydrolases, N-terminal;
Cluster 2	23	23	5.20388	G4ZQQ5	Proteasome subunit alpha type	PHYSODRAFT_286443	3	chloroplast	cellular macromolecule catabolic process;organic substance catabolic process;cellular macromolecule metabolic process;cellular process;catabolic process;macromolecule catabolic process;modification-dependent macromolecule catabolic process;protein catabolic process;biological_process;modification-dependent protein catabolic process;proteolysis involved in cellular protein catabolic process;metabo…	peptidase activity, acting on L-amino acid peptides;molecular_function;endopeptidase activity;hydrolase activity;peptidase activity;threonine-type peptidase activity;catalytic activity;threonine-type endopeptidase activity;	intracellular;cell part;cell;intracellular part;cellular_component;cytoplasm;organelle;membrane-bounded organelle;intracellular organelle;intracellular membrane-bounded organelle;nucleus;protein complex;proteasome complex;proteasome core complex;macromolecular complex;proteasome core complex, alpha-subunit complex;	K02728	PSMA4:20S proteasome subunit alpha 3 [EC:3.4.25.1];	Proteasome ;	IPR000426;IPR016050;IPR023332;IPR029055;IPR001353;	Proteasome alpha-subunit, N-terminal domain;Proteasome beta-type subunit, conserved site;Proteasome A-type subunit;Nucleophile aminohydrolases, N-terminal;Proteasome, subunit alpha/beta;
Cluster 2	23	23	5.20388	G5AB51	Putative uncharacterized protein	PHYSODRAFT_288866	1	extracellular	cellular macromolecule catabolic process;organic substance catabolic process;cellular macromolecule metabolic process;cellular process;catabolic process;macromolecule catabolic process;protein catabolic process;biological_process;metabolic process;proteolysis;cellular catabolic process;cellular protein catabolic process;organic substance metabolic process;cellular protein metabolic process;cellul…	peptidase activity, acting on L-amino acid peptides;molecular_function;endopeptidase activity;hydrolase activity;peptidase activity;threonine-type peptidase activity;catalytic activity;threonine-type endopeptidase activity;	intracellular;protein complex;proteasome complex;macromolecular complex;cell part;cell;intracellular part;cellular_component;proteasome core complex;	K02735	PSMB3:20S proteasome subunit beta 3 [EC:3.4.25.1];	Proteasome ;	IPR001353;IPR029055;IPR023333;	Proteasome, subunit alpha/beta;Nucleophile aminohydrolases, N-terminal;Proteasome B-type subunit;
Cluster 2	23	23	5.20388	G5A3M3	Putative uncharacterized protein	PHYSODRAFT_352502	1	peroxisome	biological_process;regulation of molecular function;regulation of biological process;metabolic process;regulation of metabolic process;biological regulation;regulation of catalytic activity;regulation of protein metabolic process;organic substance catabolic process;catabolic process;macromolecule catabolic process;regulation of macromolecule metabolic process;regulation of primary metabolic proce…	molecular_function;enzyme regulator activity;	intracellular;protein complex;macromolecular complex;cell part;cell;intracellular part;cellular_component;proteasome complex;	K03032	PSMD1:26S proteasome regulatory subunit N2;PSMD1:26S proteasome regulatory subunit N2;	Epstein-Barr virus infection ;Proteasome ;	IPR016024;IPR011989;	Armadillo-type fold;Armadillo-like helical;
Cluster 2	23	26	4.80194	G4ZEU1	Proteasome subunit beta type	PHYSODRAFT_285863	2	cytosol	cellular macromolecule catabolic process;organic substance catabolic process;cellular macromolecule metabolic process;cellular process;catabolic process;macromolecule catabolic process;protein catabolic process;biological_process;metabolic process;proteolysis;cellular catabolic process;cellular protein catabolic process;organic substance metabolic process;cellular protein metabolic process;cellul…	peptidase activity, acting on L-amino acid peptides;molecular_function;endopeptidase activity;hydrolase activity;peptidase activity;threonine-type peptidase activity;catalytic activity;threonine-type endopeptidase activity;	intracellular;cell part;cell;intracellular part;cellular_component;cytoplasm;organelle;membrane-bounded organelle;intracellular organelle;intracellular membrane-bounded organelle;nucleus;protein complex;proteasome complex;macromolecular complex;proteasome core complex;	K02737	PSMB5:20S proteasome subunit beta 5 [EC:3.4.25.1];	Proteasome ;	IPR023333;IPR001353;IPR016050;IPR029055;IPR000243;	Proteasome B-type subunit;Proteasome, subunit alpha/beta;Proteasome beta-type subunit, conserved site;Nucleophile aminohydrolases, N-terminal;Peptidase T1A, proteasome beta-subunit;
Cluster 2	23	24	5.20194	G4ZZH3	Putative uncharacterized protein (Fragment)	PHYSODRAFT_361753	3	extracellular	biological_process;regulation of molecular function;regulation of biological process;metabolic process;regulation of metabolic process;biological regulation;regulation of catalytic activity;regulation of protein metabolic process;organic substance catabolic process;catabolic process;macromolecule catabolic process;regulation of macromolecule metabolic process;regulation of primary metabolic proce…	molecular_function;enzyme regulator activity;	intracellular;protein complex;macromolecular complex;cell part;cell;intracellular part;cellular_component;proteasome complex;	K03033	PSMD3:26S proteasome regulatory subunit N3;PSMD3:26S proteasome regulatory subunit N3;	Epstein-Barr virus infection ;Proteasome ;	IPR013143;IPR013586;IPR011991;IPR000717;	PCI/PINT associated module;26S proteasome regulatory subunit, C-terminal;Winged helix-turn-helix DNA-binding domain;Proteasome component (PCI) domain;
Cluster 2	23	24	5.20194	G4YLX3	Putative uncharacterized protein	PHYSODRAFT_348875	1	nuclear	0	0	0	K03036	PSMD11:26S proteasome regulatory subunit N6;PSMD11:26S proteasome regulatory subunit N6;	Epstein-Barr virus infection ;Proteasome ;	IPR000717;IPR011991;IPR011990;IPR013143;	Proteasome component (PCI) domain;Winged helix-turn-helix DNA-binding domain;Tetratricopeptide-like helical domain;PCI/PINT associated module;
Cluster 2	23	24	5.20194	G4YXL1	Putative uncharacterized protein	PHYSODRAFT_554654	3	cytosol	0	0	0	K03039	PSMD13:26S proteasome regulatory subunit N9;PSMD13:26S proteasome regulatory subunit N9;	Epstein-Barr virus infection ;Proteasome ;	IPR000717;IPR011991;	Proteasome component (PCI) domain;Winged helix-turn-helix DNA-binding domain;
Cluster 2	23	24	4.75534	G4ZMP2	Putative uncharacterized protein	PHYSODRAFT_546373	3	cytosol	biological_process;organic substance catabolic process;metabolic process;catabolic process;macromolecule catabolic process;organic substance metabolic process;macromolecule metabolic process;protein metabolic process;primary metabolic process;protein catabolic process;	purine ribonucleotide binding;anion binding;ribonucleotide binding;small molecule binding;ion binding;ribonucleoside binding;purine ribonucleoside triphosphate binding;carbohydrate derivative binding;adenyl ribonucleotide binding;nucleoside phosphate binding;molecular_function;nucleotide binding;nucleoside binding;adenyl nucleotide binding;heterocyclic compound binding;binding;purine nucleoside b…	intracellular;cell part;cell;intracellular part;cellular_component;cytoplasm;	K03066	PSMC5:26S proteasome regulatory subunit T6;PSMC5:26S proteasome regulatory subunit T6;	Epstein-Barr virus infection ;Proteasome ;	IPR027417;IPR003593;IPR005937;IPR003959;IPR003960;	P-loop containing nucleoside triphosphate hydrolase;AAA+ ATPase domain;26S proteasome subunit P45;ATPase, AAA-type, core;ATPase, AAA-type, conserved site;
Cluster 2	23	27	4.64078	G4ZDB7	Proteasome subunit alpha type	PHYSODRAFT_285915	2	cytosol	cellular macromolecule catabolic process;organic substance catabolic process;cellular macromolecule metabolic process;cellular process;catabolic process;macromolecule catabolic process;modification-dependent macromolecule catabolic process;protein catabolic process;biological_process;modification-dependent protein catabolic process;proteolysis involved in cellular protein catabolic process;metabo…	peptidase activity, acting on L-amino acid peptides;molecular_function;endopeptidase activity;hydrolase activity;peptidase activity;threonine-type peptidase activity;catalytic activity;threonine-type endopeptidase activity;	intracellular;cell part;cell;intracellular part;cellular_component;cytoplasm;organelle;membrane-bounded organelle;intracellular organelle;intracellular membrane-bounded organelle;nucleus;protein complex;proteasome complex;proteasome core complex;macromolecular complex;proteasome core complex, alpha-subunit complex;	K02730	PSMA6:20S proteasome subunit alpha 1 [EC:3.4.25.1];	Proteasome ;	IPR000426;IPR029055;IPR001353;IPR023332;	Proteasome alpha-subunit, N-terminal domain;Nucleophile aminohydrolases, N-terminal;Proteasome, subunit alpha/beta;Proteasome A-type subunit;
Cluster 2	23	26	4.86796	G4Z2L8	Putative uncharacterized protein	PHYSODRAFT_285612	4	cytosol	biological_process;organic substance catabolic process;metabolic process;catabolic process;macromolecule catabolic process;organic substance metabolic process;macromolecule metabolic process;protein metabolic process;primary metabolic process;protein catabolic process;	purine ribonucleotide binding;anion binding;ribonucleotide binding;small molecule binding;ion binding;ribonucleoside binding;purine ribonucleoside triphosphate binding;carbohydrate derivative binding;adenyl ribonucleotide binding;nucleoside phosphate binding;molecular_function;nucleotide binding;nucleoside binding;adenyl nucleotide binding;heterocyclic compound binding;binding;purine nucleoside b…	intracellular;cell part;cell;intracellular part;cellular_component;cytoplasm;	K03061	PSMC2:26S proteasome regulatory subunit T1;PSMC2:26S proteasome regulatory subunit T1;	Epstein-Barr virus infection ;Proteasome ;	IPR003959;IPR003960;IPR027417;IPR003593;IPR005937;	ATPase, AAA-type, core;ATPase, AAA-type, conserved site;P-loop containing nucleoside triphosphate hydrolase;AAA+ ATPase domain;26S proteasome subunit P45;
Cluster 3	7	9	5.21748	G4YFH0	Putative uncharacterized protein	PHYSODRAFT_284033	1	chloroplast	cellular process;phosphate-containing compound metabolic process;generation of precursor metabolites and energy;phosphorus metabolic process;oxidative phosphorylation;respiratory electron transport chain;phosphorylation;biological_process;cellular respiration;ATP synthesis coupled electron transport;single-organism metabolic process;mitochondrial ATP synthesis coupled electron transport;metabolic…	transporter activity;ion transmembrane transporter activity;hydrogen ion transmembrane transporter activity;transmembrane transporter activity;oxidoreductase activity, acting on diphenols and related = substances as donors;monovalent inorganic cation transmembrane transporter activity;cation transmembrane transporter activity;catalytic activity;molecular_function;inorganic cation transmembrane tr…	0	K00417	QCR7:ubiquinol-cytochrome c reductase subunit 7;QCR7:ubiquinol-cytochrome c reductase subunit 7;QCR7:ubiquinol-cytochrome c reductase subunit 7;QCR7:ubiquinol-cytochrome c reductase subunit 7;QCR7:ubiquinol-cytochrome c reductase subunit 7;QCR7:ubiquinol-cytochrome c reductase subunit 7;QCR7:ubiquinol-cytochrome c reductase subunit 7;	Metabolic pathways ;Huntington's disease ;Oxidative phosphorylation ;Alzheimer's disease ;Parkinson's disease ;Non-alcoholic fatty liver disease (NAFLD) ;Cardiac muscle contraction ;	IPR003197;	Cytochrome b-c1 complex subunit 7;
Cluster 3	7	13	5.17476	G4ZP25	Putative uncharacterized protein	PHYSODRAFT_545625	2	mitochondria	biological_process;metabolic process;organic substance metabolic process;macromolecule metabolic process;protein metabolic process;primary metabolic process;proteolysis;	peptidase activity, acting on L-amino acid peptides;molecular_function;endopeptidase activity;hydrolase activity;peptidase activity;catalytic activity;metallopeptidase activity;metalloendopeptidase activity;binding;cation binding;ion binding;transition metal ion binding;metal ion binding;zinc ion binding;	0	0	0	0	IPR011237;IPR011249;IPR011765;IPR007863;IPR001431;	Peptidase M16 domain;Metalloenzyme, LuxS/M16 peptidase-like;Peptidase M16, N-terminal;Peptidase M16, C-terminal domain;Peptidase M16, zinc-binding site;
Cluster 3	6.23636	10	5.59029	G4ZRU3	Putative uncharacterized protein	PHYSODRAFT_355035	3	cytosol	energy coupled proton transmembrane transport, against = electrochemical gradient;single-organism transport;cellular process;single-organism process;single-organism cellular process;transmembrane transport;establishment of localization;monovalent inorganic cation transport;biological_process;ion transmembrane transport;hydrogen transport;transport;cation transport;proton transport;localization;io…	transporter activity;hydrolase activity, acting on acid anhydrides;ATPase activity, coupled;ion transmembrane transporter activity;hydrogen ion transmembrane transporter activity;monovalent inorganic cation transmembrane transporter activity;cation transmembrane transporter activity;ATPase activity, coupled to transmembrane movement of substances;ATPase activity, coupled to transmembrane movement…	protein complex;membrane;macromolecular complex;proton-transporting two-sector ATPase complex;cellular_component;membrane part;proton-transporting two-sector ATPase complex, catalytic domain;	K02150	ATPeV1E:V-type H+-transporting ATPase subunit E;ATPeV1E:V-type H+-transporting ATPase subunit E;ATPeV1E:V-type H+-transporting ATPase subunit E;ATPeV1E:V-type H+-transporting ATPase subunit E;ATPeV1E:V-type H+-transporting ATPase subunit E;ATPeV1E:V-type H+-transporting ATPase subunit E;ATPeV1E:V-type H+-transporting ATPase subunit E;ATPeV1E:V-type H+-transporting ATPase subunit E;	Metabolic pathways ;Oxidative phosphorylation ;Phagosome ;Synaptic vesicle cycle ;Vibrio cholerae infection ;Epithelial cell signaling in Helicobacter pylori infection ;Rheumatoid arthritis ;Collecting duct acid secretion ;	IPR002842;	ATPase, V1/A1 complex, subunit E;
Cluster 3	7	11	4.65243	G5A7P6	ATP synthase alpha subunit	PHYSODRAFT_348089	1	mitochondria	nitrogen compound metabolic process;purine nucleoside triphosphate biosynthetic process;purine ribonucleoside biosynthetic process;ribonucleoside triphosphate biosynthetic process;purine nucleoside triphosphate metabolic process;nucleoside triphosphate biosynthetic process;phosphate-containing compound metabolic process;purine ribonucleoside triphosphate biosynthetic process;nucleoside triphospha…	purine ribonucleotide binding;anion binding;ribonucleotide binding;small molecule binding;ion binding;ribonucleoside binding;purine ribonucleoside triphosphate binding;carbohydrate derivative binding;adenyl ribonucleotide binding;nucleoside phosphate binding;molecular_function;nucleotide binding;nucleoside binding;adenyl nucleotide binding;heterocyclic compound binding;binding;purine nucleoside b…	intracellular;proton-transporting ATP synthase complex;protein complex;membrane;macromolecular complex;cell part;cell;proton-transporting two-sector ATPase complex;intracellular part;cellular_component;membrane part;proton-transporting two-sector ATPase complex, catalytic domain;proton-transporting ATP synthase complex, catalytic core F(1);	K02111	ATPF1A:F-type H+-transporting ATPase subunit alpha [EC:3.6.3.14];ATPF1A:F-type H+-transporting ATPase subunit alpha [EC:3.6.3.14];ATPF1A:F-type H+-transporting ATPase subunit alpha [EC:3.6.3.14];	Metabolic pathways ;Oxidative phosphorylation ;Photosynthesis ;	IPR000194;IPR023366;IPR027417;IPR004100;	ATPase, F1/V1/A1 complex, alpha/beta subunit, nucleotide-binding domain;ATP synthase subunit alpha-like domain;P-loop containing nucleoside triphosphate hydrolase;ATPase, F1 complex alpha/beta subunit, N-terminal domain;
Cluster 3	7	7	5.73398	G4ZDJ8	Putative uncharacterized protein	PHYSODRAFT_285992	3	nuclear	biological_process;single-organism metabolic process;cellular process;metabolic process;generation of precursor metabolites and energy;cellular metabolic process;oxidation-reduction process;electron transport chain;	molecular_function;oxidoreductase activity;catalytic activity;oxidoreductase activity, acting on NAD(P)H;	organelle envelope;mitochondrial membrane;cell;mitochondrial envelope;cellular_component;intracellular membrane-bounded organelle;envelope;mitochondrion;intracellular;cytoplasmic part;cytoplasm;membrane;organelle;organelle inner membrane;organelle membrane;mitochondrial part;membrane-bounded organelle;intracellular organelle part;cell part;intracellular organelle;intracellular part;organelle part…	K03937	NDUFS4:NADH dehydrogenase (ubiquinone) Fe-S protein 4;NDUFS4:NADH dehydrogenase (ubiquinone) Fe-S protein 4;NDUFS4:NADH dehydrogenase (ubiquinone) Fe-S protein 4;NDUFS4:NADH dehydrogenase (ubiquinone) Fe-S protein 4;NDUFS4:NADH dehydrogenase (ubiquinone) Fe-S protein 4;NDUFS4:NADH dehydrogenase (ubiquinone) Fe-S protein 4;	Metabolic pathways ;Huntington's disease ;Oxidative phosphorylation ;Alzheimer's disease ;Parkinson's disease ;Non-alcoholic fatty liver disease (NAFLD) ;	IPR006885;	NADH dehydrogenase ubiquinone Fe-S protein 4, mitochondrial;
Cluster 3	7	10	5.72816	G4ZUD2	Putative uncharacterized protein	PHYSODRAFT_354988	3	mitochondria	biological_process;cellular respiration;single-organism metabolic process;cellular process;metabolic process;generation of precursor metabolites and energy;electron transport chain;cellular metabolic process;energy derivation by oxidation of organic compounds;oxidation-reduction process;respiratory electron transport chain;	molecular_function;oxidoreductase activity;catalytic activity;oxidoreductase activity, acting on NAD(P)H;	organelle envelope;mitochondrial membrane;cell;mitochondrial envelope;cellular_component;intracellular membrane-bounded organelle;envelope;mitochondrion;intracellular;cytoplasmic part;cytoplasm;membrane;organelle;organelle inner membrane;organelle membrane;mitochondrial part;membrane-bounded organelle;intracellular organelle part;cell part;intracellular organelle;intracellular part;organelle part…	K03949	NDUFA5:NADH dehydrogenase (ubiquinone) 1 alpha subcomplex subunit 5;NDUFA5:NADH dehydrogenase (ubiquinone) 1 alpha subcomplex subunit 5;NDUFA5:NADH dehydrogenase (ubiquinone) 1 alpha subcomplex subunit 5;NDUFA5:NADH dehydrogenase (ubiquinone) 1 alpha subcomplex subunit 5;NDUFA5:NADH dehydrogenase (ubiquinone) 1 alpha subcomplex subunit 5;NDUFA5:NADH dehydrogenase (ubiquinone) 1 alpha subcomplex s…	Metabolic pathways ;Huntington's disease ;Oxidative phosphorylation ;Alzheimer's disease ;Parkinson's disease ;Non-alcoholic fatty liver disease (NAFLD) ;	IPR006806;	ETC complex I subunit;
Cluster 3	6.23636	13	5.40388	G5A3B2	ATP synthase subunit beta	PHYSODRAFT_355840	1	mitochondria	energy coupled proton transmembrane transport, against = electrochemical gradient;single-organism transport;cellular process;single-organism process;single-organism cellular process;transmembrane transport;establishment of localization;monovalent inorganic cation transport;biological_process;ion transmembrane transport;hydrogen transport;transport;cation transport;proton transport;localization;io…	purine ribonucleotide binding;anion binding;ribonucleotide binding;small molecule binding;ion binding;ribonucleoside binding;purine ribonucleoside triphosphate binding;carbohydrate derivative binding;adenyl ribonucleotide binding;nucleoside phosphate binding;molecular_function;nucleotide binding;nucleoside binding;adenyl nucleotide binding;heterocyclic compound binding;binding;purine nucleoside b…	intracellular;proton-transporting ATP synthase complex;protein complex;membrane;macromolecular complex;cell part;cell;proton-transporting two-sector ATPase complex;intracellular part;cellular_component;membrane part;proton-transporting two-sector ATPase complex, catalytic domain;proton-transporting ATP synthase complex, catalytic core F(1);	K02133	ATPeF1B:F-type H+-transporting ATPase subunit beta [EC:3.6.3.14];ATPeF1B:F-type H+-transporting ATPase subunit beta [EC:3.6.3.14];ATPeF1B:F-type H+-transporting ATPase subunit beta [EC:3.6.3.14];ATPeF1B:F-type H+-transporting ATPase subunit beta [EC:3.6.3.14];ATPeF1B:F-type H+-transporting ATPase subunit beta [EC:3.6.3.14];	Metabolic pathways ;Huntington's disease ;Oxidative phosphorylation ;Alzheimer's disease ;Parkinson's disease ;	IPR003593;IPR005722;IPR020003;IPR024034;IPR000194;IPR004100;IPR027417;IPR000793;	AAA+ ATPase domain;ATPase, F1 complex, beta subunit;ATPase, alpha/beta subunit, nucleotide-binding domain, active site;ATPase, F1 complex beta subunit/V1 complex, C-terminal;ATPase, F1/V1/A1 complex, alpha/beta subunit, nucleotide-binding domain;ATPase, F1 complex alpha/beta subunit, N-terminal domain;P-loop containing nucleoside triphosphate hydrolase;ATPase, F1/V1/A1 complex, alpha/beta subunit…
Cluster 3	7	18	5.1165	G5AHH7	Putative uncharacterized protein	PHYSODRAFT_356216	1	chloroplast		molecular_function;electron carrier activity;binding;heterocyclic compound binding;organic cyclic compound binding;tetrapyrrole binding;heme binding;cation binding;ion binding;transition metal ion binding;metal ion binding;iron ion binding;	0	K00413	CYC1:ubiquinol-cytochrome c reductase cytochrome c1 subunit;CYC1:ubiquinol-cytochrome c reductase cytochrome c1 subunit;CYC1:ubiquinol-cytochrome c reductase cytochrome c1 subunit;CYC1:ubiquinol-cytochrome c reductase cytochrome c1 subunit;CYC1:ubiquinol-cytochrome c reductase cytochrome c1 subunit;CYC1:ubiquinol-cytochrome c reductase cytochrome c1 subunit;CYC1:ubiquinol-cytochrome c reductase c…	Metabolic pathways ;Huntington's disease ;Oxidative phosphorylation ;Alzheimer's disease ;Parkinson's disease ;Non-alcoholic fatty liver disease (NAFLD) ;Two-component system ;Cardiac muscle contraction ;	IPR002326;IPR021157;IPR009056;	Cytochrome c1;Cytochrome c1, transmembrane anchor, C-terminal;Cytochrome c-like domain;
Cluster 3	6.53333	9	5.59223	G4ZIG8	Putative uncharacterized protein	PHYSODRAFT_351065	1	cytoskeleton	energy coupled proton transmembrane transport, against = electrochemical gradient;single-organism transport;cellular process;single-organism process;single-organism cellular process;transmembrane transport;establishment of localization;monovalent inorganic cation transport;biological_process;ion transmembrane transport;hydrogen transport;transport;cation transport;proton transport;localization;io…	molecular_function;transporter activity;ion transmembrane transporter activity;inorganic cation transmembrane transporter activity;substrate-specific transmembrane transporter activity;transmembrane transporter activity;substrate-specific transporter activity;cation transmembrane transporter activity;monovalent inorganic cation transmembrane transporter activity;hydrogen ion transmembrane transpo…	protein complex;proton-transporting V-type ATPase complex;proton-transporting two-sector ATPase complex, proton-transporting = domain;membrane;macromolecular complex;proton-transporting two-sector ATPase complex;cellular_component;membrane part;proton-transporting V-type ATPase, V0 domain;	K02146	ATPeV0D:V-type H+-transporting ATPase subunit d;ATPeV0D:V-type H+-transporting ATPase subunit d;ATPeV0D:V-type H+-transporting ATPase subunit d;ATPeV0D:V-type H+-transporting ATPase subunit d;ATPeV0D:V-type H+-transporting ATPase subunit d;ATPeV0D:V-type H+-transporting ATPase subunit d;ATPeV0D:V-type H+-transporting ATPase subunit d;ATPeV0D:V-type H+-transporting ATPase subunit d;ATPeV0D:V-type …	Metabolic pathways ;Oxidative phosphorylation ;Viral carcinogenesis ;Lysosome ;Phagosome ;Synaptic vesicle cycle ;Tuberculosis ;Vibrio cholerae infection ;Epithelial cell signaling in Helicobacter pylori infection ;Rheumatoid arthritis ;Collecting duct acid secretion ;	IPR002843;	ATPase, V0 complex, c/d subunit;
Cluster 3	7	10	6.32039	G4YU86	Pyrophosphatase	PHYSODRAFT_255048	3	plasma membrane	biological_process;single-organism transport;single-organism process;hydrogen transport;transport;establishment of localization;cation transport;monovalent inorganic cation transport;localization;ion transport;proton transport;	transporter activity;molecular_function;primary active transmembrane transporter activity;pyrophosphatase activity;P-P-bond-hydrolysis-driven transmembrane transporter activity;hydrolase activity, acting on acid anhydrides;hydrolase activity;transmembrane transporter activity;active transmembrane transporter activity;catalytic activity;hydrolase activity, acting on acid anhydrides, in = phosphoru…	cellular_component;membrane;	K01507	ppa:inorganic pyrophosphatase [EC:3.6.1.1];	Oxidative phosphorylation ;	IPR004131;	Pyrophosphate-energised proton pump;
Cluster 3	6.23636	10	5.59029	G5A3G2	Putative uncharacterized protein	PHYSODRAFT_361923	1	mitochondria		transporter activity;primary active transmembrane transporter activity;nucleoside-triphosphatase activity;P-P-bond-hydrolysis-driven transmembrane transporter activity;hydrolase activity, acting on acid anhydrides;ATPase activity, coupled;transmembrane transporter activity;active transmembrane transporter activity;hydrolase activity, acting on acid anhydrides, in = phosphorus-containing anhydride…	0	K02149	ATPeV1D:V-type H+-transporting ATPase subunit D;ATPeV1D:V-type H+-transporting ATPase subunit D;ATPeV1D:V-type H+-transporting ATPase subunit D;ATPeV1D:V-type H+-transporting ATPase subunit D;ATPeV1D:V-type H+-transporting ATPase subunit D;ATPeV1D:V-type H+-transporting ATPase subunit D;ATPeV1D:V-type H+-transporting ATPase subunit D;ATPeV1D:V-type H+-transporting ATPase subunit D;	Metabolic pathways ;Oxidative phosphorylation ;Phagosome ;Synaptic vesicle cycle ;Vibrio cholerae infection ;Epithelial cell signaling in Helicobacter pylori infection ;Rheumatoid arthritis ;Collecting duct acid secretion ;	IPR002699;	ATPase, V1 complex, subunit D;
Cluster 3	6.53333	9	5.59223	G4ZFV9	Putative uncharacterized protein	PHYSODRAFT_300022	2	cytosol	energy coupled proton transmembrane transport, against = electrochemical gradient;single-organism transport;cellular process;single-organism process;single-organism cellular process;transmembrane transport;establishment of localization;monovalent inorganic cation transport;biological_process;ion transmembrane transport;hydrogen transport;transport;cation transport;proton transport;localization;io…	purine ribonucleotide binding;anion binding;ribonucleotide binding;small molecule binding;ion binding;ribonucleoside binding;purine ribonucleoside triphosphate binding;carbohydrate derivative binding;adenyl ribonucleotide binding;nucleoside phosphate binding;molecular_function;nucleotide binding;nucleoside binding;adenyl nucleotide binding;heterocyclic compound binding;binding;purine nucleoside b…	protein complex;proton-transporting V-type ATPase complex;membrane;macromolecular complex;proton-transporting two-sector ATPase complex;cellular_component;membrane part;proton-transporting two-sector ATPase complex, catalytic domain;proton-transporting V-type ATPase, V1 domain;	K02145	ATPeV1A:V-type H+-transporting ATPase subunit A [EC:3.6.3.14];ATPeV1A:V-type H+-transporting ATPase subunit A [EC:3.6.3.14];ATPeV1A:V-type H+-transporting ATPase subunit A [EC:3.6.3.14];ATPeV1A:V-type H+-transporting ATPase subunit A [EC:3.6.3.14];ATPeV1A:V-type H+-transporting ATPase subunit A [EC:3.6.3.14];ATPeV1A:V-type H+-transporting ATPase subunit A [EC:3.6.3.14];ATPeV1A:V-type H+-transport…	Metabolic pathways ;Oxidative phosphorylation ;Phagosome ;Synaptic vesicle cycle ;Vibrio cholerae infection ;Epithelial cell signaling in Helicobacter pylori infection ;Rheumatoid arthritis ;Collecting duct acid secretion ;	IPR005725;IPR024034;IPR000194;IPR000793;IPR004100;IPR027417;	ATPase, V1 complex, subunit A;ATPase, F1 complex beta subunit/V1 complex, C-terminal;ATPase, F1/V1/A1 complex, alpha/beta subunit, nucleotide-binding domain;ATPase, F1/V1/A1 complex, alpha/beta subunit, C-terminal;ATPase, F1 complex alpha/beta subunit, N-terminal domain;P-loop containing nucleoside triphosphate hydrolase;
Cluster 3	7	10	6.32039	G4YSW0	Putative uncharacterized protein	PHYSODRAFT_297061	1	mitochondria	biological_process;single-organism transport;single-organism process;hydrogen transport;transport;establishment of localization;cation transport;monovalent inorganic cation transport;localization;ion transport;proton transport;	transporter activity;molecular_function;primary active transmembrane transporter activity;pyrophosphatase activity;P-P-bond-hydrolysis-driven transmembrane transporter activity;hydrolase activity, acting on acid anhydrides;hydrolase activity;transmembrane transporter activity;active transmembrane transporter activity;catalytic activity;hydrolase activity, acting on acid anhydrides, in = phosphoru…	cellular_component;membrane;	K01507	ppa:inorganic pyrophosphatase [EC:3.6.1.1];	Oxidative phosphorylation ;	IPR004131;	Pyrophosphate-energised proton pump;
Cluster 3	7	9	5.7301	G5AEB4	Putative uncharacterized protein	PHYSODRAFT_566176	1	mitochondria		molecular_function;catalytic activity;oxidoreductase activity;	0	K03943	NDUFV2:NADH dehydrogenase (ubiquinone) flavoprotein 2 [EC:1.6.5.3 1.6.99.3];NDUFV2:NADH dehydrogenase (ubiquinone) flavoprotein 2 [EC:1.6.5.3 1.6.99.3];NDUFV2:NADH dehydrogenase (ubiquinone) flavoprotein 2 [EC:1.6.5.3 1.6.99.3];NDUFV2:NADH dehydrogenase (ubiquinone) flavoprotein 2 [EC:1.6.5.3 1.6.99.3];NDUFV2:NADH dehydrogenase (ubiquinone) flavoprotein 2 [EC:1.6.5.3 1.6.99.3];NDUFV2:NADH dehydro…	Metabolic pathways ;Huntington's disease ;Oxidative phosphorylation ;Alzheimer's disease ;Parkinson's disease ;Non-alcoholic fatty liver disease (NAFLD) ;	IPR012336;IPR002023;	Thioredoxin-like fold;NADH-quinone oxidoreductase subunit E-like;
Cluster 3	7	12	4.85243	G4ZUE3	Acyl carrier protein	PHYSODRAFT_286616	2	chloroplast	lipid metabolic process;lipid biosynthetic process;organic substance biosynthetic process;biosynthetic process;cellular process;small molecule biosynthetic process;oxoacid metabolic process;organic acid metabolic process;small molecule metabolic process;biological_process;monocarboxylic acid metabolic process;organic acid biosynthetic process;monocarboxylic acid biosynthetic process;single-organi…	0	0	K03955	NDUFAB1:NADH dehydrogenase (ubiquinone) 1 alpha/beta subcomplex 1;NDUFAB1:NADH dehydrogenase (ubiquinone) 1 alpha/beta subcomplex 1;NDUFAB1:NADH dehydrogenase (ubiquinone) 1 alpha/beta subcomplex 1;NDUFAB1:NADH dehydrogenase (ubiquinone) 1 alpha/beta subcomplex 1;NDUFAB1:NADH dehydrogenase (ubiquinone) 1 alpha/beta subcomplex 1;NDUFAB1:NADH dehydrogenase (ubiquinone) 1 alpha/beta subcomplex 1;	Metabolic pathways ;Huntington's disease ;Oxidative phosphorylation ;Alzheimer's disease ;Parkinson's disease ;Non-alcoholic fatty liver disease (NAFLD) ;	IPR006162;IPR003231;IPR009081;	Phosphopantetheine attachment site;Acyl carrier protein (ACP);Acyl carrier protein-like;
Cluster 3	6.23636	12	5.5301	G4ZSH2	ATP synthase gamma subunit	PHYSODRAFT_355043	5	chloroplast	nitrogen compound metabolic process;purine nucleoside triphosphate biosynthetic process;purine ribonucleoside biosynthetic process;ribonucleoside triphosphate biosynthetic process;purine nucleoside triphosphate metabolic process;nucleoside triphosphate biosynthetic process;phosphate-containing compound metabolic process;purine ribonucleoside triphosphate biosynthetic process;nucleoside triphospha…	transporter activity;hydrolase activity, acting on acid anhydrides;ATPase activity, coupled;ion transmembrane transporter activity;hydrogen ion transmembrane transporter activity;monovalent inorganic cation transmembrane transporter activity;cation transmembrane transporter activity;ATPase activity, coupled to transmembrane movement of substances;ATPase activity, coupled to transmembrane movement…	intracellular;proton-transporting ATP synthase complex;protein complex;membrane;macromolecular complex;cell part;cell;proton-transporting two-sector ATPase complex;intracellular part;cellular_component;membrane part;proton-transporting two-sector ATPase complex, catalytic domain;proton-transporting ATP synthase complex, catalytic core F(1);	K02136	ATPeF1G:F-type H+-transporting ATPase subunit gamma;ATPeF1G:F-type H+-transporting ATPase subunit gamma;ATPeF1G:F-type H+-transporting ATPase subunit gamma;ATPeF1G:F-type H+-transporting ATPase subunit gamma;ATPeF1G:F-type H+-transporting ATPase subunit gamma;	Metabolic pathways ;Huntington's disease ;Oxidative phosphorylation ;Alzheimer's disease ;Parkinson's disease ;	IPR000131;IPR023633;IPR023632;	ATPase, F1 complex, gamma subunit;ATPase, F1 complex, gamma subunit domain;ATPase, F1 complex, gamma subunit conserved site;
Cluster 3	6.53333	9	5.59223	G4ZPB3	Putative uncharacterized protein	PHYSODRAFT_505321	3	cytosol	energy coupled proton transmembrane transport, against = electrochemical gradient;single-organism transport;cellular process;single-organism process;single-organism cellular process;transmembrane transport;establishment of localization;monovalent inorganic cation transport;biological_process;ion transmembrane transport;hydrogen transport;transport;cation transport;proton transport;localization;io…	transporter activity;hydrolase activity, acting on acid anhydrides;ATPase activity, coupled;ion transmembrane transporter activity;hydrogen ion transmembrane transporter activity;monovalent inorganic cation transmembrane transporter activity;cation transmembrane transporter activity;ATPase activity, coupled to transmembrane movement of substances;ATPase activity, coupled to transmembrane movement…	vacuole;vacuolar membrane;proton-transporting V-type ATPase complex;cell;proton-transporting two-sector ATPase complex;proton-transporting V-type ATPase, V1 domain;cellular_component;intracellular membrane-bounded organelle;intracellular;cytoplasmic part;protein complex;cytoplasm;organelle;membrane;macromolecular complex;intracellular organelle part;cell part;vacuolar part;organelle membrane;memb…	K02144	ATPeV1H:V-type H+-transporting ATPase subunit H;ATPeV1H:V-type H+-transporting ATPase subunit H;ATPeV1H:V-type H+-transporting ATPase subunit H;ATPeV1H:V-type H+-transporting ATPase subunit H;ATPeV1H:V-type H+-transporting ATPase subunit H;ATPeV1H:V-type H+-transporting ATPase subunit H;ATPeV1H:V-type H+-transporting ATPase subunit H;ATPeV1H:V-type H+-transporting ATPase subunit H;ATPeV1H:V-type …	Metabolic pathways ;Oxidative phosphorylation ;Lysosome ;Phagosome ;Synaptic vesicle cycle ;Tuberculosis ;Vibrio cholerae infection ;Epithelial cell signaling in Helicobacter pylori infection ;Rheumatoid arthritis ;	IPR004908;IPR011989;IPR011987;IPR016024;IPR000225;	ATPase, V1 complex, subunit H;Armadillo-like helical;ATPase, V1 complex, subunit H, C-terminal;Armadillo-type fold;Armadillo;
Cluster 3	7	10	5.72816	G4YYY0	Putative uncharacterized protein (Fragment)	PHYSODRAFT_483267	1	mitochondria		NADH dehydrogenase activity;molecular_function;oxidoreductase activity, acting on NAD(P)H, quinone or similar = compound as acceptor;oxidoreductase activity, acting on NAD(P)H;NADH dehydrogenase (quinone) activity;oxidoreductase activity;catalytic activity;NADH dehydrogenase (ubiquinone) activity;	intracellular;cytoplasmic part;cytoplasm;organelle;membrane-bounded organelle;cell part;cell;intracellular organelle;intracellular part;cellular_component;intracellular membrane-bounded organelle;mitochondrion;	K03963	NDUFB7:NADH dehydrogenase (ubiquinone) 1 beta subcomplex subunit 7;NDUFB7:NADH dehydrogenase (ubiquinone) 1 beta subcomplex subunit 7;NDUFB7:NADH dehydrogenase (ubiquinone) 1 beta subcomplex subunit 7;NDUFB7:NADH dehydrogenase (ubiquinone) 1 beta subcomplex subunit 7;NDUFB7:NADH dehydrogenase (ubiquinone) 1 beta subcomplex subunit 7;NDUFB7:NADH dehydrogenase (ubiquinone) 1 beta subcomplex subunit…	Metabolic pathways ;Huntington's disease ;Oxidative phosphorylation ;Alzheimer's disease ;Parkinson's disease ;Non-alcoholic fatty liver disease (NAFLD) ;	IPR008698;	NADH:ubiquinone oxidoreductase, B18 subunit;
Cluster 4	6	15	3.65049	G4YR88	Putative uncharacterized protein	PHYSODRAFT_284659	3	mitochondria	gene expression;nitrogen compound metabolic process;cellular aromatic compound metabolic process;organic substance biosynthetic process;nucleic acid metabolic process;cellular macromolecule metabolic process;small molecule metabolic process;oxoacid metabolic process;translation;cellular nitrogen compound metabolic process;single-organism metabolic process;cellular macromolecule biosynthetic proce…	purine ribonucleotide binding;anion binding;ribonucleotide binding;small molecule binding;ion binding;ribonucleoside binding;purine ribonucleoside triphosphate binding;carbohydrate derivative binding;adenyl ribonucleotide binding;nucleoside phosphate binding;molecular_function;nucleotide binding;nucleoside binding;adenyl nucleotide binding;heterocyclic compound binding;binding;purine nucleoside b…	intracellular;cell part;cell;intracellular part;cellular_component;cytoplasm;	K01885	EARS:glutamyl-tRNA synthetase [EC:6.1.1.17];EARS:glutamyl-tRNA synthetase [EC:6.1.1.17];EARS:glutamyl-tRNA synthetase [EC:6.1.1.17];EARS:glutamyl-tRNA synthetase [EC:6.1.1.17];	Metabolic pathways ;Biosynthesis of secondary metabolites ;Aminoacyl-tRNA biosynthesis ;Porphyrin and chlorophyll metabolism ;	IPR020056;IPR020059;IPR020058;IPR020061;IPR004526;IPR014729;IPR000924;IPR011035;	Ribosomal protein L25/Gln-tRNA synthetase, beta-barrel domain;Glutamyl/glutaminyl-tRNA synthetase, class Ib, anti-codon binding domain;Glutamyl/glutaminyl-tRNA synthetase, class Ib, catalytic domain;Glutamyl/glutaminyl-tRNA synthetase, class Ib, alpha-bundle domain;Glutamyl-tRNA synthetase, archaeal/eukaryotic cytosolic;Rossmann-like alpha/beta/alpha sandwich fold;Glutamyl/glutaminyl-tRNA synthet…
Cluster 4	6	8	4.56699	G4ZBW3	Putative uncharacterized protein	PHYSODRAFT_557837	4	cytosol	gene expression;nitrogen compound metabolic process;cellular aromatic compound metabolic process;organic substance biosynthetic process;nucleic acid metabolic process;cellular macromolecule metabolic process;small molecule metabolic process;oxoacid metabolic process;translation;cellular nitrogen compound metabolic process;single-organism metabolic process;cellular macromolecule biosynthetic proce…	carboxylic ester hydrolase activity;molecular_function;hydrolase activity;hydrolase activity, acting on ester bonds;catalytic activity;aminoacyl-tRNA editing activity;purine ribonucleotide binding;anion binding;ribonucleotide binding;small molecule binding;ion binding;ribonucleoside binding;purine ribonucleoside triphosphate binding;carbohydrate derivative binding;adenyl ribonucleotide binding;nu…	intracellular;cell part;cell;intracellular part;cellular_component;cytoplasm;	K01870	IARS:isoleucyl-tRNA synthetase [EC:6.1.1.5];	Aminoacyl-tRNA biosynthesis ;	IPR009008;IPR009080;IPR014729;IPR002301;IPR002300;IPR013155;	Valyl/Leucyl/Isoleucyl-tRNA synthetase, editing domain;Aminoacyl-tRNA synthetase, class 1a, anticodon-binding;Rossmann-like alpha/beta/alpha sandwich fold;Isoleucine-tRNA ligase;Aminoacyl-tRNA synthetase, class Ia;Methionyl/Valyl/Leucyl/Isoleucyl-tRNA synthetase, anticodon-binding;
Cluster 4	6	18	3.40583	G4YQU6	DNA-directed RNA polymerase	PHYSODRAFT_538440	2	nuclear	gene expression;nitrogen compound metabolic process;organic substance biosynthetic process;cellular aromatic compound metabolic process;nucleic acid metabolic process;cellular macromolecule metabolic process;cellular nitrogen compound metabolic process;cellular macromolecule biosynthetic process;heterocycle biosynthetic process;cellular metabolic process;macromolecule metabolic process;aromatic c…	molecular_function;binding;heterocyclic compound binding;organic cyclic compound binding;nucleic acid binding;DNA binding;RNA polymerase activity;nucleotidyltransferase activity;catalytic activity;transferase activity;transferase activity, transferring phosphorus-containing groups;DNA-directed RNA polymerase activity;nucleoside binding;small molecule binding;carbohydrate derivative binding;ribonu…	intracellular;organelle;membrane-bounded organelle;cell part;cell;intracellular organelle;intracellular part;cellular_component;intracellular membrane-bounded organelle;nucleus;	K03002	RPA2:DNA-directed RNA polymerase I subunit RPA2 [EC:2.7.7.6];RPA2:DNA-directed RNA polymerase I subunit RPA2 [EC:2.7.7.6];RPA2:DNA-directed RNA polymerase I subunit RPA2 [EC:2.7.7.6];RPA2:DNA-directed RNA polymerase I subunit RPA2 [EC:2.7.7.6];	Metabolic pathways ;Purine metabolism ;Pyrimidine metabolism ;RNA polymerase ;	IPR014724;IPR007120;IPR007121;IPR009674;IPR007641;IPR007642;IPR007644;IPR007645;IPR007647;	RNA polymerase Rpb2, OB-fold;DNA-directed RNA polymerase, subunit 2, domain 6;RNA polymerase, beta subunit, conserved site;RNA polymerase I, Rpa2 specific;RNA polymerase Rpb2, domain 7;RNA polymerase Rpb2, domain 2;RNA polymerase, beta subunit, protrusion;RNA polymerase Rpb2, domain 3;RNA polymerase Rpb2, domain 5;
Cluster 4	6	20	3.68932	G5A2F9	Pyruvate carboxylase	PHYSODRAFT_523127	4	mitochondria	carbohydrate biosynthetic process;biological_process;organic substance biosynthetic process;monosaccharide biosynthetic process;single-organism carbohydrate metabolic process;biosynthetic process;carbohydrate metabolic process;metabolic process;glucose metabolic process;hexose metabolic process;hexose biosynthetic process;organic substance metabolic process;monosaccharide metabolic process;primar…	purine ribonucleotide binding;anion binding;ribonucleotide binding;small molecule binding;ion binding;ribonucleoside binding;purine ribonucleoside triphosphate binding;carbohydrate derivative binding;adenyl ribonucleotide binding;nucleoside phosphate binding;molecular_function;nucleotide binding;nucleoside binding;adenyl nucleotide binding;heterocyclic compound binding;binding;purine nucleoside b…	0	K01958	PC:pyruvate carboxylase [EC:6.4.1.1];PC:pyruvate carboxylase [EC:6.4.1.1];PC:pyruvate carboxylase [EC:6.4.1.1];PC:pyruvate carboxylase [EC:6.4.1.1];PC:pyruvate carboxylase [EC:6.4.1.1];PC:pyruvate carboxylase [EC:6.4.1.1];PC:pyruvate carboxylase [EC:6.4.1.1];	Metabolic pathways ;Microbial metabolism in diverse environments ;Biosynthesis of amino acids ;Carbon metabolism ;Pyruvate metabolism ;Citrate cycle (TCA cycle) ;Carbon fixation pathways in prokaryotes ;	IPR009057;IPR005479;IPR005482;IPR005481;IPR003379;IPR005930;IPR000891;IPR000089;IPR001882;IPR013785;IPR013815;IPR013816;IPR011761;IPR011764;IPR011053;IPR011054;IPR016185;	Homeodomain-like;Carbamoyl-phosphate synthetase large subunit-like, ATP-binding domain;Biotin carboxylase, C-terminal;Carbamoyl-phosphate synthase, large subunit, N-terminal;Carboxylase, conserved domain;Pyruvate carboxylase;Pyruvate carboxyltransferase;Biotin/lipoyl attachment;Biotin-binding site;Aldolase-type TIM barrel;ATP-grasp fold, subdomain 1;ATP-grasp fold, subdomain 2;ATP-grasp fold;Biot…
Cluster 4	5.33333	20	3.86796	G4YQK3	Aspartate aminotransferase	PHYSODRAFT_284595	4	mitochondria	biological_process;metabolic process;biosynthetic process;nitrogen compound metabolic process;organonitrogen compound metabolic process;single-organism metabolic process;cellular process;small molecule metabolic process;organic acid metabolic process;oxoacid metabolic process;organic substance metabolic process;carboxylic acid metabolic process;cellular metabolic process;primary metabolic process…	molecular_function;transferase activity, transferring nitrogenous groups;transaminase activity;catalytic activity;transferase activity;L-aspartate:2-oxoglutarate aminotransferase activity;L-phenylalanine aminotransferase activity;L-phenylalanine:2-oxoglutarate aminotransferase activity;cofactor binding;anion binding;binding;ion binding;pyridoxal phosphate binding;	0	K14455	GOT2:aspartate aminotransferase, mitochondrial [EC:2.6.1.1];GOT2:aspartate aminotransferase, mitochondrial [EC:2.6.1.1];GOT2:aspartate aminotransferase, mitochondrial [EC:2.6.1.1];GOT2:aspartate aminotransferase, mitochondrial [EC:2.6.1.1];GOT2:aspartate aminotransferase, mitochondrial [EC:2.6.1.1];GOT2:aspartate aminotransferase, mitochondrial [EC:2.6.1.1];GOT2:aspartate aminotransferase, mitoch…	Metabolic pathways ;Biosynthesis of secondary metabolites ;Biosynthesis of antibiotics ;Microbial metabolism in diverse environments ;Biosynthesis of amino acids ;Carbon metabolism ;Cysteine and methionine metabolism ;Alanine, aspartate and glutamate metabolism ;2-Oxocarboxylic acid metabolism ;Arginine and proline metabolism ;Carbon fixation in photosynthetic organisms ;Arginine biosynthesis ;Ph…	IPR004839;IPR004838;IPR000796;IPR015421;IPR015424;	Aminotransferase, class I/classII;Aminotransferases, class-I, pyridoxal-phosphate-binding site;Aspartate/other aminotransferase;Pyridoxal phosphate-dependent transferase, major region, subdomain 1;Pyridoxal phosphate-dependent transferase;
Cluster 4	5	12	4.23495	G4YYD6	Putative uncharacterized protein	PHYSODRAFT_485399	6	cytosol	nitrogen compound metabolic process;organic substance biosynthetic process;small molecule biosynthetic process;oxoacid metabolic process;glutamine family amino acid biosynthetic process;small molecule metabolic process;glutamine family amino acid metabolic process;organic acid biosynthetic process;single-organism metabolic process;single-organism biosynthetic process;arginine metabolic process;ce…	molecular_function;ligase activity;catalytic activity;ligase activity, forming carbon-nitrogen bonds;argininosuccinate synthase activity;purine ribonucleotide binding;anion binding;ribonucleotide binding;small molecule binding;ion binding;ribonucleoside binding;purine ribonucleoside triphosphate binding;carbohydrate derivative binding;adenyl ribonucleotide binding;nucleoside phosphate binding;nuc…	0	K01940	argG:argininosuccinate synthase [EC:6.3.4.5];argG:argininosuccinate synthase [EC:6.3.4.5];argG:argininosuccinate synthase [EC:6.3.4.5];argG:argininosuccinate synthase [EC:6.3.4.5];argG:argininosuccinate synthase [EC:6.3.4.5];argG:argininosuccinate synthase [EC:6.3.4.5];	Metabolic pathways ;Biosynthesis of secondary metabolites ;Biosynthesis of antibiotics ;Biosynthesis of amino acids ;Alanine, aspartate and glutamate metabolism ;Arginine biosynthesis ;	IPR001518;IPR018223;IPR023434;IPR014729;IPR024074;	Argininosuccinate synthase;Argininosuccinate synthase, conserved site;Argininosuccinate synthase, type 1 subfamily;Rossmann-like alpha/beta/alpha sandwich fold;Argininosuccinate synthetase, catalytic/multimerisation domain body;
Cluster 4	5	8	4.2466	G4Z1M7	Putative uncharacterized protein	PHYSODRAFT_555969	3	cytosol	nitrogen compound metabolic process;organic substance biosynthetic process;small molecule biosynthetic process;glutamine family amino acid biosynthetic process;oxoacid metabolic process;small molecule metabolic process;glutamine family amino acid metabolic process;organic acid biosynthetic process;single-organism metabolic process;single-organism biosynthetic process;heterocycle biosynthetic proc…	molecular_function;kinase activity;amino acid kinase activity;phosphotransferase activity, carboxyl group as acceptor;catalytic activity;transferase activity;transferase activity, transferring phosphorus-containing groups;glutamate 5-kinase activity;oxidoreductase activity, acting on the aldehyde or oxo group of = donors;oxidoreductase activity, acting on the aldehyde or oxo group of = donors, NA…	intracellular;cell part;cell;intracellular part;cellular_component;cytoplasm;	K12657	ALDH18A1:delta-1-pyrroline-5-carboxylate synthetase [EC:2.7.2.11 1.2.1.41];ALDH18A1:delta-1-pyrroline-5-carboxylate synthetase [EC:2.7.2.11 1.2.1.41];ALDH18A1:delta-1-pyrroline-5-carboxylate synthetase [EC:2.7.2.11 1.2.1.41];ALDH18A1:delta-1-pyrroline-5-carboxylate synthetase [EC:2.7.2.11 1.2.1.41];	Metabolic pathways ;Biosynthesis of secondary metabolites ;Biosynthesis of amino acids ;Arginine and proline metabolism ;	IPR005715;IPR005766;IPR020593;IPR019797;IPR000965;IPR001057;IPR001048;IPR015590;IPR016163;IPR016161;IPR016162;	Glutamate 5-kinase/delta-1-pyrroline-5-carboxylate synthase;Delta l-pyrroline-5-carboxylate synthetase;Gamma-glutamyl phosphate reductase GPR, conserved site;Glutamate 5-kinase, conserved site;Gamma-glutamyl phosphate reductase GPR;Glutamate/acetylglutamate kinase;Aspartate/glutamate/uridylate kinase;Aldehyde dehydrogenase domain;Aldehyde dehydrogenase, C-terminal;Aldehyde/histidinol dehydrogenas…
Cluster 4	6	10	4.56505	G4YRI5	Putative uncharacterized protein	PHYSODRAFT_556175	4	cytosol	gene expression;nitrogen compound metabolic process;cellular aromatic compound metabolic process;organic substance biosynthetic process;nucleic acid metabolic process;cellular macromolecule metabolic process;small molecule metabolic process;oxoacid metabolic process;translation;cellular nitrogen compound metabolic process;single-organism metabolic process;cellular macromolecule biosynthetic proce…	purine ribonucleotide binding;anion binding;ribonucleotide binding;small molecule binding;ion binding;ribonucleoside binding;purine ribonucleoside triphosphate binding;carbohydrate derivative binding;adenyl ribonucleotide binding;nucleoside phosphate binding;molecular_function;nucleotide binding;nucleoside binding;adenyl nucleotide binding;heterocyclic compound binding;binding;purine nucleoside b…	intracellular;cell part;cell;intracellular part;cellular_component;cytoplasm;	K01886	QARS:glutaminyl-tRNA synthetase [EC:6.1.1.18];QARS:glutaminyl-tRNA synthetase [EC:6.1.1.18];	Metabolic pathways ;Aminoacyl-tRNA biosynthesis ;	IPR004514;IPR014729;IPR011035;IPR001412;IPR020061;IPR020056;IPR020058;IPR020059;	Glutamine-tRNA synthetase;Rossmann-like alpha/beta/alpha sandwich fold;Ribosomal protein L25/Gln-tRNA synthetase, anti-codon-binding domain;Aminoacyl-tRNA synthetase, class I, conserved site;Glutamyl/glutaminyl-tRNA synthetase, class Ib, alpha-bundle domain;Ribosomal protein L25/Gln-tRNA synthetase, beta-barrel domain;Glutamyl/glutaminyl-tRNA synthetase, class Ib, catalytic domain;Glutamyl/glutam…
Cluster 4	6	8	4.56893	G4YXG9	Putative uncharacterized protein	PHYSODRAFT_556492	2	chloroplast	gene expression;nitrogen compound metabolic process;cellular aromatic compound metabolic process;organic substance biosynthetic process;nucleic acid metabolic process;cellular macromolecule metabolic process;small molecule metabolic process;oxoacid metabolic process;translation;cellular nitrogen compound metabolic process;single-organism metabolic process;cellular macromolecule biosynthetic proce…	molecular_function;ligase activity;ligase activity, forming carbon-oxygen bonds;catalytic activity;aminoacyl-tRNA ligase activity;ligase activity, forming aminoacyl-tRNA and related compounds;arginine-tRNA ligase activity;purine ribonucleotide binding;anion binding;ribonucleotide binding;small molecule binding;ion binding;ribonucleoside binding;purine ribonucleoside triphosphate binding;carbohydr…	intracellular;cell part;cell;intracellular part;cellular_component;cytoplasm;	K01887	RARS:arginyl-tRNA synthetase [EC:6.1.1.19];	Aminoacyl-tRNA biosynthesis ;	IPR001412;IPR001278;IPR008909;IPR010987;IPR014729;IPR005148;IPR009080;	Aminoacyl-tRNA synthetase, class I, conserved site;Arginine-tRNA ligase;DALR anticodon binding;Glutathione S-transferase, C-terminal-like;Rossmann-like alpha/beta/alpha sandwich fold;Arginyl tRNA synthetase N-terminal domain;Aminoacyl-tRNA synthetase, class 1a, anticodon-binding;
Cluster 4	5	10	4.59223	G4ZQ66	Serine hydroxymethyltransferase	PHYSODRAFT_354725	3	cytosol	cellular amino acid metabolic process;organonitrogen compound metabolic process;nitrogen compound metabolic process;alpha-amino acid metabolic process;cellular process;serine family amino acid metabolic process;small molecule metabolic process;oxoacid metabolic process;organic acid metabolic process;biological_process;single-organism metabolic process;metabolic process;organic substance metabolic…	molecular_function;catalytic activity;hydroxymethyl-, formyl- and related transferase activity;transferase activity;transferase activity, transferring one-carbon groups;glycine hydroxymethyltransferase activity;cofactor binding;anion binding;binding;ion binding;pyridoxal phosphate binding;	0	K00600	glyA:glycine hydroxymethyltransferase [EC:2.1.2.1];glyA:glycine hydroxymethyltransferase [EC:2.1.2.1];glyA:glycine hydroxymethyltransferase [EC:2.1.2.1];glyA:glycine hydroxymethyltransferase [EC:2.1.2.1];glyA:glycine hydroxymethyltransferase [EC:2.1.2.1];glyA:glycine hydroxymethyltransferase [EC:2.1.2.1];glyA:glycine hydroxymethyltransferase [EC:2.1.2.1];glyA:glycine hydroxymethyltransferase [EC:…	Metabolic pathways ;Biosynthesis of secondary metabolites ;Biosynthesis of antibiotics ;Microbial metabolism in diverse environments ;Biosynthesis of amino acids ;Carbon metabolism ;Glycine, serine and threonine metabolism ;Glyoxylate and dicarboxylate metabolism ;Methane metabolism ;One carbon pool by folate ;Cyanoamino acid metabolism ;	IPR019798;IPR015421;IPR015422;IPR015424;IPR001085;	Serine hydroxymethyltransferase, pyridoxal phosphate binding site;Pyridoxal phosphate-dependent transferase, major region, subdomain 1;Pyridoxal phosphate-dependent transferase, major region, subdomain 2;Pyridoxal phosphate-dependent transferase;Serine hydroxymethyltransferase;
Cluster 4	5	9	4.60583	G4ZI89	Putative uncharacterized protein	PHYSODRAFT_315324	4	cytosol		molecular_function;catalytic activity;cofactor binding;anion binding;binding;ion binding;pyridoxal phosphate binding;	0	K00830	AGXT:alanine-glyoxylate transaminase / serine-glyoxylate transaminase / serine-pyruvate transaminase [EC:2.6.1.44 2.6.1.45 2.6.1.51];AGXT:alanine-glyoxylate transaminase / serine-glyoxylate transaminase / serine-pyruvate transaminase [EC:2.6.1.44 2.6.1.45 2.6.1.51];AGXT:alanine-glyoxylate transaminase / serine-glyoxylate transaminase / serine-pyruvate transaminase [EC:2.6.1.44 2.6.1.45 2.6.1.51];…	Metabolic pathways ;Biosynthesis of secondary metabolites ;Biosynthesis of antibiotics ;Microbial metabolism in diverse environments ;Carbon metabolism ;Glycine, serine and threonine metabolism ;Peroxisome ;Glyoxylate and dicarboxylate metabolism ;Alanine, aspartate and glutamate metabolism ;Methane metabolism ;	IPR000192;IPR020578;IPR015422;IPR015421;IPR015424;	Aminotransferase class V domain;Aminotransferase class-V, pyridoxal-phosphate binding site;Pyridoxal phosphate-dependent transferase, major region, subdomain 2;Pyridoxal phosphate-dependent transferase, major region, subdomain 1;Pyridoxal phosphate-dependent transferase;
Cluster 4	5.2	14	3.99612	G4Z0M1	Isocitrate dehydrogenase [NADP]	PHYSODRAFT_354100	5	mitochondria	biological_process;single-organism metabolic process;tricarboxylic acid metabolic process;cellular process;metabolic process;small molecule metabolic process;organic acid metabolic process;oxoacid metabolic process;organic substance metabolic process;carboxylic acid metabolic process;cellular metabolic process;isocitrate metabolic process;aerobic respiration;cellular respiration;generation of pre…	molecular_function;isocitrate dehydrogenase activity;oxidoreductase activity;oxidoreductase activity, acting on CH-OH group of donors;catalytic activity;oxidoreductase activity, acting on the CH-OH group of donors, NAD = or NADP as acceptor;isocitrate dehydrogenase (NADP+) activity;binding;cation binding;ion binding;metal ion binding;magnesium ion binding;nucleoside phosphate binding;coenzyme bin…	0	K00031	IDH1:isocitrate dehydrogenase [EC:1.1.1.42];IDH1:isocitrate dehydrogenase [EC:1.1.1.42];IDH1:isocitrate dehydrogenase [EC:1.1.1.42];IDH1:isocitrate dehydrogenase [EC:1.1.1.42];IDH1:isocitrate dehydrogenase [EC:1.1.1.42];IDH1:isocitrate dehydrogenase [EC:1.1.1.42];IDH1:isocitrate dehydrogenase [EC:1.1.1.42];IDH1:isocitrate dehydrogenase [EC:1.1.1.42];IDH1:isocitrate dehydrogenase [EC:1.1.1.42];IDH…	Metabolic pathways ;Biosynthesis of secondary metabolites ;Biosynthesis of antibiotics ;Microbial metabolism in diverse environments ;Biosynthesis of amino acids ;Carbon metabolism ;Peroxisome ;Citrate cycle (TCA cycle) ;2-Oxocarboxylic acid metabolism ;Glutathione metabolism ;Carbon fixation pathways in prokaryotes ;	IPR004790;IPR024084;IPR019818;	Isocitrate dehydrogenase NADP-dependent;Isopropylmalate dehydrogenase-like domain;Isocitrate/isopropylmalate dehydrogenase, conserved site;
Cluster 4	5.98182	28	3.6835	G5A3N5	Putative uncharacterized protein	PHYSODRAFT_549026	2	cytosol	biological_process;carbohydrate metabolic process;cellular process;metabolic process;organic substance metabolic process;cellular metabolic process;primary metabolic process;cellular carbohydrate metabolic process;	purine ribonucleotide binding;anion binding;ribonucleotide binding;small molecule binding;ion binding;ribonucleoside binding;purine ribonucleoside triphosphate binding;carbohydrate derivative binding;adenyl ribonucleotide binding;nucleoside phosphate binding;molecular_function;nucleotide binding;nucleoside binding;adenyl nucleotide binding;heterocyclic compound binding;binding;purine nucleoside b…	intracellular;cell part;cell;intracellular part;cellular_component;cytoplasm;	K01648	ACLY:ATP citrate (pro-S)-lyase [EC:2.3.3.8];ACLY:ATP citrate (pro-S)-lyase [EC:2.3.3.8];ACLY:ATP citrate (pro-S)-lyase [EC:2.3.3.8];ACLY:ATP citrate (pro-S)-lyase [EC:2.3.3.8];ACLY:ATP citrate (pro-S)-lyase [EC:2.3.3.8];ACLY:ATP citrate (pro-S)-lyase [EC:2.3.3.8];	Metabolic pathways ;Biosynthesis of secondary metabolites ;Biosynthesis of antibiotics ;Microbial metabolism in diverse environments ;Citrate cycle (TCA cycle) ;Carbon fixation pathways in prokaryotes ;	IPR005811;IPR005810;IPR003781;IPR013816;IPR017440;IPR017866;IPR016040;IPR002020;IPR016102;IPR016143;IPR016142;IPR016141;	ATP-citrate lyase/succinyl-CoA ligase;Succinyl-CoA ligase, alpha subunit;CoA-binding;ATP-grasp fold, subdomain 2;ATP-citrate lyase/succinyl-CoA ligase, active site;Succinyl-CoA synthetase, beta subunit, conserved site;NAD(P)-binding domain;Citrate synthase-like;Succinyl-CoA synthetase-like;Citrate synthase-like, small alpha subdomain;Citrate synthase-like, large alpha subdomain;Citrate synthase-l…
Cluster 4	5.5	18	3.73981	G5A643	Putative uncharacterized protein	PHYSODRAFT_305707	7	chloroplast	nitrogen compound metabolic process;organic substance biosynthetic process;dicarboxylic acid metabolic process;small molecule biosynthetic process;small molecule metabolic process;oxoacid metabolic process;glutamine family amino acid biosynthetic process;glutamine family amino acid metabolic process;organic acid biosynthetic process;single-organism metabolic process;single-organism biosynthetic p…	molecular_function;oxidoreductase activity;oxidoreductase activity, acting on the CH-NH2 group of donors;catalytic activity;glutamate synthase activity;	0	K00264	GLT1:glutamate synthase (NADPH/NADH) [EC:1.4.1.13 1.4.1.14];GLT1:glutamate synthase (NADPH/NADH) [EC:1.4.1.13 1.4.1.14];GLT1:glutamate synthase (NADPH/NADH) [EC:1.4.1.13 1.4.1.14];GLT1:glutamate synthase (NADPH/NADH) [EC:1.4.1.13 1.4.1.14];GLT1:glutamate synthase (NADPH/NADH) [EC:1.4.1.13 1.4.1.14];GLT1:glutamate synthase (NADPH/NADH) [EC:1.4.1.13 1.4.1.14];GLT1:glutamate synthase (NADPH/NADH) [E…	Metabolic pathways ;Biosynthesis of secondary metabolites ;Biosynthesis of antibiotics ;Microbial metabolism in diverse environments ;Biosynthesis of amino acids ;Alanine, aspartate and glutamate metabolism ;Nitrogen metabolism ;	IPR013785;IPR029055;IPR017932;IPR006982;IPR002932;IPR002489;IPR000583;	Aldolase-type TIM barrel;Nucleophile aminohydrolases, N-terminal;Glutamine amidotransferase type 2 domain;Glutamate synthase, central-N;Glutamate synthase domain;Glutamate synthase, alpha subunit, C-terminal;Class II glutamine amidotransferase domain;
Cluster 4	5	9	4.53786	G4ZXF5	Succinate dehydrogenase [ubiquinone] flavoprotein subunit, mitochondrial	PHYSODRAFT_248886	8	mitochondria	biological_process;single-organism metabolic process;cellular process;metabolic process;generation of precursor metabolites and energy;cellular metabolic process;oxidation-reduction process;electron transport chain;aerobic respiration;cellular respiration;energy derivation by oxidation of organic compounds;primary metabolic process;tricarboxylic acid cycle;	nucleoside phosphate binding;molecular_function;coenzyme binding;cofactor binding;nucleotide binding;anion binding;heterocyclic compound binding;binding;small molecule binding;ion binding;organic cyclic compound binding;flavin adenine dinucleotide binding;oxidoreductase activity;catalytic activity;oxidoreductase activity, acting on the CH-CH group of donors;	0	K00234	SDHA:succinate dehydrogenase (ubiquinone) flavoprotein subunit [EC:1.3.5.1];SDHA:succinate dehydrogenase (ubiquinone) flavoprotein subunit [EC:1.3.5.1];SDHA:succinate dehydrogenase (ubiquinone) flavoprotein subunit [EC:1.3.5.1];SDHA:succinate dehydrogenase (ubiquinone) flavoprotein subunit [EC:1.3.5.1];SDHA:succinate dehydrogenase (ubiquinone) flavoprotein subunit [EC:1.3.5.1];SDHA:succinate dehy…	Metabolic pathways ;Biosynthesis of secondary metabolites ;Biosynthesis of antibiotics ;Microbial metabolism in diverse environments ;Carbon metabolism ;Huntington's disease ;Oxidative phosphorylation ;Alzheimer's disease ;Parkinson's disease ;Non-alcoholic fatty liver disease (NAFLD) ;Citrate cycle (TCA cycle) ;	IPR003952;IPR003953;IPR015939;IPR011281;IPR027477;IPR014006;	Fumarate reductase/succinate dehydrogenase, FAD-binding site;FAD binding domain;Fumarate reductase/succinate dehydrogenase flavoprotein-like, C-terminal;Succinate dehydrogenase, flavoprotein subunit;Succinate dehydrogenase/fumarate reductase flavoprotein, catalytic domain;Succinate dehydrogenase/fumarate reductase, flavoprotein subunit;
Cluster 4	6	15	4.07379	G4ZZV2	Putative uncharacterized protein	PHYSODRAFT_347669	5	mitochondria	aerobic respiration;biological_process;cellular respiration;single-organism metabolic process;cellular process;metabolic process;generation of precursor metabolites and energy;cellular metabolic process;energy derivation by oxidation of organic compounds;primary metabolic process;oxidation-reduction process;tricarboxylic acid cycle;	molecular_function;oxidoreductase activity, acting on the aldehyde or oxo group of = donors;oxidoreductase activity;oxidoreductase activity, acting on the aldehyde or oxo group of = donors, disulfide as acceptor;catalytic activity;oxoglutarate dehydrogenase (succinyl-transferring) activity;coenzyme binding;cofactor binding;anion binding;cation binding;heterocyclic compound binding;binding;sulfur …	0	K00164	OGDH:2-oxoglutarate dehydrogenase E1 component [EC:1.2.4.2];OGDH:2-oxoglutarate dehydrogenase E1 component [EC:1.2.4.2];OGDH:2-oxoglutarate dehydrogenase E1 component [EC:1.2.4.2];OGDH:2-oxoglutarate dehydrogenase E1 component [EC:1.2.4.2];OGDH:2-oxoglutarate dehydrogenase E1 component [EC:1.2.4.2];OGDH:2-oxoglutarate dehydrogenase E1 component [EC:1.2.4.2];OGDH:2-oxoglutarate dehydrogenase E1 co…	Metabolic pathways ;Biosynthesis of secondary metabolites ;Biosynthesis of antibiotics ;Microbial metabolism in diverse environments ;Carbon metabolism ;Citrate cycle (TCA cycle) ;Lysine degradation ;Tryptophan metabolism ;	IPR011603;IPR001017;IPR005475;IPR029061;	2-oxoglutarate dehydrogenase E1 component;Dehydrogenase, E1 component;Transketolase-like, pyrimidine-binding domain;Thiamin diphosphate-binding fold;
Cluster 4	5	9	4.53786	G4Z058	Succinate dehydrogenase [ubiquinone] iron-sulfur subunit, mitochondrial	PHYSODRAFT_353902	3	chloroplast	aerobic respiration;biological_process;cellular respiration;single-organism metabolic process;cellular process;metabolic process;generation of precursor metabolites and energy;cellular metabolic process;energy derivation by oxidation of organic compounds;primary metabolic process;oxidation-reduction process;tricarboxylic acid cycle;	molecular_function;iron-sulfur cluster binding;binding;metal cluster binding;2 iron, 2 sulfur cluster binding;electron carrier activity;catalytic activity;oxidoreductase activity;	0	K00235	SDHB:succinate dehydrogenase (ubiquinone) iron-sulfur subunit [EC:1.3.5.1];SDHB:succinate dehydrogenase (ubiquinone) iron-sulfur subunit [EC:1.3.5.1];SDHB:succinate dehydrogenase (ubiquinone) iron-sulfur subunit [EC:1.3.5.1];SDHB:succinate dehydrogenase (ubiquinone) iron-sulfur subunit [EC:1.3.5.1];SDHB:succinate dehydrogenase (ubiquinone) iron-sulfur subunit [EC:1.3.5.1];SDHB:succinate dehydroge…	Metabolic pathways ;Biosynthesis of secondary metabolites ;Biosynthesis of antibiotics ;Microbial metabolism in diverse environments ;Carbon metabolism ;Huntington's disease ;Oxidative phosphorylation ;Alzheimer's disease ;Parkinson's disease ;Non-alcoholic fatty liver disease (NAFLD) ;Citrate cycle (TCA cycle) ;	IPR017896;IPR009051;IPR017900;IPR001041;IPR025192;IPR006058;IPR012675;IPR004489;	4Fe-4S ferredoxin-type, iron-sulphur binding domain;Alpha-helical ferredoxin;4Fe-4S ferredoxin, iron-sulphur binding, conserved site;2Fe-2S ferredoxin-type domain;Succinate dehydogenase/fumarate reductase N-terminal;2Fe-2S ferredoxin, iron-sulphur binding site;Beta-grasp domain;Succinate dehydrogenase/fumarate reductase iron-sulphur protein;
Cluster 4	6	10	4.20971	G4Z8H6	Putative uncharacterized protein	PHYSODRAFT_557759	4	cytosol	gene expression;nitrogen compound metabolic process;cellular aromatic compound metabolic process;organic substance biosynthetic process;nucleic acid metabolic process;cellular macromolecule metabolic process;small molecule metabolic process;oxoacid metabolic process;translation;cellular nitrogen compound metabolic process;single-organism metabolic process;cellular macromolecule biosynthetic proce…	purine ribonucleotide binding;anion binding;ribonucleotide binding;small molecule binding;ion binding;ribonucleoside binding;purine ribonucleoside triphosphate binding;carbohydrate derivative binding;adenyl ribonucleotide binding;nucleoside phosphate binding;molecular_function;nucleotide binding;nucleoside binding;adenyl nucleotide binding;heterocyclic compound binding;binding;purine nucleoside b…	intracellular;cell part;cell;intracellular part;cellular_component;cytoplasm;	K01881	PARS:prolyl-tRNA synthetase [EC:6.1.1.15];	Aminoacyl-tRNA biosynthesis ;	IPR017449;IPR006195;IPR004499;IPR004154;IPR016061;IPR002314;IPR002316;IPR007214;	Prolyl-tRNA synthetase, class II;Aminoacyl-tRNA synthetase, class II;Proline-tRNA ligase, class IIa, archaeal-type;Anticodon-binding;Proline-tRNA ligase, class II, C-terminal;Aminoacyl-tRNA synthetase, class II (G/ H/ P/ S), conserved domain;Proline-tRNA ligase, class IIa;YbaK/aminoacyl-tRNA synthetase-associated domain;
Cluster 4	6.22222	17	3.77087	G5A3X6	Glutamate dehydrogenase	PHYSODRAFT_523689	1	mitochondria	nitrogen compound metabolic process;biological_process;organonitrogen compound metabolic process;single-organism metabolic process;cellular process;metabolic process;small molecule metabolic process;organic acid metabolic process;oxoacid metabolic process;organic substance metabolic process;carboxylic acid metabolic process;cellular metabolic process;primary metabolic process;cellular amino acid …	nucleoside phosphate binding;molecular_function;binding;heterocyclic compound binding;small molecule binding;organic cyclic compound binding;nucleotide binding;catalytic activity;oxidoreductase activity;	0	K00262	E1.4.1.4:glutamate dehydrogenase (NADP+) [EC:1.4.1.4];E1.4.1.4:glutamate dehydrogenase (NADP+) [EC:1.4.1.4];E1.4.1.4:glutamate dehydrogenase (NADP+) [EC:1.4.1.4];E1.4.1.4:glutamate dehydrogenase (NADP+) [EC:1.4.1.4];	Metabolic pathways ;Alanine, aspartate and glutamate metabolism ;Arginine biosynthesis ;Nitrogen metabolism ;	IPR006097;IPR006096;IPR016040;	Glutamate/phenylalanine/leucine/valine dehydrogenase, dimerisation domain;Glutamate/phenylalanine/leucine/valine dehydrogenase, C-terminal;NAD(P)-binding domain;
Cluster 4	5.5	13	3.8699	G4ZNI0	Putative uncharacterized protein	PHYSODRAFT_545408	2	mitochondria	nitrogen compound metabolic process;organic substance biosynthetic process;dicarboxylic acid metabolic process;small molecule biosynthetic process;small molecule metabolic process;oxoacid metabolic process;glutamine family amino acid biosynthetic process;glutamine family amino acid metabolic process;organic acid biosynthetic process;single-organism metabolic process;single-organism biosynthetic p…	nucleoside phosphate binding;molecular_function;coenzyme binding;cofactor binding;nucleotide binding;anion binding;heterocyclic compound binding;binding;small molecule binding;ion binding;organic cyclic compound binding;flavin adenine dinucleotide binding;metal cluster binding;iron-sulfur cluster binding;oxidoreductase activity;oxidoreductase activity, acting on the CH-NH2 group of donors;catalyt…	0	K00264	GLT1:glutamate synthase (NADPH/NADH) [EC:1.4.1.13 1.4.1.14];GLT1:glutamate synthase (NADPH/NADH) [EC:1.4.1.13 1.4.1.14];GLT1:glutamate synthase (NADPH/NADH) [EC:1.4.1.13 1.4.1.14];GLT1:glutamate synthase (NADPH/NADH) [EC:1.4.1.13 1.4.1.14];GLT1:glutamate synthase (NADPH/NADH) [EC:1.4.1.13 1.4.1.14];GLT1:glutamate synthase (NADPH/NADH) [EC:1.4.1.13 1.4.1.14];GLT1:glutamate synthase (NADPH/NADH) [E…	Metabolic pathways ;Biosynthesis of secondary metabolites ;Biosynthesis of antibiotics ;Microbial metabolism in diverse environments ;Biosynthesis of amino acids ;Alanine, aspartate and glutamate metabolism ;Nitrogen metabolism ;	IPR028261;IPR001327;IPR006005;IPR016040;IPR017896;IPR023753;IPR009051;	Dihydroprymidine dehydrogenase domain II;Pyridine nucleotide-disulphide oxidoreductase, NAD-binding domain;Glutamate synthase, NADH/NADPH, small subunit 1;NAD(P)-binding domain;4Fe-4S ferredoxin-type, iron-sulphur binding domain;Pyridine nucleotide-disulphide oxidoreductase, FAD/NAD(P)-binding domain;Alpha-helical ferredoxin;
Cluster 4	5.2	19	3.83495	G4ZPE2	Malate dehydrogenase	PHYSODRAFT_286325	2	mitochondria	biological_process;carbohydrate metabolic process;cellular process;metabolic process;organic substance metabolic process;cellular metabolic process;primary metabolic process;cellular carbohydrate metabolic process;single-organism metabolic process;dicarboxylic acid metabolic process;small molecule metabolic process;organic acid metabolic process;oxoacid metabolic process;carboxylic acid metabolic…	molecular_function;malate dehydrogenase activity;oxidoreductase activity;oxidoreductase activity, acting on CH-OH group of donors;catalytic activity;oxidoreductase activity, acting on the CH-OH group of donors, NAD = or NADP as acceptor;L-malate dehydrogenase activity;nucleoside phosphate binding;binding;heterocyclic compound binding;small molecule binding;organic cyclic compound binding;nucleoti…	0	K00026	MDH2:malate dehydrogenase [EC:1.1.1.37];MDH2:malate dehydrogenase [EC:1.1.1.37];MDH2:malate dehydrogenase [EC:1.1.1.37];MDH2:malate dehydrogenase [EC:1.1.1.37];MDH2:malate dehydrogenase [EC:1.1.1.37];MDH2:malate dehydrogenase [EC:1.1.1.37];MDH2:malate dehydrogenase [EC:1.1.1.37];MDH2:malate dehydrogenase [EC:1.1.1.37];MDH2:malate dehydrogenase [EC:1.1.1.37];MDH2:malate dehydrogenase [EC:1.1.1.37];	Metabolic pathways ;Biosynthesis of secondary metabolites ;Biosynthesis of antibiotics ;Microbial metabolism in diverse environments ;Carbon metabolism ;Glyoxylate and dicarboxylate metabolism ;Pyruvate metabolism ;Citrate cycle (TCA cycle) ;Cysteine and methionine metabolism ;Carbon fixation in photosynthetic organisms ;	IPR015955;IPR022383;IPR010097;IPR001236;IPR001252;IPR016040;	Lactate dehydrogenase/glycoside hydrolase, family 4, C-terminal;Lactate/malate dehydrogenase, C-terminal;Malate dehydrogenase, type 1;Lactate/malate dehydrogenase, N-terminal;Malate dehydrogenase, active site;NAD(P)-binding domain;
Cluster 4	5.98182	22	3.69903	G4Z2L1	Citrate synthase	PHYSODRAFT_542471	3	mitochondria	biological_process;carbohydrate metabolic process;cellular process;metabolic process;organic substance metabolic process;cellular metabolic process;primary metabolic process;cellular carbohydrate metabolic process;aerobic respiration;cellular respiration;single-organism metabolic process;generation of precursor metabolites and energy;energy derivation by oxidation of organic compounds;oxidation-r…	molecular_function;transferase activity, transferring acyl groups;transferase activity, transferring acyl groups, acyl groups = converted into alkyl on transfer;citrate synthase activity;catalytic activity;transferase activity;citrate (Si)-synthase activity;	0	K01647	CS:citrate synthase [EC:2.3.3.1];CS:citrate synthase [EC:2.3.3.1];CS:citrate synthase [EC:2.3.3.1];CS:citrate synthase [EC:2.3.3.1];CS:citrate synthase [EC:2.3.3.1];CS:citrate synthase [EC:2.3.3.1];CS:citrate synthase [EC:2.3.3.1];CS:citrate synthase [EC:2.3.3.1];CS:citrate synthase [EC:2.3.3.1];	Metabolic pathways ;Biosynthesis of secondary metabolites ;Biosynthesis of antibiotics ;Microbial metabolism in diverse environments ;Biosynthesis of amino acids ;Carbon metabolism ;Glyoxylate and dicarboxylate metabolism ;Citrate cycle (TCA cycle) ;2-Oxocarboxylic acid metabolism ;	IPR002020;IPR016142;IPR016141;IPR019810;IPR010109;	Citrate synthase-like;Citrate synthase-like, large alpha subdomain;Citrate synthase-like, core;Citrate synthase active site;Citrate synthase, eukaryotic;
Cluster 4	6	7	4.57087	G4Z1P3	Putative uncharacterized protein	PHYSODRAFT_345169	1	cytosol	gene expression;nitrogen compound metabolic process;cellular aromatic compound metabolic process;organic substance biosynthetic process;nucleic acid metabolic process;cellular macromolecule metabolic process;small molecule metabolic process;oxoacid metabolic process;translation;cellular nitrogen compound metabolic process;single-organism metabolic process;cellular macromolecule biosynthetic proce…	molecular_function;ligase activity;ligase activity, forming carbon-oxygen bonds;catalytic activity;aminoacyl-tRNA ligase activity;ligase activity, forming aminoacyl-tRNA and related compounds;aspartate-tRNA ligase activity;purine ribonucleotide binding;anion binding;ribonucleotide binding;small molecule binding;ion binding;ribonucleoside binding;purine ribonucleoside triphosphate binding;carbohyd…	intracellular;cell part;cell;intracellular part;cellular_component;cytoplasm;	K01876	DARS:aspartyl-tRNA synthetase [EC:6.1.1.12];	Aminoacyl-tRNA biosynthesis ;	IPR004523;IPR002312;IPR004364;IPR004365;IPR012340;IPR006195;	Aspartyl-tRNA synthetases;Aspartyl/Asparaginyl-tRNA synthetase, class IIb;Aminoacyl-tRNA synthetase, class II (D/K/N);OB-fold nucleic acid binding domain, AA-tRNA synthetase-type;Nucleic acid-binding, OB-fold;Aminoacyl-tRNA synthetase, class II;
Cluster 4	5	10	4.57476	G5AB13	Putative uncharacterized protein	PHYSODRAFT_250104	5	cytosol	gene expression;nitrogen compound metabolic process;cellular aromatic compound metabolic process;organic substance biosynthetic process;nucleic acid metabolic process;cellular macromolecule metabolic process;small molecule metabolic process;oxoacid metabolic process;translation;cellular nitrogen compound metabolic process;single-organism metabolic process;cellular macromolecule biosynthetic proce…	purine ribonucleotide binding;anion binding;ribonucleotide binding;small molecule binding;ion binding;ribonucleoside binding;purine ribonucleoside triphosphate binding;carbohydrate derivative binding;adenyl ribonucleotide binding;nucleoside phosphate binding;molecular_function;nucleotide binding;nucleoside binding;adenyl nucleotide binding;heterocyclic compound binding;binding;purine nucleoside b…	intracellular;cell part;cell;intracellular part;cellular_component;cytoplasm;	K01874	MARS:methionyl-tRNA synthetase [EC:6.1.1.10];MARS:methionyl-tRNA synthetase [EC:6.1.1.10];	Aminoacyl-tRNA biosynthesis ;Selenocompound metabolism ;	IPR015413;IPR009080;IPR012340;IPR014758;IPR014729;IPR002547;IPR023457;	Methionyl/Leucyl tRNA synthetase;Aminoacyl-tRNA synthetase, class 1a, anticodon-binding;Nucleic acid-binding, OB-fold;Methionyl-tRNA synthetase;Rossmann-like alpha/beta/alpha sandwich fold;tRNA-binding domain;Methionine-tRNA synthetase, type 2;
Cluster 4	6	10	4.06214	G4YTL0	Putative uncharacterized protein	PHYSODRAFT_556845	3	cytosol	gene expression;nitrogen compound metabolic process;cellular aromatic compound metabolic process;organic substance biosynthetic process;nucleic acid metabolic process;cellular macromolecule metabolic process;small molecule metabolic process;oxoacid metabolic process;translation;cellular nitrogen compound metabolic process;single-organism metabolic process;cellular macromolecule biosynthetic proce…	carboxylic ester hydrolase activity;molecular_function;hydrolase activity;hydrolase activity, acting on ester bonds;catalytic activity;aminoacyl-tRNA editing activity;purine ribonucleotide binding;anion binding;ribonucleotide binding;small molecule binding;ion binding;ribonucleoside binding;purine ribonucleoside triphosphate binding;carbohydrate derivative binding;adenyl ribonucleotide binding;nu…	intracellular;cell part;cell;intracellular part;cellular_component;cytoplasm;	K01869	LARS:leucyl-tRNA synthetase [EC:6.1.1.4];	Aminoacyl-tRNA biosynthesis ;	IPR013155;IPR001412;IPR014729;IPR002300;IPR009008;IPR009080;IPR004493;	Methionyl/Valyl/Leucyl/Isoleucyl-tRNA synthetase, anticodon-binding;Aminoacyl-tRNA synthetase, class I, conserved site;Rossmann-like alpha/beta/alpha sandwich fold;Aminoacyl-tRNA synthetase, class Ia;Valyl/Leucyl/Isoleucyl-tRNA synthetase, editing domain;Aminoacyl-tRNA synthetase, class 1a, anticodon-binding;Leucyl-tRNA synthetase, class Ia, archaeal/eukaryotic cytosolic;
Cluster 4	5	12	3.98641	G4YXP4	Putative uncharacterized protein	PHYSODRAFT_481340	4	chloroplast		molecular_function;oxidoreductase activity, acting on the aldehyde or oxo group of = donors;oxidoreductase activity;catalytic activity;oxidoreductase activity, acting on the aldehyde or oxo group of = donors, NAD or NADP as acceptor;	0	K00294	E1.2.1.88:1-pyrroline-5-carboxylate dehydrogenase [EC:1.2.1.88];E1.2.1.88:1-pyrroline-5-carboxylate dehydrogenase [EC:1.2.1.88];E1.2.1.88:1-pyrroline-5-carboxylate dehydrogenase [EC:1.2.1.88];	Metabolic pathways ;Alanine, aspartate and glutamate metabolism ;Arginine and proline metabolism ;	IPR015590;IPR016163;IPR016160;IPR016162;IPR016161;	Aldehyde dehydrogenase domain;Aldehyde dehydrogenase, C-terminal;Aldehyde dehydrogenase, cysteine active site;Aldehyde dehydrogenase N-terminal domain;Aldehyde/histidinol dehydrogenase;
Cluster 4	5	9	4.2835	G5AD68	Putative uncharacterized protein	PHYSODRAFT_289076	1	mitochondria		molecular_function;hydrolase activity;hydrolase activity, acting on carbon-nitrogen (but not peptide) = bonds;catalytic activity;hydrolase activity, acting on carbon-nitrogen (but not peptide) = bonds, in linear amidines;	intracellular;cell part;cell;intracellular part;cellular_component;cytoplasm;	0	0	0	IPR003198;	Amidinotransferase;
Cluster 4	5	11	4.45437	G5A2H1	Serine hydroxymethyltransferase	PHYSODRAFT_361869	1	mitochondria	cellular amino acid metabolic process;organonitrogen compound metabolic process;nitrogen compound metabolic process;alpha-amino acid metabolic process;cellular process;serine family amino acid metabolic process;small molecule metabolic process;oxoacid metabolic process;organic acid metabolic process;biological_process;single-organism metabolic process;metabolic process;organic substance metabolic…	molecular_function;catalytic activity;hydroxymethyl-, formyl- and related transferase activity;transferase activity;transferase activity, transferring one-carbon groups;glycine hydroxymethyltransferase activity;cofactor binding;anion binding;binding;ion binding;pyridoxal phosphate binding;	0	K00600	glyA:glycine hydroxymethyltransferase [EC:2.1.2.1];glyA:glycine hydroxymethyltransferase [EC:2.1.2.1];glyA:glycine hydroxymethyltransferase [EC:2.1.2.1];glyA:glycine hydroxymethyltransferase [EC:2.1.2.1];glyA:glycine hydroxymethyltransferase [EC:2.1.2.1];glyA:glycine hydroxymethyltransferase [EC:2.1.2.1];glyA:glycine hydroxymethyltransferase [EC:2.1.2.1];glyA:glycine hydroxymethyltransferase [EC:…	Metabolic pathways ;Biosynthesis of secondary metabolites ;Biosynthesis of antibiotics ;Microbial metabolism in diverse environments ;Biosynthesis of amino acids ;Carbon metabolism ;Glycine, serine and threonine metabolism ;Glyoxylate and dicarboxylate metabolism ;Methane metabolism ;One carbon pool by folate ;Cyanoamino acid metabolism ;	IPR001085;IPR015424;IPR015422;IPR015421;IPR019798;	Serine hydroxymethyltransferase;Pyridoxal phosphate-dependent transferase;Pyridoxal phosphate-dependent transferase, major region, subdomain 2;Pyridoxal phosphate-dependent transferase, major region, subdomain 1;Serine hydroxymethyltransferase, pyridoxal phosphate binding site;
Cluster 4	5	9	4.81359	G4ZBB8	Putative uncharacterized protein	PHYSODRAFT_495458	5	mitochondria	nitrogen compound metabolic process;organic substance catabolic process;serine family amino acid metabolic process;small molecule catabolic process;oxoacid metabolic process;small molecule metabolic process;cellular amino acid catabolic process;single-organism metabolic process;single-organism catabolic process;organic acid catabolic process;cellular metabolic process;primary metabolic process;or…	molecular_function;oxidoreductase activity, acting on the CH-NH2 group of donors, = disulfide as acceptor;oxidoreductase activity;oxidoreductase activity, acting on the CH-NH2 group of donors;catalytic activity;glycine dehydrogenase (decarboxylating) activity;cofactor binding;anion binding;binding;ion binding;pyridoxal phosphate binding;	0	K00281	GLDC:glycine dehydrogenase [EC:1.4.4.2];GLDC:glycine dehydrogenase [EC:1.4.4.2];GLDC:glycine dehydrogenase [EC:1.4.4.2];GLDC:glycine dehydrogenase [EC:1.4.4.2];GLDC:glycine dehydrogenase [EC:1.4.4.2];GLDC:glycine dehydrogenase [EC:1.4.4.2];	Metabolic pathways ;Biosynthesis of secondary metabolites ;Biosynthesis of antibiotics ;Carbon metabolism ;Glycine, serine and threonine metabolism ;Glyoxylate and dicarboxylate metabolism ;	IPR003437;IPR020580;IPR015424;IPR015421;	Glycine cleavage system P protein, homodimeric;Glycine cleavage system P-protein, N-terminal;Pyridoxal phosphate-dependent transferase;Pyridoxal phosphate-dependent transferase, major region, subdomain 1;
Cluster 4	5	5	4.99612	G4YKI0	Putative uncharacterized protein	PHYSODRAFT_260433	2	mitochondria	biological_process;metabolic process;biosynthetic process;	molecular_function;transferase activity, transferring acyl groups other than = amino-acyl groups;transferase activity, transferring acyl groups;acetyltransferase activity;C-acyltransferase activity;catalytic activity;C-acetyltransferase activity;transferase activity;glycine C-acetyltransferase activity;cofactor binding;anion binding;binding;ion binding;pyridoxal phosphate binding;	0	K00639	kbl:glycine C-acetyltransferase [EC:2.3.1.29];	Glycine, serine and threonine metabolism ;	IPR015424;IPR015421;IPR015422;IPR011282;IPR004839;	Pyridoxal phosphate-dependent transferase;Pyridoxal phosphate-dependent transferase, major region, subdomain 1;Pyridoxal phosphate-dependent transferase, major region, subdomain 2;2-amino-3-ketobutyrate coenzyme A ligase;Aminotransferase, class I/classII;
Cluster 4	5	8	4.50874	G5A3B9	Putative uncharacterized protein	PHYSODRAFT_564447	3	mitochondria	biological_process;single-organism metabolic process;cellular process;dicarboxylic acid metabolic process;metabolic process;small molecule metabolic process;organic acid metabolic process;oxoacid metabolic process;organic substance metabolic process;carboxylic acid metabolic process;cellular metabolic process;fumarate metabolic process;aerobic respiration;cellular respiration;generation of precur…	molecular_function;carbon-oxygen lyase activity;hydro-lyase activity;catalytic activity;lyase activity;fumarate hydratase activity;	intracellular;protein complex;cytoplasmic part;cytoplasm;macromolecular complex;cell part;cell;intracellular part;cellular_component;tricarboxylic acid cycle enzyme complex;	K01679	E4.2.1.2B:fumarate hydratase, class II [EC:4.2.1.2];E4.2.1.2B:fumarate hydratase, class II [EC:4.2.1.2];E4.2.1.2B:fumarate hydratase, class II [EC:4.2.1.2];E4.2.1.2B:fumarate hydratase, class II [EC:4.2.1.2];E4.2.1.2B:fumarate hydratase, class II [EC:4.2.1.2];E4.2.1.2B:fumarate hydratase, class II [EC:4.2.1.2];E4.2.1.2B:fumarate hydratase, class II [EC:4.2.1.2];E4.2.1.2B:fumarate hydratase, class…	Metabolic pathways ;Biosynthesis of secondary metabolites ;Biosynthesis of antibiotics ;Microbial metabolism in diverse environments ;Carbon metabolism ;Pathways in cancer ;Pyruvate metabolism ;Citrate cycle (TCA cycle) ;Carbon fixation pathways in prokaryotes ;Renal cell carcinoma ;	IPR005677;IPR024083;IPR000362;IPR008948;IPR018951;IPR020557;IPR022761;	Fumarate hydratase, class II;Fumarase/histidase, N-terminal;Fumarate lyase family;L-Aspartase-like;Fumarase C, C-terminal;Fumarate lyase, conserved site;Fumarate lyase, N-terminal;
Cluster 5	6.53333	20	4.25825	G4ZQN4	Eukaryotic translation initiation factor 3 subunit C	PHYSODRAFT_561619	1	nuclear		molecular_function;binding;heterocyclic compound binding;RNA binding;organic cyclic compound binding;nucleic acid binding;translation factor activity, nucleic acid binding;translation initiation factor activity;	intracellular;protein complex;cytoplasmic part;cytoplasm;macromolecular complex;cell part;cell;intracellular part;cellular_component;eukaryotic translation initiation factor 3 complex;	K03252	EIF3C:translation initiation factor 3 subunit C;	RNA transport ;	IPR000717;IPR011991;IPR027516;IPR008905;	Proteasome component (PCI) domain;Winged helix-turn-helix DNA-binding domain;Eukaryotic translation initiation factor 3 subunit C;Eukaryotic translation initiation factor 3 subunit C, N-terminal domain;
Cluster 5	6	7	4.1068	G4YPU2	Abc transporter (Fragment)	PHYSODRAFT_388278	1	cytosol	nitrogen compound metabolic process;purine nucleoside triphosphate catabolic process;purine nucleoside triphosphate metabolic process;nucleoside triphosphate catabolic process;ribonucleoside triphosphate catabolic process;phosphate-containing compound metabolic process;nucleoside triphosphate metabolic process;organophosphate catabolic process;purine ribonucleoside triphosphate metabolic process;…	purine ribonucleotide binding;anion binding;ribonucleotide binding;small molecule binding;ion binding;ribonucleoside binding;purine ribonucleoside triphosphate binding;carbohydrate derivative binding;adenyl ribonucleotide binding;nucleoside phosphate binding;molecular_function;nucleotide binding;nucleoside binding;adenyl nucleotide binding;heterocyclic compound binding;binding;purine nucleoside b…	0	0	0	0	IPR001450;IPR013283;IPR007209;IPR003439;IPR003593;IPR017900;IPR027417;IPR017896;IPR017871;	4Fe-4S binding domain;ABC transporter ABCE;RNase L inhibitor RLI, possible metal-binding domain;ABC transporter-like;AAA+ ATPase domain;4Fe-4S ferredoxin, iron-sulphur binding, conserved site;P-loop containing nucleoside triphosphate hydrolase;4Fe-4S ferredoxin-type, iron-sulphur binding domain;ABC transporter, conserved site;
Cluster 5	6.80556	13	4.77282	G4YKX0	Eukaryotic translation initiation factor 3 subunit E	PHYSODRAFT_552766	1	cytosol		molecular_function;binding;heterocyclic compound binding;RNA binding;organic cyclic compound binding;nucleic acid binding;translation factor activity, nucleic acid binding;translation initiation factor activity;	intracellular;cell part;cell;intracellular part;cellular_component;cytoplasm;	K03250	EIF3E:translation initiation factor 3 subunit E;EIF3E:translation initiation factor 3 subunit E;	RNA transport ;Hepatitis C ;	IPR000717;IPR019010;IPR016650;IPR011991;	Proteasome component (PCI) domain;Eukaryotic translation initiation factor 3 subunit E, N-terminal;Eukaryotic translation initiation factor 3 subunit E;Winged helix-turn-helix DNA-binding domain;
Cluster 5	6.80556	8	4.92427	G4ZJ44	Eukaryotic translation initiation factor 3 subunit G	PHYSODRAFT_559962	3	nuclear		nucleoside phosphate binding;molecular_function;binding;heterocyclic compound binding;small molecule binding;organic cyclic compound binding;nucleotide binding;RNA binding;nucleic acid binding;translation factor activity, nucleic acid binding;translation initiation factor activity;	intracellular;cell part;cell;intracellular part;cellular_component;cytoplasm;	K03248	EIF3G:translation initiation factor 3 subunit G;	RNA transport ;	IPR000504;IPR012677;IPR017334;IPR024675;	RNA recognition motif domain;Nucleotide-binding alpha-beta plait domain;Eukaryotic translation initiation factor 3 subunit G;Eukaryotic translation initiation factor 3 subunit G, N-terminal;
Cluster 5	6.53333	16	4.29903	G5A2B4	Eukaryotic translation initiation factor 3 subunit B	PHYSODRAFT_564272	3	cytosol		nucleoside phosphate binding;molecular_function;binding;heterocyclic compound binding;small molecule binding;organic cyclic compound binding;nucleotide binding;RNA binding;nucleic acid binding;translation factor activity, nucleic acid binding;translation initiation factor activity;	intracellular;cell part;cell;intracellular part;cellular_component;cytoplasm;	K03253	EIF3B:translation initiation factor 3 subunit B;	RNA transport ;	IPR011042;IPR013979;IPR011400;IPR015943;IPR000504;IPR012677;	Six-bladed beta-propeller, TolB-like;Translation initiation factor, beta propellor-like domain;Eukaryotic translation initiation factor 3 subunit B;WD40/YVTN repeat-like-containing domain;RNA recognition motif domain;Nucleotide-binding alpha-beta plait domain;
Cluster 5	7	11	4.40194	G4YTL2	Putative uncharacterized protein	PHYSODRAFT_325378	2	cytosol	nitrogen compound metabolic process;purine nucleoside triphosphate catabolic process;purine nucleoside triphosphate metabolic process;nucleoside triphosphate catabolic process;ribonucleoside triphosphate catabolic process;phosphate-containing compound metabolic process;nucleoside triphosphate metabolic process;organophosphate catabolic process;purine ribonucleoside triphosphate metabolic process;…	purine ribonucleotide binding;anion binding;ribonucleotide binding;small molecule binding;ion binding;ribonucleoside binding;purine ribonucleoside triphosphate binding;carbohydrate derivative binding;nucleoside phosphate binding;molecular_function;guanyl nucleotide binding;nucleotide binding;nucleoside binding;heterocyclic compound binding;binding;purine nucleoside binding;guanyl ribonucleotide b…	0	K03242	EIF2S3:translation initiation factor 2 subunit 3;	RNA transport ;	IPR000795;IPR009000;IPR009001;IPR004161;IPR027417;IPR015256;	Elongation factor, GTP-binding domain;Translation protein, beta-barrel domain;Translation elongation factor EF1A/initiation factor IF2gamma, C-terminal;Translation elongation factor EFTu/EF1A, domain 2;P-loop containing nucleoside triphosphate hydrolase;Translation initiation factor 2, gamma subunit, C-terminal;
Cluster 5	6.53333	12	4.47184	G4ZHW5	Putative uncharacterized protein	PHYSODRAFT_559899	2	nuclear	nitrogen compound metabolic process;cellular aromatic compound metabolic process;cellular macromolecule metabolic process;nucleic acid metabolic process;cellular process;biological_process;cellular nitrogen compound metabolic process;nucleobase-containing compound metabolic process;organic cyclic compound metabolic process;metabolic process;organic substance metabolic process;macromolecule metabo…	molecular_function;binding;heterocyclic compound binding;RNA binding;organic cyclic compound binding;nucleic acid binding;translation factor activity, nucleic acid binding;translation initiation factor activity;	0	K03262	EIF5:translation initiation factor 5;	RNA transport ;	IPR016021;IPR016024;IPR016189;IPR016190;IPR003307;IPR002735;	MIF4-like, type 1/2/3;Armadillo-type fold;Translation initiation factor IF2/IF5, N-terminal;Translation initiation factor IF2/IF5, zinc-binding;W2 domain;Translation initiation factor IF2/IF5;
Cluster 5	6	6	4.99029	G4YJV9	Eukaryotic translation initiation factor 3 subunit L	PHYSODRAFT_551923	3	cytosol	0	0	0	0	0	0	IPR019382;	Translation initiation factor 3 complex subunit L;
Cluster 6	5	6	6.05825	G4Z6Z5	Vesicle coat complex COPII subunit SEC23	PHYSODRAFT_247465	1	chloroplast	single-organism transport;cellular process;single-organism process;single-organism cellular process;intracellular transport;establishment of localization;cellular localization;biological_process;cytoplasmic transport;transport;establishment of localization in cell;Golgi vesicle transport;vesicle-mediated transport;localization;ER to Golgi vesicle-mediated transport;macromolecule localization;cell…	molecular_function;binding;cation binding;ion binding;transition metal ion binding;metal ion binding;zinc ion binding;	transport vesicle;ER to Golgi transport vesicle;coated membrane;coated vesicle;membrane coat;intracellular membrane-bounded organelle;intracellular;cytoplasm;cytoplasmic vesicle part;organelle;macromolecular complex;organelle membrane;membrane-bounded organelle;intracellular organelle;cytoplasmic vesicle membrane;transport vesicle membrane;vesicle membrane;ER to Golgi transport vesicle membrane;v…	K14006	SEC23:protein transport protein SEC23;	Protein processing in endoplasmic reticulum ;	IPR002035;IPR012990;IPR006900;IPR006895;IPR006896;IPR007123;IPR029006;	von Willebrand factor, type A;Sec23/Sec24 beta-sandwich;Sec23/Sec24, helical domain;Zinc finger, Sec23/Sec24-type;Sec23/Sec24, trunk domain;Gelsolin-like domain;ADF-H/Gelsolin-like domain;
Cluster 6	4.16667	11	5.16311	G4ZDE7	Coatomer subunit alpha	PHYSODRAFT_545018	3	mitochondria	macromolecule localization;cellular macromolecule localization;cellular process;single-organism process;single-organism cellular process;intracellular transport;protein transport;establishment of localization;establishment of protein localization;cellular localization;biological_process;protein localization;transport;establishment of localization in cell;cellular protein localization;organic subs…	molecular_function;structural molecule activity;	COPI-coated vesicle;coated membrane;coated vesicle;membrane coat;intracellular membrane-bounded organelle;intracellular;Golgi apparatus part;cytoplasm;cytoplasmic vesicle part;organelle;macromolecular complex;organelle membrane;membrane-bounded organelle;intracellular organelle;cytoplasmic vesicle membrane;vesicle membrane;Golgi apparatus;vesicle coat;membrane-bounded vesicle;Golgi-associated ves…	0	0	0	IPR015943;IPR020472;IPR001680;IPR006692;IPR010714;IPR019775;IPR017986;	WD40/YVTN repeat-like-containing domain;G-protein beta WD-40 repeat;WD40 repeat;Coatomer, WD associated region;Coatomer, alpha subunit, C-terminal;WD40 repeat, conserved site;WD40-repeat-containing domain;
Cluster 6	4.16667	8	5.17087	G4YG53	Coatomer subunit gamma	PHYSODRAFT_537097	2	cytosol	macromolecule localization;cellular macromolecule localization;cellular process;single-organism process;single-organism cellular process;intracellular transport;protein transport;establishment of localization;establishment of protein localization;cellular localization;biological_process;protein localization;transport;establishment of localization in cell;cellular protein localization;organic subs…	molecular_function;structural molecule activity;	COPI-coated vesicle;coated membrane;coated vesicle;membrane coat;intracellular membrane-bounded organelle;intracellular;Golgi apparatus part;cytoplasm;cytoplasmic vesicle part;organelle;macromolecular complex;organelle membrane;membrane-bounded organelle;intracellular organelle;cytoplasmic vesicle membrane;vesicle membrane;Golgi apparatus;vesicle coat;membrane-bounded vesicle;Golgi-associated ves…	0	0	0	IPR016024;IPR013040;IPR013041;IPR002553;IPR009028;IPR015873;IPR011989;	Armadillo-type fold;Coatomer, gamma subunit, appendage, Ig-like subdomain;Coatomer/clathrin adaptor appendage, Ig-like subdomain;Clathrin/coatomer adaptor, adaptin-like, N-terminal;Coatomer/calthrin adaptor appendage, C-terminal subdomain;Clathrin alpha-adaptin/coatomer adaptor, appendage, C-terminal subdomain;Armadillo-like helical;
Cluster 6	4.16667	8	5.17087	G4ZPN9	Putative uncharacterized protein	PHYSODRAFT_354829	1	chloroplast	biological_process;establishment of localization;localization;transport;	0	0	0	0	0	IPR022775;IPR011012;	AP complex, mu/sigma subunit;Longin-like domain;
Cluster 6	4.7619	6	5.17476	G4YSK7	Putative uncharacterized protein (Fragment)	PHYSODRAFT_541161	4	chloroplast	macromolecule localization;cellular macromolecule localization;cellular process;single-organism process;single-organism cellular process;intracellular transport;protein transport;establishment of localization;establishment of protein localization;cellular localization;biological_process;protein localization;transport;establishment of localization in cell;cellular protein localization;organic subs…	molecular_function;structural molecule activity;	intracellular;protein complex;cytoplasmic part;cytoplasm;membrane;macromolecular complex;coated membrane;cell part;cell;intracellular part;membrane part;cellular_component;membrane coat;	0	0	0	IPR001680;IPR015943;IPR017986;IPR020472;IPR011044;IPR006692;	WD40 repeat;WD40/YVTN repeat-like-containing domain;WD40-repeat-containing domain;G-protein beta WD-40 repeat;Quinoprotein amine dehydrogenase, beta chain-like;Coatomer, WD associated region;
Cluster 6	4.7619	9	5.16893	G4Z251	Clathrin heavy chain	PHYSODRAFT_350735	10	cytosol	macromolecule localization;cellular macromolecule localization;cellular process;single-organism process;single-organism cellular process;intracellular transport;protein transport;establishment of localization;establishment of protein localization;cellular localization;biological_process;protein localization;transport;establishment of localization in cell;cellular protein localization;organic subs…	molecular_function;structural molecule activity;	plasma membrane;coated membrane;cell;cellular_component;membrane coat;endomembrane system;cell periphery;clathrin coat;intracellular;protein complex;cytoplasmic part;cytoplasm;coated pit;plasma membrane part;membrane;macromolecular complex;cell part;intracellular part;membrane part;clathrin coat of coated pit;transport vesicle;coated vesicle;clathrin-coated vesicle;intracellular membrane-bounded …	K04646	CLTC:clathrin heavy chain;CLTC:clathrin heavy chain;CLTC:clathrin heavy chain;CLTC:clathrin heavy chain;CLTC:clathrin heavy chain;CLTC:clathrin heavy chain;	Huntington's disease ;Endocytosis ;Lysosome ;Synaptic vesicle cycle ;Bacterial invasion of epithelial cells ;Endocrine and other factor-regulated calcium reabsorption ;	IPR001473;IPR000547;IPR011990;IPR016025;IPR016024;	Clathrin, heavy chain, propeller, N-terminal;Clathrin, heavy chain/VPS, 7-fold repeat;Tetratricopeptide-like helical domain;Clathrin, heavy chain, linker/propeller domain;Armadillo-type fold;
Cluster 6	4.46429	8	5.08155	G4YHC1	Putative uncharacterized protein	PHYSODRAFT_322106	1	nuclear	0	0	0	K14005	SEC31:protein transport protein SEC31;	Protein processing in endoplasmic reticulum ;	IPR017986;IPR015943;IPR019775;IPR001680;	WD40-repeat-containing domain;WD40/YVTN repeat-like-containing domain;WD40 repeat, conserved site;WD40 repeat;
Cluster 6	4	4	5.21165	G4ZW32	Putative uncharacterized protein	PHYSODRAFT_336750	4	cytosol	macromolecule localization;cellular macromolecule localization;cellular process;single-organism process;single-organism cellular process;intracellular transport;protein transport;establishment of localization;establishment of protein localization;cellular localization;biological_process;protein localization;transport;establishment of localization in cell;cellular protein localization;organic subs…	molecular_function;transporter activity;substrate-specific transporter activity;protein transporter activity;	coated membrane;cell;cellular_component;AP-type membrane coat adaptor complex;membrane coat;clathrin coat;intracellular;protein complex;cytoplasmic part;cytoplasm;membrane;macromolecular complex;cell part;intracellular part;membrane part;clathrin adaptor complex;	K12392	AP1B1:AP-1 complex subunit beta-1;	Lysosome ;	IPR015151;IPR008152;IPR013037;IPR013041;IPR011989;IPR016024;IPR009028;IPR002553;IPR012295;	Beta-adaptin appendage, C-terminal subdomain;Clathrin adaptor, alpha/beta/gamma-adaptin, appendage, Ig-like subdomain;Clathrin adaptor, beta-adaptin, appendage, Ig-like subdomain;Coatomer/clathrin adaptor appendage, Ig-like subdomain;Armadillo-like helical;Armadillo-type fold;Coatomer/calthrin adaptor appendage, C-terminal subdomain;Clathrin/coatomer adaptor, adaptin-like, N-terminal;Beta2-adapti…
Cluster 6	4	4	5.21165	G4YI15	Putative uncharacterized protein	PHYSODRAFT_536781	2	cytosol	macromolecule localization;cellular macromolecule localization;cellular process;single-organism process;single-organism cellular process;intracellular transport;protein transport;establishment of localization;establishment of protein localization;cellular localization;biological_process;protein localization;transport;establishment of localization in cell;cellular protein localization;organic subs…	molecular_function;transporter activity;substrate-specific transporter activity;protein transporter activity;	coated membrane;cell;cellular_component;AP-type membrane coat adaptor complex;membrane coat;clathrin coat;intracellular;protein complex;cytoplasmic part;cytoplasm;membrane;macromolecular complex;cell part;intracellular part;membrane part;clathrin adaptor complex;	0	0	0	IPR011989;IPR015151;IPR016024;IPR002553;	Armadillo-like helical;Beta-adaptin appendage, C-terminal subdomain;Armadillo-type fold;Clathrin/coatomer adaptor, adaptin-like, N-terminal;
Cluster 7	4.52381	15	4.27961	G5ACI0	Putative uncharacterized protein	PHYSODRAFT_348389	1	nuclear		molecular_function;binding;heterocyclic compound binding;organic cyclic compound binding;nucleic acid binding;DNA binding;	intracellular;organelle;membrane-bounded organelle;cell part;cell;intracellular organelle;intracellular part;cellular_component;intracellular membrane-bounded organelle;nucleus;	0	0	0	IPR024954;IPR013719;IPR000969;IPR011993;	SSRP1 domain;Domain of unknown function DUF1747;Structure-specific recognition protein;Pleckstrin homology-like domain;
Cluster 7	4	10	4.04078	G5ACK1	Putative uncharacterized protein	PHYSODRAFT_348397	1	cytosol	0	0	0	K12879	THOC2:THO complex subunit 2;THOC2:THO complex subunit 2;	Spliceosome ;RNA transport ;	IPR021726;IPR021418;	THO complex, subunitTHOC2, N-terminal;THO complex, subunitTHOC2, C-terminal;
Cluster 7	3.73333	5	5.15728	G4YKK3	Histone H2A	PHYSODRAFT_322459	3	nuclear	nitrogen compound metabolic process;chromosome organization;cellular aromatic compound metabolic process;protein-DNA complex subunit organization;nucleic acid metabolic process;cellular macromolecule metabolic process;protein complex subunit organization;single-organism cellular process;cellular component biogenesis;chromatin organization;protein complex biogenesis;DNA packaging;macromolecular co…	molecular_function;binding;heterocyclic compound binding;organic cyclic compound binding;nucleic acid binding;DNA binding;	chromosome;cell;cellular_component;intracellular;protein complex;intracellular non-membrane-bounded organelle;organelle;DNA bending complex;protein-DNA complex;non-membrane-bounded organelle;macromolecular complex;intracellular organelle part;cell part;chromosomal part;intracellular organelle;intracellular part;organelle part;chromatin;DNA packaging complex;nucleosome;membrane-bounded organelle;i…	K11251	H2A:histone H2A;H2A:histone H2A;	Alcoholism ;Systemic lupus erythematosus ;	IPR007125;IPR009072;IPR002119;	Histone core;Histone-fold;Histone H2A;
Cluster 7	4.52381	15	4.20194	G4Z5P2	Putative uncharacterized protein	PHYSODRAFT_542963	1	chloroplast	biological_process;cellular process;	0	0	0	0	0	IPR029149;IPR029148;IPR000994;IPR013953;IPR013719;	Creatinase/Aminopeptidase P/Spt16, N-terminal;FACT complex subunit Spt16, N-terminal lobe domain;Peptidase M24, structural domain;FACT complex subunit Spt16p/Cdc68p;Domain of unknown function DUF1747;
Cluster 7	3.73333	6	5.15534	G4YHD6	Histone H2B	PHYSODRAFT_284271	8	nuclear	nitrogen compound metabolic process;chromosome organization;cellular aromatic compound metabolic process;protein-DNA complex subunit organization;nucleic acid metabolic process;cellular macromolecule metabolic process;protein complex subunit organization;single-organism cellular process;cellular component biogenesis;chromatin organization;protein complex biogenesis;DNA packaging;macromolecular co…	molecular_function;binding;heterocyclic compound binding;organic cyclic compound binding;nucleic acid binding;DNA binding;	chromosome;cell;cellular_component;intracellular;protein complex;intracellular non-membrane-bounded organelle;organelle;DNA bending complex;protein-DNA complex;non-membrane-bounded organelle;macromolecular complex;intracellular organelle part;cell part;chromosomal part;intracellular organelle;intracellular part;organelle part;chromatin;DNA packaging complex;nucleosome;membrane-bounded organelle;i…	K11252	H2B:histone H2B;H2B:histone H2B;H2B:histone H2B;	Viral carcinogenesis ;Alcoholism ;Systemic lupus erythematosus ;	IPR009072;IPR000558;IPR007125;	Histone-fold;Histone H2B;Histone core;
Cluster 7	4	6	4.40971	G4YKC4	Putative uncharacterized protein	PHYSODRAFT_551925	1	nuclear	0	0	0	0	0	0	IPR007133;	RNA polymerase II-associated, Paf1;
Cluster 7	4	4	4.74563	G5AGW9	Putative uncharacterized protein	PHYSODRAFT_534567	1	nuclear	gene expression;nitrogen compound metabolic process;organic substance biosynthetic process;cellular aromatic compound metabolic process;nucleic acid metabolic process;cellular macromolecule metabolic process;cellular nitrogen compound metabolic process;cellular macromolecule biosynthetic process;heterocycle biosynthetic process;cellular metabolic process;macromolecule metabolic process;aromatic c…	molecular_function;binding;heterocyclic compound binding;organic cyclic compound binding;nucleic acid binding;DNA binding;	intracellular;organelle;membrane-bounded organelle;cell part;cell;intracellular organelle;intracellular part;cellular_component;intracellular membrane-bounded organelle;nucleus;	0	0	0	IPR017923;	Transcription factor IIS, N-terminal;
Cluster 7	4.52381	8	5.15146	G4YXY7	Histone H4	PHYSODRAFT_284259	4	nuclear	nitrogen compound metabolic process;chromosome organization;cellular aromatic compound metabolic process;protein-DNA complex subunit organization;nucleic acid metabolic process;cellular macromolecule metabolic process;protein complex subunit organization;single-organism cellular process;cellular component biogenesis;chromatin organization;protein complex biogenesis;DNA packaging;macromolecular co…	molecular_function;binding;heterocyclic compound binding;organic cyclic compound binding;nucleic acid binding;DNA binding;	chromosome;cell;cellular_component;intracellular;protein complex;intracellular non-membrane-bounded organelle;organelle;DNA bending complex;protein-DNA complex;non-membrane-bounded organelle;macromolecular complex;intracellular organelle part;cell part;chromosomal part;intracellular organelle;intracellular part;organelle part;chromatin;DNA packaging complex;nucleosome;membrane-bounded organelle;i…	K11254	H4:histone H4;H4:histone H4;H4:histone H4;	Viral carcinogenesis ;Alcoholism ;Systemic lupus erythematosus ;	IPR019809;IPR001951;IPR007125;IPR009072;	Histone H4, conserved site;Histone H4;Histone core;Histone-fold;
Cluster 7	3.73333	5	5.15728	G4YQV9	Histone H2A	PHYSODRAFT_295340	6	nuclear	nitrogen compound metabolic process;chromosome organization;cellular aromatic compound metabolic process;protein-DNA complex subunit organization;nucleic acid metabolic process;cellular macromolecule metabolic process;protein complex subunit organization;single-organism cellular process;cellular component biogenesis;chromatin organization;protein complex biogenesis;DNA packaging;macromolecular co…	molecular_function;binding;heterocyclic compound binding;organic cyclic compound binding;nucleic acid binding;DNA binding;	chromosome;cell;cellular_component;intracellular;protein complex;intracellular non-membrane-bounded organelle;organelle;DNA bending complex;protein-DNA complex;non-membrane-bounded organelle;macromolecular complex;intracellular organelle part;cell part;chromosomal part;intracellular organelle;intracellular part;organelle part;chromatin;DNA packaging complex;nucleosome;membrane-bounded organelle;i…	K11251	H2A:histone H2A;H2A:histone H2A;	Alcoholism ;Systemic lupus erythematosus ;	IPR009072;IPR002119;IPR007125;	Histone-fold;Histone H2A;Histone core;
Cluster 7	3.73333	6	5.15534	G4YG54	Histone H2B	PHYSODRAFT_473259	4	nuclear	nitrogen compound metabolic process;chromosome organization;cellular aromatic compound metabolic process;protein-DNA complex subunit organization;nucleic acid metabolic process;cellular macromolecule metabolic process;protein complex subunit organization;single-organism cellular process;cellular component biogenesis;chromatin organization;protein complex biogenesis;DNA packaging;macromolecular co…	molecular_function;binding;heterocyclic compound binding;organic cyclic compound binding;nucleic acid binding;DNA binding;	chromosome;cell;cellular_component;intracellular;protein complex;intracellular non-membrane-bounded organelle;organelle;DNA bending complex;protein-DNA complex;non-membrane-bounded organelle;macromolecular complex;intracellular organelle part;cell part;chromosomal part;intracellular organelle;intracellular part;organelle part;chromatin;DNA packaging complex;nucleosome;membrane-bounded organelle;i…	K11252	H2B:histone H2B;H2B:histone H2B;H2B:histone H2B;	Viral carcinogenesis ;Alcoholism ;Systemic lupus erythematosus ;	IPR000558;IPR009072;IPR007125;	Histone H2B;Histone-fold;Histone core;
Cluster 8	4.7619	15	3.79417	G4YYZ0	Putative uncharacterized protein (Fragment)	PHYSODRAFT_285180	1	cytosol	nitrogen compound metabolic process;phosphate-containing compound metabolic process;phosphorus metabolic process;cellular nitrogen compound metabolic process;nucleoside phosphate metabolic process;single-organism metabolic process;heterocycle biosynthetic process;aromatic compound biosynthetic process;heterocycle metabolic process;cellular process;cellular nitrogen compound biosynthetic process;n…	purine ribonucleotide binding;anion binding;ribonucleotide binding;small molecule binding;ion binding;ribonucleoside binding;purine ribonucleoside triphosphate binding;carbohydrate derivative binding;adenyl ribonucleotide binding;nucleoside phosphate binding;molecular_function;nucleotide binding;nucleoside binding;adenyl nucleotide binding;heterocyclic compound binding;binding;purine nucleoside b…	intracellular;cell part;cell;intracellular part;cellular_component;cytoplasm;	K01933	purM:phosphoribosylformylglycinamidine cyclo-ligase [EC:6.3.3.1];purM:phosphoribosylformylglycinamidine cyclo-ligase [EC:6.3.3.1];purM:phosphoribosylformylglycinamidine cyclo-ligase [EC:6.3.3.1];purM:phosphoribosylformylglycinamidine cyclo-ligase [EC:6.3.3.1];	Metabolic pathways ;Biosynthesis of secondary metabolites ;Biosynthesis of antibiotics ;Purine metabolism ;	IPR011054;IPR020561;IPR020560;IPR020559;IPR013816;IPR011761;IPR001555;IPR004733;IPR016188;IPR002376;IPR000728;IPR010918;IPR004607;	Rudiment single hybrid motif;Phosphoribosylglycinamide synthetase, ATP-grasp (A) domain;Phosphoribosylglycinamide synthetase, C-domain;Phosphoribosylglycinamide synthetase, conserved site;ATP-grasp fold, subdomain 2;ATP-grasp fold;Phosphoribosylglycinamide formyltransferase, active site;Phosphoribosylformylglycinamidine cyclo-ligase;PurM, N-terminal-like;Formyl transferase, N-terminal;AIR synthas…
Cluster 8	4.7619	17	3.62136	G4YZ54	Adenylosuccinate lyase	PHYSODRAFT_325085	1	cytosol	nitrogen compound metabolic process;cellular aromatic compound metabolic process;organic substance biosynthetic process;ribose phosphate metabolic process;phosphate-containing compound metabolic process;small molecule metabolic process;nucleotide biosynthetic process;phosphorus metabolic process;cellular nitrogen compound metabolic process;nucleoside phosphate metabolic process;organophosphate bi…	molecular_function;catalytic activity;carbon-nitrogen lyase activity;lyase activity;amidine-lyase activity;N6-(1,2-dicarboxyethyl)AMP AMP-lyase (fumarate-forming) activity;	0	K01756	purB:adenylosuccinate lyase [EC:4.3.2.2];purB:adenylosuccinate lyase [EC:4.3.2.2];purB:adenylosuccinate lyase [EC:4.3.2.2];purB:adenylosuccinate lyase [EC:4.3.2.2];purB:adenylosuccinate lyase [EC:4.3.2.2];	Metabolic pathways ;Biosynthesis of secondary metabolites ;Biosynthesis of antibiotics ;Purine metabolism ;Alanine, aspartate and glutamate metabolism ;	IPR022761;IPR000362;IPR024083;IPR020557;IPR008948;IPR019468;IPR004769;	Fumarate lyase, N-terminal;Fumarate lyase family;Fumarase/histidase, N-terminal;Fumarate lyase, conserved site;L-Aspartase-like;Adenylosuccinate lyase C-terminal;Adenylosuccinate lyase;
Cluster 8	4.15385	19	3.65049	G4ZZY4	Pescadillo homolog	PHYSODRAFT_519760	1	chloroplast	nitrogen compound metabolic process;gene expression;cellular aromatic compound metabolic process;nucleic acid metabolic process;ncRNA processing;cellular macromolecule metabolic process;cellular component biogenesis;cellular nitrogen compound metabolic process;ribonucleoprotein complex biogenesis;cellular component organization or biogenesis;macromolecule metabolic process;cellular metabolic proc…		cell;nucleus;cellular_component;nuclear lumen;membrane-enclosed lumen;intracellular membrane-bounded organelle;intracellular;intracellular organelle lumen;organelle lumen;intracellular non-membrane-bounded organelle;organelle;non-membrane-bounded organelle;nuclear part;membrane-bounded organelle;intracellular organelle part;cell part;intracellular organelle;intracellular part;organelle part;nucle…	0	0	0	IPR010613;IPR001357;	Pescadillo;BRCT domain;
Cluster 8	4	4	4.52039	G4YQA7	Putative uncharacterized protein	PHYSODRAFT_476935	1	cytosol	biological_process;metabolic process;methylation;nitrogen compound metabolic process;gene expression;cellular aromatic compound metabolic process;nucleic acid metabolic process;ncRNA processing;cellular macromolecule metabolic process;cellular component biogenesis;cellular nitrogen compound metabolic process;ribonucleoprotein complex biogenesis;cellular component organization or biogenesis;macrom…	molecular_function;binding;heterocyclic compound binding;organic cyclic compound binding;nucleic acid binding;RNA binding;methyltransferase activity;catalytic activity;transferase activity;transferase activity, transferring one-carbon groups;S-adenosylmethionine-dependent methyltransferase activity;	0	0	0	0	IPR023273;IPR023267;IPR001678;IPR011023;IPR018314;IPR029063;	RNA (C5-cytosine) methyltransferase, NOP2;RNA (C5-cytosine) methyltransferase;SAM-dependent methyltransferase RsmB/NOP2-type;Nop2p;Bacterial Fmu (Sun)/eukaryotic nucleolar NOL1/Nop2p, conserved site;S-adenosyl-L-methionine-dependent methyltransferase;
Cluster 8	4.7619	19	3.34563	G4ZAY2	Putative uncharacterized protein	PHYSODRAFT_345503	2	cytosol	nitrogen compound metabolic process;purine ribonucleoside biosynthetic process;phosphate-containing compound metabolic process;phosphorus metabolic process;purine ribonucleoside metabolic process;cellular nitrogen compound metabolic process;nucleoside phosphate metabolic process;single-organism metabolic process;ribonucleoside biosynthetic process;heterocycle biosynthetic process;aromatic compoun…	purine ribonucleotide binding;anion binding;ribonucleotide binding;small molecule binding;ion binding;ribonucleoside binding;purine ribonucleoside triphosphate binding;carbohydrate derivative binding;adenyl ribonucleotide binding;nucleoside phosphate binding;molecular_function;nucleotide binding;nucleoside binding;adenyl nucleotide binding;heterocyclic compound binding;binding;purine nucleoside b…	0	K01951	guaA:GMP synthase (glutamine-hydrolysing) [EC:6.3.5.2];guaA:GMP synthase (glutamine-hydrolysing) [EC:6.3.5.2];guaA:GMP synthase (glutamine-hydrolysing) [EC:6.3.5.2];	Metabolic pathways ;Purine metabolism ;Drug metabolism - other enzymes ;	IPR014729;IPR001674;IPR029062;IPR025777;IPR022955;IPR017926;IPR022310;IPR004739;	Rossmann-like alpha/beta/alpha sandwich fold;GMP synthase, C-terminal;Class I glutamine amidotransferase-like;GMP synthetase ATP pyrophosphatase domain;GMP synthase;Glutamine amidotransferase;NAD/GMP synthase;GMP synthase, N-terminal;
Cluster 8	5	6	3.98447	G4ZV45	Putative uncharacterized protein	PHYSODRAFT_513619	1	cytosol	nitrogen compound metabolic process;phosphate-containing compound metabolic process;phosphorus metabolic process;cellular nitrogen compound metabolic process;nucleoside phosphate metabolic process;single-organism metabolic process;heterocycle biosynthetic process;aromatic compound biosynthetic process;heterocycle metabolic process;cellular process;cellular nitrogen compound biosynthetic process;n…	purine ribonucleotide binding;anion binding;ribonucleotide binding;small molecule binding;ion binding;ribonucleoside binding;purine ribonucleoside triphosphate binding;carbohydrate derivative binding;adenyl ribonucleotide binding;nucleoside phosphate binding;molecular_function;nucleotide binding;nucleoside binding;adenyl nucleotide binding;heterocyclic compound binding;binding;purine nucleoside b…	0	K01923	purC:phosphoribosylaminoimidazole-succinocarboxamide synthase [EC:6.3.2.6];purC:phosphoribosylaminoimidazole-succinocarboxamide synthase [EC:6.3.2.6];purC:phosphoribosylaminoimidazole-succinocarboxamide synthase [EC:6.3.2.6];purC:phosphoribosylaminoimidazole-succinocarboxamide synthase [EC:6.3.2.6];	Metabolic pathways ;Biosynthesis of secondary metabolites ;Biosynthesis of antibiotics ;Purine metabolism ;	IPR028923;IPR013816;IPR018236;IPR001636;	SAICAR synthetase/ADE2, N-terminal;ATP-grasp fold, subdomain 2;SAICAR synthetase, conserved site;Phosphoribosylaminoimidazole-succinocarboxamide synthase;
Cluster 8	4.7619	10	4.20583	G4YT78	Putative uncharacterized protein	PHYSODRAFT_354159	1	plasma membrane	lipid metabolic process;organic substance biosynthetic process;lipid biosynthetic process;biosynthetic process;cellular process;phosphate-containing compound metabolic process;phosphorus metabolic process;biological_process;single-organism metabolic process;organophosphate biosynthetic process;metabolic process;organophosphate metabolic process;phospholipid metabolic process;organic substance met…	molecular_function;catalytic activity;transferase activity;transferase activity, transferring phosphorus-containing groups;phosphotransferase activity, for other substituted phosphate = groups;	cellular_component;membrane;	K00993	EPT1:ethanolaminephosphotransferase [EC:2.7.8.1];EPT1:ethanolaminephosphotransferase [EC:2.7.8.1];EPT1:ethanolaminephosphotransferase [EC:2.7.8.1];EPT1:ethanolaminephosphotransferase [EC:2.7.8.1];EPT1:ethanolaminephosphotransferase [EC:2.7.8.1];	Metabolic pathways ;Biosynthesis of secondary metabolites ;Glycerophospholipid metabolism ;Ether lipid metabolism ;Phosphonate and phosphinate metabolism ;	IPR000462;	CDP-alcohol phosphatidyltransferase;
Cluster 8	4	9	4.2233	G4ZN64	Imidazole glycerol phosphate synthase subunit hisF	PHYSODRAFT_351517	1	cytosol	nitrogen compound metabolic process;cellular aromatic compound metabolic process;organic substance biosynthetic process;histidine metabolic process;small molecule biosynthetic process;oxoacid metabolic process;small molecule metabolic process;cellular nitrogen compound metabolic process;organic acid biosynthetic process;single-organism metabolic process;single-organism biosynthetic process;imidaz…	molecular_function;transferase activity, transferring glycosyl groups;transferase activity, transferring pentosyl groups;catalytic activity;transferase activity;imidazoleglycerol-phosphate synthase activity;carbon-carbon lyase activity;lyase activity;oxo-acid-lyase activity;	intracellular;cell part;cell;intracellular part;cellular_component;cytoplasm;	K01663	HIS7:glutamine amidotransferase / cyclase [EC:2.4.2.- 4.1.3.-];HIS7:glutamine amidotransferase / cyclase [EC:2.4.2.- 4.1.3.-];HIS7:glutamine amidotransferase / cyclase [EC:2.4.2.- 4.1.3.-];HIS7:glutamine amidotransferase / cyclase [EC:2.4.2.- 4.1.3.-];	Metabolic pathways ;Biosynthesis of secondary metabolites ;Biosynthesis of amino acids ;Histidine metabolism ;	IPR004651;IPR011060;IPR013785;IPR006062;IPR017926;IPR010139;IPR029062;	Histidine biosynthesis, HisF;Ribulose-phosphate binding barrel;Aldolase-type TIM barrel;Histidine biosynthesis;Glutamine amidotransferase;Imidazole glycerol phosphate synthase, subunit H;Class I glutamine amidotransferase-like;
Cluster 8	4.7619	9	3.74563	G4ZNA3	Putative uncharacterized protein	PHYSODRAFT_546417	1	chloroplast	nitrogen compound metabolic process;organic substance biosynthetic process;cellular aromatic compound metabolic process;phosphate-containing compound metabolic process;small molecule metabolic process;phosphorus metabolic process;nucleotide biosynthetic process;nucleoside phosphate metabolic process;cellular nitrogen compound metabolic process;single-organism metabolic process;organophosphate bio…	hydrolase activity, acting on carbon-nitrogen (but not peptide) = bonds, in cyclic amidines;molecular_function;hydrolase activity;hydrolase activity, acting on carbon-nitrogen (but not peptide) = bonds;cyclohydrolase activity;catalytic activity;IMP cyclohydrolase activity;hydroxymethyl-, formyl- and related transferase activity;transferase activity;transferase activity, transferring one-carbon gr…	0	K00602	purH:phosphoribosylaminoimidazolecarboxamide formyltransferase / IMP cyclohydrolase [EC:2.1.2.3 3.5.4.10];purH:phosphoribosylaminoimidazolecarboxamide formyltransferase / IMP cyclohydrolase [EC:2.1.2.3 3.5.4.10];purH:phosphoribosylaminoimidazolecarboxamide formyltransferase / IMP cyclohydrolase [EC:2.1.2.3 3.5.4.10];purH:phosphoribosylaminoimidazolecarboxamide formyltransferase / IMP cyclohydrola…	Metabolic pathways ;Biosynthesis of secondary metabolites ;Biosynthesis of antibiotics ;Purine metabolism ;One carbon pool by folate ;	IPR024051;IPR024050;IPR002695;IPR011607;IPR016193;	AICAR transformylase domain;AICAR transformylase, insert domain;AICARFT/IMPCHase bienzyme;Methylglyoxal synthase-like domain;Cytidine deaminase-like;
Cluster 8	4.7619	8	3.84854	G4ZHP9	Putative uncharacterized protein	PHYSODRAFT_544320	1	chloroplast	nitrogen compound metabolic process;phosphate-containing compound metabolic process;phosphorus metabolic process;cellular nitrogen compound metabolic process;nucleoside phosphate metabolic process;single-organism metabolic process;heterocycle biosynthetic process;aromatic compound biosynthetic process;heterocycle metabolic process;cellular process;cellular nitrogen compound biosynthetic process;n…	molecular_function;carbon-nitrogen ligase activity, with glutamine as amido-N-donor;ligase activity;catalytic activity;ligase activity, forming carbon-nitrogen bonds;phosphoribosylformylglycinamidine synthase activity;	0	K01952	purL:phosphoribosylformylglycinamidine synthase [EC:6.3.5.3];purL:phosphoribosylformylglycinamidine synthase [EC:6.3.5.3];purL:phosphoribosylformylglycinamidine synthase [EC:6.3.5.3];purL:phosphoribosylformylglycinamidine synthase [EC:6.3.5.3];	Metabolic pathways ;Biosynthesis of secondary metabolites ;Biosynthesis of antibiotics ;Purine metabolism ;	IPR029062;IPR000728;IPR017926;IPR010073;IPR010918;IPR016188;	Class I glutamine amidotransferase-like;AIR synthase related protein, N-terminal domain;Glutamine amidotransferase;Phosphoribosylformylglycinamidine synthase;AIR synthase-related protein, C-terminal domain;PurM, N-terminal-like;
Cluster 9	4	7	5.58252	G4YR30	T-complex protein 1 subunit alpha	PHYSODRAFT_553624	2	cytosol	biological_process;cellular process;cellular macromolecule metabolic process;metabolic process;organic substance metabolic process;cellular protein metabolic process;protein metabolic process;macromolecule metabolic process;cellular metabolic process;primary metabolic process;protein folding;	purine ribonucleotide binding;anion binding;ribonucleotide binding;small molecule binding;ion binding;ribonucleoside binding;purine ribonucleoside triphosphate binding;carbohydrate derivative binding;adenyl ribonucleotide binding;nucleoside phosphate binding;molecular_function;nucleotide binding;nucleoside binding;adenyl nucleotide binding;heterocyclic compound binding;binding;purine nucleoside b…	intracellular;cell part;cell;intracellular part;cellular_component;cytoplasm;	0	0	0	IPR002423;IPR002194;IPR027413;IPR027410;IPR027409;IPR017998;	Chaperonin Cpn60/TCP-1 family;Chaperonin TCP-1, conserved site;GroEL-like equatorial domain;TCP-1-like chaperonin intermediate domain;GroEL-like apical domain;Chaperone tailless complex polypeptide 1 (TCP-1);
Cluster 9	4	4	6.56893	G4YNR4	Putative uncharacterized protein	PHYSODRAFT_553558	1	chloroplast	biological_process;cellular process;cellular macromolecule metabolic process;metabolic process;organic substance metabolic process;cellular protein metabolic process;protein metabolic process;macromolecule metabolic process;cellular metabolic process;primary metabolic process;protein folding;	purine ribonucleotide binding;anion binding;ribonucleotide binding;small molecule binding;ion binding;ribonucleoside binding;purine ribonucleoside triphosphate binding;carbohydrate derivative binding;adenyl ribonucleotide binding;nucleoside phosphate binding;molecular_function;nucleotide binding;nucleoside binding;adenyl nucleotide binding;heterocyclic compound binding;binding;purine nucleoside b…	intracellular;cell part;cell;intracellular part;cellular_component;cytoplasm;	0	0	0	IPR002194;IPR017998;IPR027410;IPR027413;IPR027409;IPR002423;IPR012722;	Chaperonin TCP-1, conserved site;Chaperone tailless complex polypeptide 1 (TCP-1);TCP-1-like chaperonin intermediate domain;GroEL-like equatorial domain;GroEL-like apical domain;Chaperonin Cpn60/TCP-1 family;T-complex protein 1, zeta subunit;
Cluster 9	4	4	6.56893	G4YNM8	Putative uncharacterized protein	PHYSODRAFT_553521	3	chloroplast	biological_process;cellular process;cellular macromolecule metabolic process;metabolic process;organic substance metabolic process;cellular protein metabolic process;protein metabolic process;macromolecule metabolic process;cellular metabolic process;primary metabolic process;protein folding;	purine ribonucleotide binding;anion binding;ribonucleotide binding;small molecule binding;ion binding;ribonucleoside binding;purine ribonucleoside triphosphate binding;carbohydrate derivative binding;adenyl ribonucleotide binding;nucleoside phosphate binding;molecular_function;nucleotide binding;nucleoside binding;adenyl nucleotide binding;heterocyclic compound binding;binding;purine nucleoside b…	intracellular;cell part;cell;intracellular part;cellular_component;cytoplasm;	0	0	0	IPR002194;IPR027409;IPR027413;IPR027410;IPR017998;IPR002423;IPR012721;	Chaperonin TCP-1, conserved site;GroEL-like apical domain;GroEL-like equatorial domain;TCP-1-like chaperonin intermediate domain;Chaperone tailless complex polypeptide 1 (TCP-1);Chaperonin Cpn60/TCP-1 family;T-complex protein 1, theta subunit;
Cluster 9	4	5	6.56311	G4YX13	Putative uncharacterized protein	PHYSODRAFT_285022	1	chloroplast	biological_process;cellular process;cellular macromolecule metabolic process;metabolic process;organic substance metabolic process;cellular protein metabolic process;protein metabolic process;macromolecule metabolic process;cellular metabolic process;primary metabolic process;protein folding;	purine ribonucleotide binding;anion binding;ribonucleotide binding;small molecule binding;ion binding;ribonucleoside binding;purine ribonucleoside triphosphate binding;carbohydrate derivative binding;adenyl ribonucleotide binding;nucleoside phosphate binding;molecular_function;nucleotide binding;nucleoside binding;adenyl nucleotide binding;heterocyclic compound binding;binding;purine nucleoside b…	intracellular;cell part;cell;intracellular part;cellular_component;cytoplasm;	0	0	0	IPR017998;IPR027413;IPR027410;IPR027409;IPR012716;IPR002423;IPR002194;	Chaperone tailless complex polypeptide 1 (TCP-1);GroEL-like equatorial domain;TCP-1-like chaperonin intermediate domain;GroEL-like apical domain;T-complex protein 1, beta subunit;Chaperonin Cpn60/TCP-1 family;Chaperonin TCP-1, conserved site;
Cluster 9	4	4	6.56893	G4ZEW0	T-complex protein 1 subunit gamma	PHYSODRAFT_346179	1	chloroplast	biological_process;cellular process;cellular macromolecule metabolic process;metabolic process;organic substance metabolic process;cellular protein metabolic process;protein metabolic process;macromolecule metabolic process;cellular metabolic process;primary metabolic process;protein folding;	purine ribonucleotide binding;anion binding;ribonucleotide binding;small molecule binding;ion binding;ribonucleoside binding;purine ribonucleoside triphosphate binding;carbohydrate derivative binding;adenyl ribonucleotide binding;nucleoside phosphate binding;molecular_function;nucleotide binding;nucleoside binding;adenyl nucleotide binding;heterocyclic compound binding;binding;purine nucleoside b…	intracellular;cell part;cell;intracellular part;cellular_component;cytoplasm;	0	0	0	IPR017998;IPR012719;IPR027413;IPR027410;IPR027409;IPR002194;IPR002423;	Chaperone tailless complex polypeptide 1 (TCP-1);T-complex protein 1, gamma subunit;GroEL-like equatorial domain;TCP-1-like chaperonin intermediate domain;GroEL-like apical domain;Chaperonin TCP-1, conserved site;Chaperonin Cpn60/TCP-1 family;
Cluster 10	4	6	5.03495	G4Z0J2	Putative uncharacterized protein	PHYSODRAFT_297338	1	plasma membrane	biological_process;cellular localization;cellular process;single-organism process;single-organism cellular process;cytoplasmic transport;transport;establishment of localization in cell;intracellular transport;establishment of localization;nuclear transport;localization;nucleocytoplasmic transport;	molecular_function;structural molecule activity;structural constituent of nuclear pore;	organelle envelope;cell;nucleus;intrinsic to membrane;nuclear envelope;cellular_component;intracellular membrane-bounded organelle;envelope;endomembrane system;intracellular;protein complex;pore complex;membrane;organelle;nuclear part;macromolecular complex;cell part;membrane-bounded organelle;intracellular organelle part;intracellular organelle;intracellular part;membrane part;integral to membra…	K14312	NUP155:nuclear pore complex protein Nup155;	RNA transport ;	IPR014908;IPR007187;	Nucleoporin, Nup133/Nup155-like, N-terminal;Nucleoporin, Nup133/Nup155-like, C-terminal;
Cluster 10	4	6	5.2932	G4Z9S7	Putative uncharacterized protein	PHYSODRAFT_327965	1	nuclear		molecular_function;structural molecule activity;structural constituent of nuclear pore;	organelle envelope;cell;nucleus;intrinsic to membrane;nuclear envelope;cellular_component;intracellular membrane-bounded organelle;envelope;endomembrane system;intracellular;protein complex;pore complex;membrane;organelle;nuclear part;macromolecular complex;cell part;membrane-bounded organelle;intracellular organelle part;intracellular organelle;intracellular part;membrane part;integral to membra…	K14306	NUP62:nuclear pore complex protein Nup62;	RNA transport ;	IPR007758;	Nucleoporin, NSP1-like, C-terminal;
Cluster 10	4	9	4.3165	G4ZEN1	Putative uncharacterized protein	PHYSODRAFT_360329	1	nuclear	0	0	0	K14298	RAE1:mRNA export factor;RAE1:mRNA export factor;	RNA transport ;Influenza A ;	IPR017986;IPR001680;IPR020472;IPR015943;	WD40-repeat-containing domain;WD40 repeat;G-protein beta WD-40 repeat;WD40/YVTN repeat-like-containing domain;
Cluster 10	4	6	5.03495	G4ZMS1	Putative uncharacterized protein	PHYSODRAFT_302408	2	cytosol	biological_process;establishment of localization;localization;transport;		organelle envelope;cell;nucleus;intrinsic to membrane;nuclear envelope;cellular_component;intracellular membrane-bounded organelle;envelope;endomembrane system;intracellular;protein complex;pore complex;membrane;organelle;nuclear part;macromolecular complex;cell part;membrane-bounded organelle;intracellular organelle part;intracellular organelle;intracellular part;membrane part;integral to membra…	K14309	NUP93:nuclear pore complex protein Nup93;	RNA transport ;	IPR007231;	Nucleoporin interacting component Nup93/Nic96;
Cluster 10	4	4	5.30097	G4YTM1	Putative uncharacterized protein	PHYSODRAFT_541828	1	nuclear	0	0	0	K14310	NUP205:nuclear pore complex protein Nup205;	RNA transport ;	IPR021827;	Nucleoporin Nup186/Nup192/Nup205;
Cluster 11	3.2381	10	4.62524	G4ZJ38	Tyrosine biosynthesis bifunctional enzyme	PHYSODRAFT_264358	4	chloroplast	nitrogen compound metabolic process;cellular aromatic compound metabolic process;organic substance biosynthetic process;small molecule biosynthetic process;oxoacid metabolic process;small molecule metabolic process;erythrose 4-phosphate/phosphoenolpyruvate family amino acid = metabolic process;erythrose 4-phosphate/phosphoenolpyruvate family amino acid = biosynthetic process;aromatic amino acid f…	nucleoside phosphate binding;molecular_function;binding;heterocyclic compound binding;small molecule binding;organic cyclic compound binding;nucleotide binding;carbon-oxygen lyase activity;hydro-lyase activity;catalytic activity;lyase activity;prephenate dehydratase activity;oxidoreductase activity;oxidoreductase activity, acting on the CH-CH group of donors, NAD = or NADP as acceptor;oxidoreduct…	0	K15849	PAT:bifunctional aspartate aminotransferase and glutamate/aspartate-prephenate aminotransferase [EC:2.6.1.1 2.6.1.78 2.6.1.79];PAT:bifunctional aspartate aminotransferase and glutamate/aspartate-prephenate aminotransferase [EC:2.6.1.1 2.6.1.78 2.6.1.79];PAT:bifunctional aspartate aminotransferase and glutamate/aspartate-prephenate aminotransferase [EC:2.6.1.1 2.6.1.78 2.6.1.79];PAT:bifunctional a…	Metabolic pathways ;Biosynthesis of secondary metabolites ;Biosynthesis of antibiotics ;Biosynthesis of amino acids ;Phenylalanine, tyrosine and tryptophan biosynthesis ;Tyrosine metabolism ;Phenylalanine metabolism ;Tropane, piperidine and pyridine alkaloid biosynthesis ;Isoquinoline alkaloid biosynthesis ;	IPR016040;IPR018528;IPR003099;IPR015424;IPR015421;IPR015422;IPR001086;IPR004838;IPR004839;	NAD(P)-binding domain;Prephenate dehydratase, conserved site;Prephenate dehydrogenase;Pyridoxal phosphate-dependent transferase;Pyridoxal phosphate-dependent transferase, major region, subdomain 1;Pyridoxal phosphate-dependent transferase, major region, subdomain 2;Prephenate dehydratase;Aminotransferases, class-I, pyridoxal-phosphate-binding site;Aminotransferase, class I/classII;
Cluster 11	3.73333	8	4.32427	G5A7Q7	3-isopropylmalate dehydrogenase	PHYSODRAFT_355974	1	cytosol	nitrogen compound metabolic process;organic substance biosynthetic process;small molecule biosynthetic process;oxoacid metabolic process;small molecule metabolic process;organic acid biosynthetic process;branched-chain amino acid biosynthetic process;single-organism metabolic process;branched-chain amino acid metabolic process;single-organism biosynthetic process;leucine metabolic process;cellula…	molecular_function;oxidoreductase activity;oxidoreductase activity, acting on CH-OH group of donors;catalytic activity;oxidoreductase activity, acting on the CH-OH group of donors, NAD = or NADP as acceptor;3-isopropylmalate dehydrogenase activity;binding;cation binding;ion binding;metal ion binding;magnesium ion binding;nucleoside phosphate binding;coenzyme binding;cofactor binding;nucleotide bi…	intracellular;cell part;cell;intracellular part;cellular_component;cytoplasm;	K00052	leuB:3-isopropylmalate dehydrogenase [EC:1.1.1.85];leuB:3-isopropylmalate dehydrogenase [EC:1.1.1.85];leuB:3-isopropylmalate dehydrogenase [EC:1.1.1.85];leuB:3-isopropylmalate dehydrogenase [EC:1.1.1.85];leuB:3-isopropylmalate dehydrogenase [EC:1.1.1.85];leuB:3-isopropylmalate dehydrogenase [EC:1.1.1.85];	Metabolic pathways ;Biosynthesis of secondary metabolites ;Biosynthesis of amino acids ;2-Oxocarboxylic acid metabolism ;Valine, leucine and isoleucine biosynthesis ;C5-Branched dibasic acid metabolism ;	IPR004429;IPR024084;IPR019818;	Isopropylmalate dehydrogenase;Isopropylmalate dehydrogenase-like domain;Isocitrate/isopropylmalate dehydrogenase, conserved site;
Cluster 11	3.2381	19	3.98835	G4YGT3	Pentafunctional AROM polypeptide	PHYSODRAFT_343591	1	plasma membrane	nitrogen compound metabolic process;cellular aromatic compound metabolic process;organic substance biosynthetic process;small molecule biosynthetic process;oxoacid metabolic process;small molecule metabolic process;organic acid biosynthetic process;single-organism metabolic process;single-organism biosynthetic process;cellular metabolic process;aromatic compound biosynthetic process;primary metab…	molecular_function;carbon-oxygen lyase activity;hydro-lyase activity;catalytic activity;lyase activity;3-dehydroquinate dehydratase activity;carbon-oxygen lyase activity, acting on phosphates;3-dehydroquinate synthase activity;transferase activity, transferring alkyl or aryl (other than = methyl) groups;transferase activity;3-phosphoshikimate 1-carboxyvinyltransferase activity;purine ribonucleoti…	intracellular;cell part;cell;intracellular part;cellular_component;cytoplasm;	K00800	aroA:3-phosphoshikimate 1-carboxyvinyltransferase [EC:2.5.1.19];aroA:3-phosphoshikimate 1-carboxyvinyltransferase [EC:2.5.1.19];aroA:3-phosphoshikimate 1-carboxyvinyltransferase [EC:2.5.1.19];aroA:3-phosphoshikimate 1-carboxyvinyltransferase [EC:2.5.1.19];aroA:3-phosphoshikimate 1-carboxyvinyltransferase [EC:2.5.1.19];	Metabolic pathways ;Biosynthesis of secondary metabolites ;Biosynthesis of antibiotics ;Biosynthesis of amino acids ;Phenylalanine, tyrosine and tryptophan biosynthesis ;	IPR006151;IPR008289;IPR006264;IPR016037;IPR016040;IPR027417;IPR013792;IPR013785;IPR013708;IPR023193;IPR001986;IPR001381;IPR000623;	Quinate/shikimate 5-dehydrogenase/glutamyl-tRNA reductase;Pentafunctional AroM protein;3-phosphoshikimate 1-carboxyvinyltransferase;3-dehydroquinate synthase AroB;NAD(P)-binding domain;P-loop containing nucleoside triphosphate hydrolase;RNA 3'-terminal phosphate cyclase/enolpyruvate transferase, alpha/beta;Aldolase-type TIM barrel;Shikimate dehydrogenase substrate binding, N-terminal;3-phosphoshi…
Cluster 11	3.42857	7	4.87961	G4YE49	Putative uncharacterized protein	PHYSODRAFT_537835	5	chloroplast	cellular amino acid metabolic process;organonitrogen compound metabolic process;nitrogen compound metabolic process;organic substance biosynthetic process;organonitrogen compound biosynthetic process;biosynthetic process;cellular process;small molecule biosynthetic process;cellular amino acid biosynthetic process;oxoacid metabolic process;organic acid metabolic process;small molecule metabolic pr…	molecular_function;cofactor binding;binding;coenzyme binding;oxidoreductase activity;oxidoreductase activity, acting on CH-OH group of donors;catalytic activity;oxidoreductase activity, acting on the CH-OH group of donors, NAD = or NADP as acceptor;ketol-acid reductoisomerase activity;nucleoside phosphate binding;heterocyclic compound binding;small molecule binding;organic cyclic compound binding…	0	K00053	ilvC:ketol-acid reductoisomerase [EC:1.1.1.86];ilvC:ketol-acid reductoisomerase [EC:1.1.1.86];ilvC:ketol-acid reductoisomerase [EC:1.1.1.86];ilvC:ketol-acid reductoisomerase [EC:1.1.1.86];ilvC:ketol-acid reductoisomerase [EC:1.1.1.86];ilvC:ketol-acid reductoisomerase [EC:1.1.1.86];ilvC:ketol-acid reductoisomerase [EC:1.1.1.86];	Metabolic pathways ;Biosynthesis of secondary metabolites ;Biosynthesis of antibiotics ;Biosynthesis of amino acids ;2-Oxocarboxylic acid metabolism ;Pantothenate and CoA biosynthesis ;Valine, leucine and isoleucine biosynthesis ;	IPR000506;IPR013328;IPR013116;IPR008927;IPR016040;	Acetohydroxy acid isomeroreductase C-terminal;Dehydrogenase, multihelical;Acetohydroxy acid isomeroreductase, catalytic;6-phosphogluconate dehydrogenase, C-terminal-like;NAD(P)-binding domain;
Cluster 11	3.73333	5	5.26408	G4YMC6	Putative uncharacterized protein	PHYSODRAFT_343770	1	chloroplast	cellular amino acid metabolic process;organonitrogen compound metabolic process;nitrogen compound metabolic process;organic substance biosynthetic process;organonitrogen compound biosynthetic process;biosynthetic process;cellular process;small molecule biosynthetic process;cellular amino acid biosynthetic process;oxoacid metabolic process;organic acid metabolic process;small molecule metabolic pr…	molecular_function;transferase activity, transferring aldehyde or ketonic groups;catalytic activity;transferase activity;acetolactate synthase activity;carboxylic acid binding;anion binding;organic acid binding;binding;ion binding;small molecule binding;amino acid binding;	0	K01653	E2.2.1.6S:acetolactate synthase I/III small subunit [EC:2.2.1.6];E2.2.1.6S:acetolactate synthase I/III small subunit [EC:2.2.1.6];E2.2.1.6S:acetolactate synthase I/III small subunit [EC:2.2.1.6];E2.2.1.6S:acetolactate synthase I/III small subunit [EC:2.2.1.6];E2.2.1.6S:acetolactate synthase I/III small subunit [EC:2.2.1.6];E2.2.1.6S:acetolactate synthase I/III small subunit [EC:2.2.1.6];E2.2.1.6S…	Metabolic pathways ;Biosynthesis of secondary metabolites ;Biosynthesis of antibiotics ;Biosynthesis of amino acids ;2-Oxocarboxylic acid metabolism ;Pantothenate and CoA biosynthesis ;Butanoate metabolism ;Valine, leucine and isoleucine biosynthesis ;C5-Branched dibasic acid metabolism ;	IPR002912;IPR004789;IPR019455;	ACT domain;Acetolactate synthase, small subunit;Acetolactate synthase, small subunit, C-terminal;
Cluster 11	4	5	5.05825	G4Z8C0	Putative uncharacterized protein	PHYSODRAFT_557322	1	mitochondria	cellular amino acid metabolic process;organonitrogen compound metabolic process;nitrogen compound metabolic process;organic substance biosynthetic process;organonitrogen compound biosynthetic process;biosynthetic process;cellular process;small molecule biosynthetic process;cellular amino acid biosynthetic process;oxoacid metabolic process;organic acid metabolic process;small molecule metabolic pr…	molecular_function;carbon-oxygen lyase activity;hydro-lyase activity;catalytic activity;lyase activity;dihydroxy-acid dehydratase activity;	0	K01687	ilvD:dihydroxy-acid dehydratase [EC:4.2.1.9];ilvD:dihydroxy-acid dehydratase [EC:4.2.1.9];ilvD:dihydroxy-acid dehydratase [EC:4.2.1.9];ilvD:dihydroxy-acid dehydratase [EC:4.2.1.9];ilvD:dihydroxy-acid dehydratase [EC:4.2.1.9];ilvD:dihydroxy-acid dehydratase [EC:4.2.1.9];ilvD:dihydroxy-acid dehydratase [EC:4.2.1.9];	Metabolic pathways ;Biosynthesis of secondary metabolites ;Biosynthesis of antibiotics ;Biosynthesis of amino acids ;2-Oxocarboxylic acid metabolism ;Pantothenate and CoA biosynthesis ;Valine, leucine and isoleucine biosynthesis ;	IPR000581;IPR020558;IPR015928;IPR004404;	Dihydroxy-acid/6-phosphogluconate dehydratase;Dihydroxy-acid/6-phosphogluconate dehydratase, conserved site;Aconitase/3-isopropylmalate dehydratase, swivel;Dihydroxy-acid dehydratase;
Cluster 11	4	4	5.26602	G4YMI5	Putative uncharacterized protein	PHYSODRAFT_552331	2	mitochondria	nitrogen compound metabolic process;organic substance biosynthetic process;small molecule biosynthetic process;oxoacid metabolic process;small molecule metabolic process;organic acid biosynthetic process;branched-chain amino acid biosynthetic process;single-organism metabolic process;branched-chain amino acid metabolic process;single-organism biosynthetic process;leucine metabolic process;cellula…	molecular_function;transferase activity, transferring acyl groups;transferase activity, transferring acyl groups, acyl groups = converted into alkyl on transfer;catalytic activity;transferase activity;2-isopropylmalate synthase activity;	0	K01649	leuA:2-isopropylmalate synthase [EC:2.3.3.13];leuA:2-isopropylmalate synthase [EC:2.3.3.13];leuA:2-isopropylmalate synthase [EC:2.3.3.13];leuA:2-isopropylmalate synthase [EC:2.3.3.13];leuA:2-isopropylmalate synthase [EC:2.3.3.13];leuA:2-isopropylmalate synthase [EC:2.3.3.13];	Metabolic pathways ;Biosynthesis of secondary metabolites ;Biosynthesis of amino acids ;Pyruvate metabolism ;2-Oxocarboxylic acid metabolism ;Valine, leucine and isoleucine biosynthesis ;	IPR005671;IPR000891;IPR002034;IPR013709;IPR013785;	2-isopropylmalate synthase, bacterial-type;Pyruvate carboxyltransferase;Alpha-isopropylmalate/homocitrate synthase, conserved site;2-isopropylmalate synthase LeuA, allosteric (dimerisation) domain;Aldolase-type TIM barrel;
Cluster 11	4	4	4.91845	G4ZNE5	Tryptophan synthase	PHYSODRAFT_560618	1	cytosol	nitrogen compound metabolic process;cellular aromatic compound metabolic process;organic substance biosynthetic process;small molecule biosynthetic process;oxoacid metabolic process;small molecule metabolic process;cellular nitrogen compound metabolic process;organic acid biosynthetic process;single-organism metabolic process;single-organism biosynthetic process;cellular amine metabolic process;i…	molecular_function;carbon-oxygen lyase activity;hydro-lyase activity;catalytic activity;lyase activity;tryptophan synthase activity;	0	K01695	trpA:tryptophan synthase alpha chain [EC:4.2.1.20];trpA:tryptophan synthase alpha chain [EC:4.2.1.20];trpA:tryptophan synthase alpha chain [EC:4.2.1.20];trpA:tryptophan synthase alpha chain [EC:4.2.1.20];trpA:tryptophan synthase alpha chain [EC:4.2.1.20];	Metabolic pathways ;Biosynthesis of secondary metabolites ;Biosynthesis of amino acids ;Glycine, serine and threonine metabolism ;Phenylalanine, tyrosine and tryptophan biosynthesis ;	IPR013785;IPR002028;IPR011060;	Aldolase-type TIM barrel;Tryptophan synthase, alpha chain;Ribulose-phosphate binding barrel;
Cluster 11	4	5	4.51262	G5A3P4	Tryptophan synthase beta chain	PHYSODRAFT_564117	1	cytosol		molecular_function;carbon-oxygen lyase activity;hydro-lyase activity;catalytic activity;lyase activity;tryptophan synthase activity;	0	K01696	trpB:tryptophan synthase beta chain [EC:4.2.1.20];trpB:tryptophan synthase beta chain [EC:4.2.1.20];trpB:tryptophan synthase beta chain [EC:4.2.1.20];trpB:tryptophan synthase beta chain [EC:4.2.1.20];trpB:tryptophan synthase beta chain [EC:4.2.1.20];	Metabolic pathways ;Biosynthesis of secondary metabolites ;Biosynthesis of amino acids ;Glycine, serine and threonine metabolism ;Phenylalanine, tyrosine and tryptophan biosynthesis ;	IPR006654;IPR006653;IPR023026;IPR001926;	Tryptophan synthase, beta chain;Tryptophan synthase, beta chain, conserved site;Tryptophan synthase beta chain/beta chain-like;Tryptophan synthase beta subunit-like PLP-dependent enzyme;
Cluster 11	3.2381	9	4.75146	G5AGF1	N-5'phosphoribosyl anthranilate isomerase/indole-3-glycerol phosphate synthase	PHYSODRAFT_551390	1	cytosol	nitrogen compound metabolic process;cellular aromatic compound metabolic process;organic substance biosynthetic process;small molecule biosynthetic process;oxoacid metabolic process;small molecule metabolic process;cellular nitrogen compound metabolic process;organic acid biosynthetic process;single-organism metabolic process;single-organism biosynthetic process;cellular amine metabolic process;i…	molecular_function;carboxy-lyase activity;carbon-carbon lyase activity;catalytic activity;lyase activity;indole-3-glycerol-phosphate synthase activity;intramolecular oxidoreductase activity;intramolecular oxidoreductase activity, interconverting aldoses = and ketoses;isomerase activity;phosphoribosylanthranilate isomerase activity;	0	K01609	trpC:indole-3-glycerol phosphate synthase [EC:4.1.1.48];trpC:indole-3-glycerol phosphate synthase [EC:4.1.1.48];trpC:indole-3-glycerol phosphate synthase [EC:4.1.1.48];trpC:indole-3-glycerol phosphate synthase [EC:4.1.1.48];	Metabolic pathways ;Biosynthesis of secondary metabolites ;Biosynthesis of amino acids ;Phenylalanine, tyrosine and tryptophan biosynthesis ;	IPR001240;IPR013798;IPR013785;IPR011060;	N-(5'phosphoribosyl) anthranilate isomerase (PRAI);Indole-3-glycerol phosphate synthase;Aldolase-type TIM barrel;Ribulose-phosphate binding barrel;
Cluster 11	4	7	4.63301	G4ZHX8	Putative uncharacterized protein	PHYSODRAFT_264157	1	cytosol	biological_process;single-organism metabolic process;cellular process;dicarboxylic acid metabolic process;metabolic process;small molecule metabolic process;organic acid metabolic process;oxoacid metabolic process;organic substance metabolic process;carboxylic acid metabolic process;cellular metabolic process;chorismate metabolic process;nitrogen compound metabolic process;cellular aromatic compo…	molecular_function;intramolecular transferase activity;catalytic activity;isomerase activity;chorismate mutase activity;carbon-oxygen lyase activity;hydro-lyase activity;lyase activity;prephenate dehydratase activity;	0	K01850	E5.4.99.5:chorismate mutase [EC:5.4.99.5];E5.4.99.5:chorismate mutase [EC:5.4.99.5];E5.4.99.5:chorismate mutase [EC:5.4.99.5];E5.4.99.5:chorismate mutase [EC:5.4.99.5];E5.4.99.5:chorismate mutase [EC:5.4.99.5];	Metabolic pathways ;Biosynthesis of secondary metabolites ;Biosynthesis of antibiotics ;Biosynthesis of amino acids ;Phenylalanine, tyrosine and tryptophan biosynthesis ;	IPR002912;IPR020822;IPR008238;IPR001086;	ACT domain;Chorismate mutase, type II;Chorismate mutase, AroQ class, eukaryotic type;Prephenate dehydratase;
Cluster 11	4	4	4.91845	G4Z672	Chorismate synthase	PHYSODRAFT_497112	1	cytosol	nitrogen compound metabolic process;cellular aromatic compound metabolic process;organic substance biosynthetic process;small molecule biosynthetic process;oxoacid metabolic process;small molecule metabolic process;organic acid biosynthetic process;single-organism metabolic process;single-organism biosynthetic process;cellular metabolic process;aromatic compound biosynthetic process;primary metab…	molecular_function;carbon-oxygen lyase activity;carbon-oxygen lyase activity, acting on phosphates;catalytic activity;lyase activity;chorismate synthase activity;	0	K01736	aroC:chorismate synthase [EC:4.2.3.5];aroC:chorismate synthase [EC:4.2.3.5];aroC:chorismate synthase [EC:4.2.3.5];aroC:chorismate synthase [EC:4.2.3.5];aroC:chorismate synthase [EC:4.2.3.5];	Metabolic pathways ;Biosynthesis of secondary metabolites ;Biosynthesis of antibiotics ;Biosynthesis of amino acids ;Phenylalanine, tyrosine and tryptophan biosynthesis ;	IPR020541;IPR000453;	Chorismate synthase, conserved site;Chorismate synthase;
Cluster 12	4.90909	11	3.99806	G4YTN5	Putative uncharacterized protein	PHYSODRAFT_485830	1	chloroplast	0	0	0	0	0	0	IPR005612;	CCAAT-binding factor;
Cluster 12	4.90909	11	4.08738	G4YXE2	Putative uncharacterized protein	PHYSODRAFT_555658	1	cytosol			intracellular;organelle;membrane-bounded organelle;cell part;cell;intracellular organelle;intracellular part;cellular_component;intracellular membrane-bounded organelle;nucleus;	0	0	0	IPR017986;IPR012580;IPR001680;IPR015943;	WD40-repeat-containing domain;NUC153;WD40 repeat;WD40/YVTN repeat-like-containing domain;
Cluster 12	6	11	3.73786	G4ZKK7	Putative uncharacterized protein	PHYSODRAFT_506510	1	cytosol	biological_process;metabolic process;methylation;	molecular_function;catalytic activity;transferase activity;transferase activity, transferring one-carbon groups;methyltransferase activity;	0	K14568	EMG1:rRNA small subunit pseudouridine methyltransferase Nep1 [EC:2.1.1.260];	Ribosome biogenesis in eukaryotes ;	IPR005304;IPR029028;	Ribosomal biogenesis, methyltransferase, EMG1/NEP1;Alpha/beta knot methyltransferases;
Cluster 12	5.78571	25	4.2233	G4YF28	Putative uncharacterized protein	PHYSODRAFT_473722	1	cytosol	gene expression;organic substance biosynthetic process;biosynthetic process;macromolecule biosynthetic process;cellular macromolecule metabolic process;cellular process;biological_process;cellular macromolecule biosynthetic process;metabolic process;organic substance metabolic process;cellular biosynthetic process;cellular protein metabolic process;macromolecule metabolic process;cellular metabol…	molecular_function;binding;heterocyclic compound binding;organic cyclic compound binding;nucleic acid binding;RNA binding;structural molecule activity;structural constituent of ribosome;	cell;cellular_component;ribosomal subunit;intracellular;cytoplasmic part;cytoplasm;intracellular non-membrane-bounded organelle;organelle;macromolecular complex;ribonucleoprotein complex;non-membrane-bounded organelle;cell part;intracellular organelle part;ribosome;intracellular organelle;intracellular part;organelle part;large ribosomal subunit;	0	0	0	IPR028364;IPR016094;IPR016095;IPR023674;	Ribosomal protein L1/ribosomal biogenesis protein;Ribosomal protein L1, 2-layer alpha/beta-sandwich;Ribosomal protein L1, 3-layer alpha/beta-sandwich;Ribosomal protein L1-like;
Cluster 13	3.75	20	4.1301	G4Z973	Glucose-6-phosphate isomerase	PHYSODRAFT_285564	5	cytosol	carbohydrate biosynthetic process;biological_process;organic substance biosynthetic process;monosaccharide biosynthetic process;single-organism carbohydrate metabolic process;biosynthetic process;carbohydrate metabolic process;metabolic process;glucose metabolic process;hexose metabolic process;hexose biosynthetic process;organic substance metabolic process;monosaccharide metabolic process;primar…	molecular_function;intramolecular oxidoreductase activity;intramolecular oxidoreductase activity, interconverting aldoses = and ketoses;catalytic activity;isomerase activity;glucose-6-phosphate isomerase activity;	intracellular;cell part;cell;intracellular part;cellular_component;cytoplasm;	K01810	GPI:glucose-6-phosphate isomerase [EC:5.3.1.9];GPI:glucose-6-phosphate isomerase [EC:5.3.1.9];GPI:glucose-6-phosphate isomerase [EC:5.3.1.9];GPI:glucose-6-phosphate isomerase [EC:5.3.1.9];GPI:glucose-6-phosphate isomerase [EC:5.3.1.9];GPI:glucose-6-phosphate isomerase [EC:5.3.1.9];GPI:glucose-6-phosphate isomerase [EC:5.3.1.9];GPI:glucose-6-phosphate isomerase [EC:5.3.1.9];GPI:glucose-6-phosphate…	Metabolic pathways ;Biosynthesis of secondary metabolites ;Biosynthesis of antibiotics ;Microbial metabolism in diverse environments ;Carbon metabolism ;Glycolysis / Gluconeogenesis ;Amino sugar and nucleotide sugar metabolism ;Starch and sucrose metabolism ;Pentose phosphate pathway ;	IPR018189;IPR023096;IPR001672;	Phosphoglucose isomerase, conserved site;Phosphoglucose isomerase, C-terminal;Phosphoglucose isomerase (PGI);
Cluster 13	4	5	4.9767	G4ZQ23	Putative uncharacterized protein	PHYSODRAFT_360745	5	cytoskeleton	monosaccharide catabolic process;organic substance catabolic process;cellular process;carbohydrate metabolic process;hexose metabolic process;catabolic process;generation of precursor metabolites and energy;biological_process;carbohydrate catabolic process;single-organism carbohydrate metabolic process;single-organism carbohydrate catabolic process;metabolic process;glucose catabolic process;gluc…	molecular_function;intramolecular transferase activity;intramolecular transferase activity, phosphotransferases;catalytic activity;isomerase activity;phosphoglycerate mutase activity;	0	K01834	PGAM:2,3-bisphosphoglycerate-dependent phosphoglycerate mutase [EC:5.4.2.11];PGAM:2,3-bisphosphoglycerate-dependent phosphoglycerate mutase [EC:5.4.2.11];PGAM:2,3-bisphosphoglycerate-dependent phosphoglycerate mutase [EC:5.4.2.11];PGAM:2,3-bisphosphoglycerate-dependent phosphoglycerate mutase [EC:5.4.2.11];PGAM:2,3-bisphosphoglycerate-dependent phosphoglycerate mutase [EC:5.4.2.11];PGAM:2,3-bisph…	Metabolic pathways ;Biosynthesis of secondary metabolites ;Biosynthesis of antibiotics ;Microbial metabolism in diverse environments ;Biosynthesis of amino acids ;Carbon metabolism ;Glycine, serine and threonine metabolism ;Glycolysis / Gluconeogenesis ;Methane metabolism ;Glucagon signaling pathway ;Central carbon metabolism in cancer ;	IPR013078;IPR029033;IPR005952;IPR001345;	Histidine phosphatase superfamily, clade-1;Histidine phosphatase superfamily;Phosphoglycerate mutase 1;Phosphoglycerate/bisphosphoglycerate mutase, active site;
Cluster 13	3.73333	8	4.4233	G4ZWX5	Putative uncharacterized protein	PHYSODRAFT_518128	1	cytosol	biological_process;metabolic process;organic substance metabolic process;primary metabolic process;carbohydrate metabolic process;	molecular_function;intramolecular transferase activity;catalytic activity;isomerase activity;intramolecular transferase activity, phosphotransferases;binding;cation binding;ion binding;metal ion binding;magnesium ion binding;	0	0	0	0	IPR016055;IPR016066;IPR005845;IPR005846;IPR005843;IPR005844;IPR005841;	Alpha-D-phosphohexomutase, alpha/beta/alpha I/II/III;Alpha-D-phosphohexomutase, conserved site;Alpha-D-phosphohexomutase, alpha/beta/alpha domain II;Alpha-D-phosphohexomutase, alpha/beta/alpha domain III;Alpha-D-phosphohexomutase, C-terminal;Alpha-D-phosphohexomutase, alpha/beta/alpha domain I;Alpha-D-phosphohexomutase superfamily;
Cluster 13	4	6	4.35728	G5AIQ2	Putative uncharacterized protein	PHYSODRAFT_358108	4	mitochondria	monosaccharide catabolic process;organic substance catabolic process;cellular process;carbohydrate metabolic process;hexose metabolic process;catabolic process;generation of precursor metabolites and energy;biological_process;carbohydrate catabolic process;single-organism carbohydrate metabolic process;single-organism carbohydrate catabolic process;metabolic process;glucose catabolic process;gluc…	molecular_function;binding;cation binding;ion binding;metal ion binding;magnesium ion binding;carbon-oxygen lyase activity;hydro-lyase activity;catalytic activity;lyase activity;phosphopyruvate hydratase activity;	intracellular;cytosolic part;cytoplasmic part;protein complex;cytoplasm;catalytic complex;macromolecular complex;cell part;cell;intracellular part;cellular_component;cytosol;phosphopyruvate hydratase complex;	K01689	ENO:enolase [EC:4.2.1.11];ENO:enolase [EC:4.2.1.11];ENO:enolase [EC:4.2.1.11];ENO:enolase [EC:4.2.1.11];ENO:enolase [EC:4.2.1.11];ENO:enolase [EC:4.2.1.11];ENO:enolase [EC:4.2.1.11];ENO:enolase [EC:4.2.1.11];ENO:enolase [EC:4.2.1.11];ENO:enolase [EC:4.2.1.11];	Metabolic pathways ;Biosynthesis of secondary metabolites ;Biosynthesis of antibiotics ;Microbial metabolism in diverse environments ;Biosynthesis of amino acids ;Carbon metabolism ;RNA degradation ;Glycolysis / Gluconeogenesis ;Methane metabolism ;HIF-1 signaling pathway ;	IPR029017;IPR029065;IPR000941;IPR020809;IPR020811;IPR020810;	Enolase N-terminal domain-like;Enolase C-terminal domain-like;Enolase;Enolase, conserved site;Enolase, N-terminal;Enolase, C-terminal;
Cluster 13	3.73333	11	4.61553	G4YID5	Putative uncharacterized protein	PHYSODRAFT_554034	6	cytosol	biological_process;metabolic process;organic substance metabolic process;primary metabolic process;carbohydrate metabolic process;	molecular_function;intramolecular transferase activity;catalytic activity;isomerase activity;intramolecular transferase activity, phosphotransferases;binding;cation binding;ion binding;metal ion binding;magnesium ion binding;transferase activity;transferase activity, transferring phosphorus-containing groups;nucleotidyltransferase activity;	0	K01835	pgm:phosphoglucomutase [EC:5.4.2.2];pgm:phosphoglucomutase [EC:5.4.2.2];pgm:phosphoglucomutase [EC:5.4.2.2];pgm:phosphoglucomutase [EC:5.4.2.2];pgm:phosphoglucomutase [EC:5.4.2.2];pgm:phosphoglucomutase [EC:5.4.2.2];pgm:phosphoglucomutase [EC:5.4.2.2];pgm:phosphoglucomutase [EC:5.4.2.2];pgm:phosphoglucomutase [EC:5.4.2.2];pgm:phosphoglucomutase [EC:5.4.2.2];pgm:phosphoglucomutase [EC:5.4.2.2];	Metabolic pathways ;Biosynthesis of secondary metabolites ;Biosynthesis of antibiotics ;Microbial metabolism in diverse environments ;Purine metabolism ;Glycolysis / Gluconeogenesis ;Amino sugar and nucleotide sugar metabolism ;Starch and sucrose metabolism ;Pentose phosphate pathway ;Galactose metabolism ;Streptomycin biosynthesis ;	IPR005844;IPR005845;IPR005846;IPR005843;IPR005841;IPR029044;IPR016066;IPR016055;IPR002618;	Alpha-D-phosphohexomutase, alpha/beta/alpha domain I;Alpha-D-phosphohexomutase, alpha/beta/alpha domain II;Alpha-D-phosphohexomutase, alpha/beta/alpha domain III;Alpha-D-phosphohexomutase, C-terminal;Alpha-D-phosphohexomutase superfamily;Nucleotide-diphospho-sugar transferases;Alpha-D-phosphohexomutase, conserved site;Alpha-D-phosphohexomutase, alpha/beta/alpha I/II/III;UTP--glucose-1-phosphate u…
Cluster 13	4	4	4.83495	G4ZZ21	Putative uncharacterized protein	PHYSODRAFT_355187	6	cytosol	monosaccharide catabolic process;organic substance catabolic process;cellular process;carbohydrate metabolic process;hexose metabolic process;catabolic process;generation of precursor metabolites and energy;biological_process;carbohydrate catabolic process;single-organism carbohydrate metabolic process;single-organism carbohydrate catabolic process;metabolic process;glucose catabolic process;gluc…	purine ribonucleotide binding;anion binding;ribonucleotide binding;small molecule binding;ion binding;ribonucleoside binding;purine ribonucleoside triphosphate binding;carbohydrate derivative binding;adenyl ribonucleotide binding;nucleoside phosphate binding;molecular_function;nucleotide binding;nucleoside binding;adenyl nucleotide binding;heterocyclic compound binding;binding;purine nucleoside b…	0	K00845	glk:glucokinase [EC:2.7.1.2];glk:glucokinase [EC:2.7.1.2];glk:glucokinase [EC:2.7.1.2];glk:glucokinase [EC:2.7.1.2];glk:glucokinase [EC:2.7.1.2];glk:glucokinase [EC:2.7.1.2];glk:glucokinase [EC:2.7.1.2];glk:glucokinase [EC:2.7.1.2];glk:glucokinase [EC:2.7.1.2];glk:glucokinase [EC:2.7.1.2];glk:glucokinase [EC:2.7.1.2];	Metabolic pathways ;Biosynthesis of secondary metabolites ;Biosynthesis of antibiotics ;Microbial metabolism in diverse environments ;Carbon metabolism ;Glycolysis / Gluconeogenesis ;Amino sugar and nucleotide sugar metabolism ;Starch and sucrose metabolism ;Galactose metabolism ;Streptomycin biosynthesis ;Butirosin and neomycin biosynthesis ;	IPR003836;	Glucokinase;
Cluster 13	4	4	4.83495	G4ZZ20	Putative uncharacterized protein	PHYSODRAFT_286936	1	cytosol	monosaccharide catabolic process;organic substance catabolic process;cellular process;carbohydrate metabolic process;hexose metabolic process;catabolic process;generation of precursor metabolites and energy;biological_process;carbohydrate catabolic process;single-organism carbohydrate metabolic process;single-organism carbohydrate catabolic process;metabolic process;glucose catabolic process;gluc…	purine ribonucleotide binding;anion binding;ribonucleotide binding;small molecule binding;ion binding;ribonucleoside binding;purine ribonucleoside triphosphate binding;carbohydrate derivative binding;adenyl ribonucleotide binding;nucleoside phosphate binding;molecular_function;nucleotide binding;nucleoside binding;adenyl nucleotide binding;heterocyclic compound binding;binding;purine nucleoside b…	0	K00845	glk:glucokinase [EC:2.7.1.2];glk:glucokinase [EC:2.7.1.2];glk:glucokinase [EC:2.7.1.2];glk:glucokinase [EC:2.7.1.2];glk:glucokinase [EC:2.7.1.2];glk:glucokinase [EC:2.7.1.2];glk:glucokinase [EC:2.7.1.2];glk:glucokinase [EC:2.7.1.2];glk:glucokinase [EC:2.7.1.2];glk:glucokinase [EC:2.7.1.2];glk:glucokinase [EC:2.7.1.2];	Metabolic pathways ;Biosynthesis of secondary metabolites ;Biosynthesis of antibiotics ;Microbial metabolism in diverse environments ;Carbon metabolism ;Glycolysis / Gluconeogenesis ;Amino sugar and nucleotide sugar metabolism ;Starch and sucrose metabolism ;Galactose metabolism ;Streptomycin biosynthesis ;Butirosin and neomycin biosynthesis ;	IPR003836;	Glucokinase;
Cluster 14	4	15	4.42718	G4YVN0	Putative uncharacterized protein	PHYSODRAFT_480767	3	cytosol		molecular_function;transferase activity, transferring acyl groups;catalytic activity;transferase activity;transferase activity, transferring acyl groups other than = amino-acyl groups;	0	0	0	0	IPR016039;IPR016038;IPR020610;IPR020615;IPR020613;IPR020617;IPR020616;IPR002155;	Thiolase-like;Thiolase-like, subgroup;Thiolase, active site;Thiolase, acyl-enzyme intermediate active site;Thiolase, conserved site;Thiolase, C-terminal;Thiolase, N-terminal;Thiolase;
Cluster 14	3.44444	12	4.55534	G4Z259	Putative uncharacterized protein	PHYSODRAFT_557468	2	mitochondria		molecular_function;transferase activity, transferring acyl groups;transferase activity, transferring acyl groups, acyl groups = converted into alkyl on transfer;catalytic activity;transferase activity;ATP citrate synthase activity;binding;cofactor binding;nucleoside phosphate binding;heterocyclic compound binding;small molecule binding;organic cyclic compound binding;nucleotide binding;ligase act…	0	K01899	LSC1:succinyl-CoA synthetase alpha subunit [EC:6.2.1.4 6.2.1.5];LSC1:succinyl-CoA synthetase alpha subunit [EC:6.2.1.4 6.2.1.5];LSC1:succinyl-CoA synthetase alpha subunit [EC:6.2.1.4 6.2.1.5];LSC1:succinyl-CoA synthetase alpha subunit [EC:6.2.1.4 6.2.1.5];LSC1:succinyl-CoA synthetase alpha subunit [EC:6.2.1.4 6.2.1.5];LSC1:succinyl-CoA synthetase alpha subunit [EC:6.2.1.4 6.2.1.5];LSC1:succinyl-C…	Metabolic pathways ;Biosynthesis of secondary metabolites ;Biosynthesis of antibiotics ;Microbial metabolism in diverse environments ;Carbon metabolism ;Citrate cycle (TCA cycle) ;Propanoate metabolism ;	IPR016102;IPR016040;IPR017440;IPR003781;IPR005810;IPR005811;	Succinyl-CoA synthetase-like;NAD(P)-binding domain;ATP-citrate lyase/succinyl-CoA ligase, active site;CoA-binding;Succinyl-CoA ligase, alpha subunit;ATP-citrate lyase/succinyl-CoA ligase;
Cluster 14	4	22	4.39806	G4ZIK4	Putative uncharacterized protein	PHYSODRAFT_559946	4	mitochondria		molecular_function;transferase activity, transferring acyl groups;catalytic activity;transferase activity;transferase activity, transferring acyl groups other than = amino-acyl groups;	0	0	0	0	IPR016038;IPR016039;IPR002155;IPR020617;IPR020616;IPR020615;IPR020613;	Thiolase-like, subgroup;Thiolase-like;Thiolase;Thiolase, C-terminal;Thiolase, N-terminal;Thiolase, acyl-enzyme intermediate active site;Thiolase, conserved site;
Cluster 14	3.73333	7	4.61942	G4YYL3	Putative uncharacterized protein	PHYSODRAFT_540021	1	chloroplast		molecular_function;catalytic activity;transferase activity;transferase activity, transferring acyl groups;	0	K00658	DLST:2-oxoglutarate dehydrogenase E2 component (dihydrolipoamide succinyltransferase) [EC:2.3.1.61];DLST:2-oxoglutarate dehydrogenase E2 component (dihydrolipoamide succinyltransferase) [EC:2.3.1.61];DLST:2-oxoglutarate dehydrogenase E2 component (dihydrolipoamide succinyltransferase) [EC:2.3.1.61];DLST:2-oxoglutarate dehydrogenase E2 component (dihydrolipoamide succinyltransferase) [EC:2.3.1.61]…	Metabolic pathways ;Biosynthesis of secondary metabolites ;Biosynthesis of antibiotics ;Microbial metabolism in diverse environments ;Carbon metabolism ;Citrate cycle (TCA cycle) ;Lysine degradation ;	IPR011053;IPR001078;IPR023213;IPR003016;IPR000089;	Single hybrid motif;2-oxoacid dehydrogenase acyltransferase, catalytic domain;Chloramphenicol acetyltransferase-like domain;2-oxo acid dehydrogenase, lipoyl-binding site;Biotin/lipoyl attachment;
Cluster 14	3.44444	12	4.55534	G5A1F5	Succinyl-CoA ligase subunit beta	PHYSODRAFT_352366	3	chloroplast		purine ribonucleotide binding;anion binding;ribonucleotide binding;small molecule binding;ion binding;ribonucleoside binding;purine ribonucleoside triphosphate binding;carbohydrate derivative binding;adenyl ribonucleotide binding;nucleoside phosphate binding;molecular_function;nucleotide binding;nucleoside binding;adenyl nucleotide binding;heterocyclic compound binding;binding;purine nucleoside b…	0	K01900	LSC2:succinyl-CoA synthetase beta subunit [EC:6.2.1.4 6.2.1.5];LSC2:succinyl-CoA synthetase beta subunit [EC:6.2.1.4 6.2.1.5];LSC2:succinyl-CoA synthetase beta subunit [EC:6.2.1.4 6.2.1.5];LSC2:succinyl-CoA synthetase beta subunit [EC:6.2.1.4 6.2.1.5];LSC2:succinyl-CoA synthetase beta subunit [EC:6.2.1.4 6.2.1.5];LSC2:succinyl-CoA synthetase beta subunit [EC:6.2.1.4 6.2.1.5];LSC2:succinyl-CoA syn…	Metabolic pathways ;Biosynthesis of secondary metabolites ;Biosynthesis of antibiotics ;Microbial metabolism in diverse environments ;Carbon metabolism ;Citrate cycle (TCA cycle) ;Propanoate metabolism ;	IPR013815;IPR013816;IPR013650;IPR011761;IPR016102;IPR005809;IPR005811;IPR017866;	ATP-grasp fold, subdomain 1;ATP-grasp fold, subdomain 2;ATP-grasp fold, succinyl-CoA synthetase-type;ATP-grasp fold;Succinyl-CoA synthetase-like;Succinyl-CoA synthetase, beta subunit;ATP-citrate lyase/succinyl-CoA ligase;Succinyl-CoA synthetase, beta subunit, conserved site;
Cluster 14	3.73333	5	4.66602	G4ZNB9	Putative uncharacterized protein	PHYSODRAFT_561452	2	cytosol	aerobic respiration;biological_process;cellular respiration;single-organism metabolic process;cellular process;metabolic process;generation of precursor metabolites and energy;cellular metabolic process;energy derivation by oxidation of organic compounds;primary metabolic process;oxidation-reduction process;tricarboxylic acid cycle;	molecular_function;oxidoreductase activity, acting on the aldehyde or oxo group of = donors;oxidoreductase activity;oxidoreductase activity, acting on the aldehyde or oxo group of = donors, disulfide as acceptor;catalytic activity;oxoglutarate dehydrogenase (succinyl-transferring) activity;coenzyme binding;cofactor binding;anion binding;cation binding;heterocyclic compound binding;binding;sulfur …	0	0	0	0	IPR005475;IPR011603;IPR001017;IPR029061;	Transketolase-like, pyrimidine-binding domain;2-oxoglutarate dehydrogenase E1 component;Dehydrogenase, E1 component;Thiamin diphosphate-binding fold;
Cluster 15	2.55556	8	3.96893	G4ZH74	Malic enzyme	PHYSODRAFT_559636	1	cytosol	biological_process;single-organism metabolic process;cellular process;dicarboxylic acid metabolic process;metabolic process;small molecule metabolic process;organic acid metabolic process;oxoacid metabolic process;organic substance metabolic process;carboxylic acid metabolic process;cellular metabolic process;malate metabolic process;	molecular_function;malic enzyme activity;malate dehydrogenase activity;oxidoreductase activity;oxidoreductase activity, acting on CH-OH group of donors;catalytic activity;oxidoreductase activity, acting on the CH-OH group of donors, NAD = or NADP as acceptor;malate dehydrogenase (decarboxylating) (NAD+) activity;binding;cation binding;ion binding;metal ion binding;nucleoside phosphate binding;coe…	0	K00029	E1.1.1.40:malate dehydrogenase (oxaloacetate-decarboxylating)(NADP+) [EC:1.1.1.40];E1.1.1.40:malate dehydrogenase (oxaloacetate-decarboxylating)(NADP+) [EC:1.1.1.40];E1.1.1.40:malate dehydrogenase (oxaloacetate-decarboxylating)(NADP+) [EC:1.1.1.40];E1.1.1.40:malate dehydrogenase (oxaloacetate-decarboxylating)(NADP+) [EC:1.1.1.40];E1.1.1.40:malate dehydrogenase (oxaloacetate-decarboxylating)(NADP+…	Metabolic pathways ;Microbial metabolism in diverse environments ;Carbon metabolism ;Pyruvate metabolism ;Carbon fixation in photosynthetic organisms ;	IPR016040;IPR001891;IPR015884;IPR012301;IPR012302;	NAD(P)-binding domain;Malic oxidoreductase;Malic enzyme, conserved site;Malic enzyme, N-terminal domain;Malic enzyme, NAD-binding;
Cluster 15	3	11	3.95922	G4YQF6	Putative uncharacterized protein	PHYSODRAFT_284579	2	mitochondria		molecular_function;catalytic activity;	0	K00162	PDHB:pyruvate dehydrogenase E1 component beta subunit [EC:1.2.4.1];PDHB:pyruvate dehydrogenase E1 component beta subunit [EC:1.2.4.1];PDHB:pyruvate dehydrogenase E1 component beta subunit [EC:1.2.4.1];PDHB:pyruvate dehydrogenase E1 component beta subunit [EC:1.2.4.1];PDHB:pyruvate dehydrogenase E1 component beta subunit [EC:1.2.4.1];PDHB:pyruvate dehydrogenase E1 component beta subunit [EC:1.2.4.…	Metabolic pathways ;Biosynthesis of secondary metabolites ;Biosynthesis of antibiotics ;Microbial metabolism in diverse environments ;Carbon metabolism ;Glycolysis / Gluconeogenesis ;Pyruvate metabolism ;Citrate cycle (TCA cycle) ;HIF-1 signaling pathway ;Glucagon signaling pathway ;Central carbon metabolism in cancer ;	IPR005475;IPR005476;IPR009014;IPR029061;	Transketolase-like, pyrimidine-binding domain;Transketolase, C-terminal;Transketolase, C-terminal/Pyruvate-ferredoxin oxidoreductase, domain II;Thiamin diphosphate-binding fold;
Cluster 15	2.55556	10	3.93592	G4ZAQ2	Putative uncharacterized protein	PHYSODRAFT_496117	5	chloroplast	nitrogen compound metabolic process;organic substance biosynthetic process;biosynthetic process;cellular process;cellular nitrogen compound biosynthetic process;phosphate-containing compound metabolic process;phosphorus metabolic process;biological_process;cellular nitrogen compound metabolic process;organophosphate biosynthetic process;carbamoyl phosphate metabolic process;metabolic process;orga…	purine ribonucleotide binding;anion binding;ribonucleotide binding;small molecule binding;ion binding;ribonucleoside binding;purine ribonucleoside triphosphate binding;carbohydrate derivative binding;adenyl ribonucleotide binding;nucleoside phosphate binding;molecular_function;nucleotide binding;nucleoside binding;adenyl nucleotide binding;heterocyclic compound binding;binding;purine nucleoside b…	0	K11541	URA2:carbamoyl-phosphate synthase / aspartate carbamoyltransferase [EC:6.3.5.5 2.1.3.2];URA2:carbamoyl-phosphate synthase / aspartate carbamoyltransferase [EC:6.3.5.5 2.1.3.2];URA2:carbamoyl-phosphate synthase / aspartate carbamoyltransferase [EC:6.3.5.5 2.1.3.2];	Metabolic pathways ;Pyrimidine metabolism ;Alanine, aspartate and glutamate metabolism ;	IPR002474;IPR017926;IPR029062;IPR005480;IPR005481;IPR005483;IPR005479;IPR016185;IPR006275;IPR006274;IPR011761;IPR013815;IPR013816;IPR011607;	Carbamoyl-phosphate synthase, small subunit N-terminal domain;Glutamine amidotransferase;Class I glutamine amidotransferase-like;Carbamoyl-phosphate synthetase, large subunit oligomerisation domain;Carbamoyl-phosphate synthase, large subunit, N-terminal;Carbamoyl-phosphate synthase large subunit, CPSase domain;Carbamoyl-phosphate synthetase large subunit-like, ATP-binding domain;Pre-ATP-grasp dom…
Cluster 15	3	3	4.72621	G4ZIY9	Putative uncharacterized protein	PHYSODRAFT_503546	1	cytosol	nitrogen compound metabolic process;cellular aromatic compound metabolic process;organic substance biosynthetic process;small molecule metabolic process;cellular nitrogen compound metabolic process;single-organism metabolic process;nucleobase biosynthetic process;heterocycle biosynthetic process;cellular metabolic process;primary metabolic process;heterocycle metabolic process;organonitrogen comp…	molecular_function;hydrolase activity;hydrolase activity, acting on carbon-nitrogen (but not peptide) = bonds;hydrolase activity, acting on carbon-nitrogen (but not peptide) = bonds, in cyclic amides;catalytic activity;dihydroorotase activity;	0	K01465	URA4:dihydroorotase [EC:3.5.2.3];URA4:dihydroorotase [EC:3.5.2.3];	Metabolic pathways ;Pyrimidine metabolism ;	IPR002195;IPR004721;IPR006680;	Dihydroorotase, conserved site;Dihydroorotase homodimeric type;Amidohydrolase 1;
Cluster 15	3	10	4.96893	G5A5F1	Phosphoglycerate kinase	PHYSODRAFT_355963	4	cytosol	monosaccharide catabolic process;organic substance catabolic process;cellular process;carbohydrate metabolic process;hexose metabolic process;catabolic process;generation of precursor metabolites and energy;biological_process;carbohydrate catabolic process;single-organism carbohydrate metabolic process;single-organism carbohydrate catabolic process;metabolic process;glucose catabolic process;gluc…	molecular_function;kinase activity;phosphotransferase activity, carboxyl group as acceptor;catalytic activity;transferase activity;transferase activity, transferring phosphorus-containing groups;phosphoglycerate kinase activity;	0	K00927	PGK:phosphoglycerate kinase [EC:2.7.2.3];PGK:phosphoglycerate kinase [EC:2.7.2.3];PGK:phosphoglycerate kinase [EC:2.7.2.3];PGK:phosphoglycerate kinase [EC:2.7.2.3];PGK:phosphoglycerate kinase [EC:2.7.2.3];PGK:phosphoglycerate kinase [EC:2.7.2.3];PGK:phosphoglycerate kinase [EC:2.7.2.3];PGK:phosphoglycerate kinase [EC:2.7.2.3];	Metabolic pathways ;Biosynthesis of secondary metabolites ;Biosynthesis of antibiotics ;Microbial metabolism in diverse environments ;Biosynthesis of amino acids ;Carbon metabolism ;Glycolysis / Gluconeogenesis ;Carbon fixation in photosynthetic organisms ;	IPR015901;IPR015911;IPR015824;IPR001576;	Phosphoglycerate kinase, C-terminal;Phosphoglycerate kinase, conserved site;Phosphoglycerate kinase, N-terminal;Phosphoglycerate kinase;
Cluster 15	2.7	4	4.89903	G4YM33	Putative uncharacterized protein	PHYSODRAFT_475213	1	chloroplast	0	0	0	0	0	0	IPR000089;IPR011053;	Biotin/lipoyl attachment;Single hybrid motif;
Cluster 15	3	8	4.59029	G4YVS2	Dihydrolipoyl dehydrogenase	PHYSODRAFT_556052	9	chloroplast	biological_process;cellular homeostasis;cellular process;single-organism process;regulation of cellular process;single-organism cellular process;regulation of biological process;biological regulation;regulation of biological quality;homeostatic process;cell redox homeostasis;	oxidoreductase activity, acting on a sulfur group of donors;molecular_function;oxidoreductase activity, acting on a sulfur group of donors, = NAD(P) as acceptor;oxidoreductase activity, acting on NAD(P)H;oxidoreductase activity;catalytic activity;dihydrolipoyl dehydrogenase activity;nucleoside phosphate binding;coenzyme binding;cofactor binding;nucleotide binding;anion binding;heterocyclic compou…	intracellular;cell part;cell;intracellular part;cellular_component;cytoplasm;	K00382	DLD:dihydrolipoamide dehydrogenase [EC:1.8.1.4];DLD:dihydrolipoamide dehydrogenase [EC:1.8.1.4];DLD:dihydrolipoamide dehydrogenase [EC:1.8.1.4];DLD:dihydrolipoamide dehydrogenase [EC:1.8.1.4];DLD:dihydrolipoamide dehydrogenase [EC:1.8.1.4];DLD:dihydrolipoamide dehydrogenase [EC:1.8.1.4];DLD:dihydrolipoamide dehydrogenase [EC:1.8.1.4];DLD:dihydrolipoamide dehydrogenase [EC:1.8.1.4];DLD:dihydrolipo…	Metabolic pathways ;Biosynthesis of secondary metabolites ;Biosynthesis of antibiotics ;Microbial metabolism in diverse environments ;Carbon metabolism ;Glycine, serine and threonine metabolism ;Glycolysis / Gluconeogenesis ;Valine, leucine and isoleucine degradation ;Glyoxylate and dicarboxylate metabolism ;Pyruvate metabolism ;Citrate cycle (TCA cycle) ;	IPR001327;IPR016156;IPR004099;IPR006258;IPR013027;IPR023753;IPR012999;	Pyridine nucleotide-disulphide oxidoreductase, NAD-binding domain;FAD/NAD-linked reductase, dimerisation domain;Pyridine nucleotide-disulphide oxidoreductase, dimerisation domain;Dihydrolipoamide dehydrogenase;FAD-dependent pyridine nucleotide-disulphide oxidoreductase;Pyridine nucleotide-disulphide oxidoreductase, FAD/NAD(P)-binding domain;Pyridine nucleotide-disulphide oxidoreductase, class I, …
Cluster 15	3	3	5.78252	G4ZEX1	Putative uncharacterized protein	PHYSODRAFT_264166	3	cytosol		nucleoside phosphate binding;molecular_function;binding;heterocyclic compound binding;small molecule binding;organic cyclic compound binding;nucleotide binding;oxidoreductase activity, acting on the aldehyde or oxo group of = donors;oxidoreductase activity;catalytic activity;oxidoreductase activity, acting on the aldehyde or oxo group of = donors, NAD or NADP as acceptor;	0	0	0	0	IPR020831;IPR020830;IPR020829;IPR020828;IPR016040;	Glyceraldehyde/Erythrose phosphate dehydrogenase family;Glyceraldehyde 3-phosphate dehydrogenase, active site;Glyceraldehyde 3-phosphate dehydrogenase, catalytic domain;Glyceraldehyde 3-phosphate dehydrogenase, NAD(P) binding domain;NAD(P)-binding domain;
Cluster 15	3	12	3.95728	G4YH85	Pyruvate dehydrogenase E1 component subunit alpha	PHYSODRAFT_353479	2	mitochondria	monosaccharide catabolic process;organic substance catabolic process;cellular process;carbohydrate metabolic process;hexose metabolic process;catabolic process;generation of precursor metabolites and energy;biological_process;carbohydrate catabolic process;single-organism carbohydrate metabolic process;single-organism carbohydrate catabolic process;metabolic process;glucose catabolic process;gluc…	molecular_function;oxidoreductase activity, acting on the aldehyde or oxo group of = donors;oxidoreductase activity;oxidoreductase activity, acting on the aldehyde or oxo group of = donors, disulfide as acceptor;pyruvate dehydrogenase activity;catalytic activity;pyruvate dehydrogenase (acetyl-transferring) activity;	intracellular;organelle;membrane-bounded organelle;cell part;cell;intracellular organelle;intracellular part;cellular_component;intracellular membrane-bounded organelle;	K00161	PDHA:pyruvate dehydrogenase E1 component alpha subunit [EC:1.2.4.1];PDHA:pyruvate dehydrogenase E1 component alpha subunit [EC:1.2.4.1];PDHA:pyruvate dehydrogenase E1 component alpha subunit [EC:1.2.4.1];PDHA:pyruvate dehydrogenase E1 component alpha subunit [EC:1.2.4.1];PDHA:pyruvate dehydrogenase E1 component alpha subunit [EC:1.2.4.1];PDHA:pyruvate dehydrogenase E1 component alpha subunit [EC:…	Metabolic pathways ;Biosynthesis of secondary metabolites ;Biosynthesis of antibiotics ;Microbial metabolism in diverse environments ;Carbon metabolism ;Glycolysis / Gluconeogenesis ;Pyruvate metabolism ;Citrate cycle (TCA cycle) ;HIF-1 signaling pathway ;Glucagon signaling pathway ;Central carbon metabolism in cancer ;	IPR029061;IPR001017;IPR017597;	Thiamin diphosphate-binding fold;Dehydrogenase, E1 component;Pyruvate dehydrogenase (acetyl-transferring) E1 component, alpha subunit, subgroup y;
Cluster 15	3	10	5.00971	G4Z8J6	Triosephosphate isomerase	PHYSODRAFT_285741	1	cytosol	carbohydrate biosynthetic process;biological_process;organic substance biosynthetic process;monosaccharide biosynthetic process;single-organism carbohydrate metabolic process;biosynthetic process;carbohydrate metabolic process;metabolic process;glucose metabolic process;hexose metabolic process;hexose biosynthetic process;organic substance metabolic process;monosaccharide metabolic process;primar…	molecular_function;intramolecular oxidoreductase activity;intramolecular oxidoreductase activity, interconverting aldoses = and ketoses;catalytic activity;isomerase activity;triose-phosphate isomerase activity;	0	K01803	TPI:triosephosphate isomerase (TIM) [EC:5.3.1.1];TPI:triosephosphate isomerase (TIM) [EC:5.3.1.1];TPI:triosephosphate isomerase (TIM) [EC:5.3.1.1];TPI:triosephosphate isomerase (TIM) [EC:5.3.1.1];TPI:triosephosphate isomerase (TIM) [EC:5.3.1.1];TPI:triosephosphate isomerase (TIM) [EC:5.3.1.1];TPI:triosephosphate isomerase (TIM) [EC:5.3.1.1];TPI:triosephosphate isomerase (TIM) [EC:5.3.1.1];TPI:tri…	Metabolic pathways ;Biosynthesis of secondary metabolites ;Biosynthesis of antibiotics ;Microbial metabolism in diverse environments ;Biosynthesis of amino acids ;Carbon metabolism ;Glycolysis / Gluconeogenesis ;Inositol phosphate metabolism ;Carbon fixation in photosynthetic organisms ;Fructose and mannose metabolism ;	IPR000652;IPR013785;IPR022896;IPR020861;	Triosephosphate isomerase;Aldolase-type TIM barrel;Triosephosphate isomerase, bacterial/eukaryotic;Triosephosphate isomerase, active site;
Cluster 15	2.88889	10	4.55922	G4ZIY6	Putative uncharacterized protein	PHYSODRAFT_301304	3	chloroplast	aerobic respiration;biological_process;cellular respiration;single-organism metabolic process;cellular process;metabolic process;generation of precursor metabolites and energy;cellular metabolic process;energy derivation by oxidation of organic compounds;primary metabolic process;oxidation-reduction process;tricarboxylic acid cycle;	molecular_function;S-acyltransferase activity;transferase activity, transferring acyl groups other than = amino-acyl groups;transferase activity, transferring acyl groups;succinyltransferase activity;catalytic activity;S-succinyltransferase activity;transferase activity;dihydrolipoyllysine-residue succinyltransferase activity;	intracellular;cytoplasmic part;protein complex;cytoplasm;catalytic complex;dihydrolipoyl dehydrogenase complex;macromolecular complex;cell part;cell;oxidoreductase complex;intracellular part;tricarboxylic acid cycle enzyme complex;cellular_component;oxoglutarate dehydrogenase complex;	K00658	DLST:2-oxoglutarate dehydrogenase E2 component (dihydrolipoamide succinyltransferase) [EC:2.3.1.61];DLST:2-oxoglutarate dehydrogenase E2 component (dihydrolipoamide succinyltransferase) [EC:2.3.1.61];DLST:2-oxoglutarate dehydrogenase E2 component (dihydrolipoamide succinyltransferase) [EC:2.3.1.61];DLST:2-oxoglutarate dehydrogenase E2 component (dihydrolipoamide succinyltransferase) [EC:2.3.1.61]…	Metabolic pathways ;Biosynthesis of secondary metabolites ;Biosynthesis of antibiotics ;Microbial metabolism in diverse environments ;Carbon metabolism ;Citrate cycle (TCA cycle) ;Lysine degradation ;	IPR023213;IPR006255;IPR011053;IPR001078;IPR003016;IPR000089;	Chloramphenicol acetyltransferase-like domain;Dihydrolipoamide succinyltransferase;Single hybrid motif;2-oxoacid dehydrogenase acyltransferase, catalytic domain;2-oxo acid dehydrogenase, lipoyl-binding site;Biotin/lipoyl attachment;
Cluster 15	2.77778	10	4.80388	G4YN42	Putative uncharacterized protein	PHYSODRAFT_284519	1	cytosol	monosaccharide catabolic process;organic substance catabolic process;cellular process;carbohydrate metabolic process;hexose metabolic process;catabolic process;generation of precursor metabolites and energy;biological_process;carbohydrate catabolic process;single-organism carbohydrate metabolic process;single-organism carbohydrate catabolic process;metabolic process;glucose catabolic process;gluc…	aldehyde-lyase activity;molecular_function;carbon-carbon lyase activity;catalytic activity;lyase activity;fructose-bisphosphate aldolase activity;binding;cation binding;ion binding;transition metal ion binding;metal ion binding;zinc ion binding;	0	K01624	FBA:fructose-bisphosphate aldolase, class II [EC:4.1.2.13];FBA:fructose-bisphosphate aldolase, class II [EC:4.1.2.13];FBA:fructose-bisphosphate aldolase, class II [EC:4.1.2.13];FBA:fructose-bisphosphate aldolase, class II [EC:4.1.2.13];FBA:fructose-bisphosphate aldolase, class II [EC:4.1.2.13];FBA:fructose-bisphosphate aldolase, class II [EC:4.1.2.13];FBA:fructose-bisphosphate aldolase, class II …	Metabolic pathways ;Biosynthesis of secondary metabolites ;Biosynthesis of antibiotics ;Microbial metabolism in diverse environments ;Biosynthesis of amino acids ;Carbon metabolism ;Glycolysis / Gluconeogenesis ;Carbon fixation in photosynthetic organisms ;Methane metabolism ;Pentose phosphate pathway ;Fructose and mannose metabolism ;	IPR006411;IPR000771;IPR013785;	Fructose-bisphosphate aldolase, class II, yeast/E. coli subtype;Ketose-bisphosphate aldolase, class-II;Aldolase-type TIM barrel;
Cluster 15	3	6	4.46408	G4Z2J6	Putative uncharacterized protein	PHYSODRAFT_329369	1	cytoskeleton	biological_process;metabolic process;organic substance metabolic process;primary metabolic process;carbohydrate metabolic process;	molecular_function;phosphoric ester hydrolase activity;phosphatase activity;hydrolase activity;hydrolase activity, acting on ester bonds;carbohydrate phosphatase activity;catalytic activity;sugar-phosphatase activity;fructose 1,6-bisphosphate 1-phosphatase activity;	0	0	0	0	IPR020548;IPR000146;IPR028343;	Fructose-1,6-bisphosphatase, active site;Fructose-1,6-bisphosphatase class 1/Sedoheputulose-1,7-bisphosphatase;Fructose-1,6-bisphosphatase;
Cluster 15	3	7	4.60971	G4Z6U6	Putative uncharacterized protein	PHYSODRAFT_489418	1	cytosol	biological_process;cellular homeostasis;cellular process;single-organism process;regulation of cellular process;single-organism cellular process;regulation of biological process;biological regulation;regulation of biological quality;homeostatic process;cell redox homeostasis;	nucleoside phosphate binding;molecular_function;coenzyme binding;cofactor binding;nucleotide binding;anion binding;heterocyclic compound binding;binding;small molecule binding;ion binding;organic cyclic compound binding;flavin adenine dinucleotide binding;catalytic activity;oxidoreductase activity;	intracellular;cell part;cell;intracellular part;cellular_component;cytoplasm;	0	0	0	IPR023753;IPR013027;IPR001327;IPR004099;IPR016156;	Pyridine nucleotide-disulphide oxidoreductase, FAD/NAD(P)-binding domain;FAD-dependent pyridine nucleotide-disulphide oxidoreductase;Pyridine nucleotide-disulphide oxidoreductase, NAD-binding domain;Pyridine nucleotide-disulphide oxidoreductase, dimerisation domain;FAD/NAD-linked reductase, dimerisation domain;
Cluster 15	2.7	8	4.45825	G4Z2J5	Fructose-1,6-bisphosphatase	PHYSODRAFT_354389	2	nuclear	biological_process;metabolic process;organic substance metabolic process;primary metabolic process;carbohydrate metabolic process;	molecular_function;phosphoric ester hydrolase activity;phosphatase activity;hydrolase activity;hydrolase activity, acting on ester bonds;carbohydrate phosphatase activity;catalytic activity;sugar-phosphatase activity;fructose 1,6-bisphosphate 1-phosphatase activity;	0	K03841	FBP:fructose-1,6-bisphosphatase I [EC:3.1.3.11];FBP:fructose-1,6-bisphosphatase I [EC:3.1.3.11];FBP:fructose-1,6-bisphosphatase I [EC:3.1.3.11];FBP:fructose-1,6-bisphosphatase I [EC:3.1.3.11];FBP:fructose-1,6-bisphosphatase I [EC:3.1.3.11];FBP:fructose-1,6-bisphosphatase I [EC:3.1.3.11];FBP:fructose-1,6-bisphosphatase I [EC:3.1.3.11];FBP:fructose-1,6-bisphosphatase I [EC:3.1.3.11];FBP:fructose-1,…	Metabolic pathways ;Biosynthesis of secondary metabolites ;Biosynthesis of antibiotics ;Microbial metabolism in diverse environments ;Carbon metabolism ;AMPK signaling pathway ;Glycolysis / Gluconeogenesis ;Insulin signaling pathway ;Carbon fixation in photosynthetic organisms ;Methane metabolism ;Pentose phosphate pathway ;Fructose and mannose metabolism ;	IPR028343;IPR000146;IPR020548;	Fructose-1,6-bisphosphatase;Fructose-1,6-bisphosphatase class 1/Sedoheputulose-1,7-bisphosphatase;Fructose-1,6-bisphosphatase, active site;
Cluster 15	2.55556	16	4.00583	G4Z638	Transketolase	PHYSODRAFT_259407	9	cytosol		molecular_function;transferase activity, transferring aldehyde or ketonic groups;catalytic activity;transferase activity;transketolase activity;	0	K00615	E2.2.1.1:transketolase [EC:2.2.1.1];E2.2.1.1:transketolase [EC:2.2.1.1];E2.2.1.1:transketolase [EC:2.2.1.1];E2.2.1.1:transketolase [EC:2.2.1.1];E2.2.1.1:transketolase [EC:2.2.1.1];E2.2.1.1:transketolase [EC:2.2.1.1];E2.2.1.1:transketolase [EC:2.2.1.1];E2.2.1.1:transketolase [EC:2.2.1.1];E2.2.1.1:transketolase [EC:2.2.1.1];	Metabolic pathways ;Biosynthesis of secondary metabolites ;Biosynthesis of antibiotics ;Microbial metabolism in diverse environments ;Biosynthesis of amino acids ;Carbon metabolism ;Carbon fixation in photosynthetic organisms ;Pentose phosphate pathway ;Biosynthesis of ansamycins ;	IPR009014;IPR005476;IPR005475;IPR005474;IPR005478;IPR020826;IPR029061;	Transketolase, C-terminal/Pyruvate-ferredoxin oxidoreductase, domain II;Transketolase, C-terminal;Transketolase-like, pyrimidine-binding domain;Transketolase, N-terminal;Transketolase, bacterial-like;Transketolase binding site;Thiamin diphosphate-binding fold;
Cluster 15	2.55556	12	3.73204	G4YM72	Putative uncharacterized protein	PHYSODRAFT_348996	6	mitochondria	nitrogen compound metabolic process;organic substance biosynthetic process;biosynthetic process;cellular process;cellular nitrogen compound biosynthetic process;phosphate-containing compound metabolic process;phosphorus metabolic process;biological_process;cellular nitrogen compound metabolic process;organophosphate biosynthetic process;carbamoyl phosphate metabolic process;metabolic process;orga…	purine ribonucleotide binding;anion binding;ribonucleotide binding;small molecule binding;ion binding;ribonucleoside binding;purine ribonucleoside triphosphate binding;carbohydrate derivative binding;adenyl ribonucleotide binding;nucleoside phosphate binding;molecular_function;nucleotide binding;nucleoside binding;adenyl nucleotide binding;heterocyclic compound binding;binding;purine nucleoside b…	0	K11541	URA2:carbamoyl-phosphate synthase / aspartate carbamoyltransferase [EC:6.3.5.5 2.1.3.2];URA2:carbamoyl-phosphate synthase / aspartate carbamoyltransferase [EC:6.3.5.5 2.1.3.2];URA2:carbamoyl-phosphate synthase / aspartate carbamoyltransferase [EC:6.3.5.5 2.1.3.2];	Metabolic pathways ;Pyrimidine metabolism ;Alanine, aspartate and glutamate metabolism ;	IPR017926;IPR029062;IPR013816;IPR013815;IPR006275;IPR006274;IPR016185;IPR011607;IPR011761;IPR005483;IPR005480;IPR005481;IPR005479;IPR002474;	Glutamine amidotransferase;Class I glutamine amidotransferase-like;ATP-grasp fold, subdomain 2;ATP-grasp fold, subdomain 1;Carbamoyl-phosphate synthase, large subunit;Carbamoyl-phosphate synthase, small subunit;Pre-ATP-grasp domain;Methylglyoxal synthase-like domain;ATP-grasp fold;Carbamoyl-phosphate synthase large subunit, CPSase domain;Carbamoyl-phosphate synthetase, large subunit oligomerisati…
Cluster 15	2.4	6	4.59029	G4YHC4	Putative uncharacterized protein	PHYSODRAFT_343844	2	chloroplast	biological_process;cellular process;metabolic process;phosphate-containing compound metabolic process;organophosphate metabolic process;carbohydrate derivative metabolic process;organic substance metabolic process;cellular metabolic process;phosphorus metabolic process;fructose 6-phosphate metabolic process;monosaccharide catabolic process;organic substance catabolic process;carbohydrate metaboli…	molecular_function;kinase activity;phosphotransferase activity, alcohol group as acceptor;carbohydrate kinase activity;catalytic activity;phosphofructokinase activity;transferase activity;transferase activity, transferring phosphorus-containing groups;6-phosphofructokinase activity;purine ribonucleotide binding;anion binding;ribonucleotide binding;small molecule binding;ion binding;ribonucleoside…	intracellular;cytosolic part;cytoplasmic part;protein complex;cytoplasm;catalytic complex;macromolecular complex;cell part;cell;intracellular part;cellular_component;cytosol;6-phosphofructokinase complex;	K00850	pfkA:6-phosphofructokinase 1 [EC:2.7.1.11];pfkA:6-phosphofructokinase 1 [EC:2.7.1.11];pfkA:6-phosphofructokinase 1 [EC:2.7.1.11];pfkA:6-phosphofructokinase 1 [EC:2.7.1.11];pfkA:6-phosphofructokinase 1 [EC:2.7.1.11];pfkA:6-phosphofructokinase 1 [EC:2.7.1.11];pfkA:6-phosphofructokinase 1 [EC:2.7.1.11];pfkA:6-phosphofructokinase 1 [EC:2.7.1.11];pfkA:6-phosphofructokinase 1 [EC:2.7.1.11];pfkA:6-phosp…	Metabolic pathways ;Biosynthesis of secondary metabolites ;Biosynthesis of antibiotics ;Microbial metabolism in diverse environments ;Biosynthesis of amino acids ;Carbon metabolism ;RNA degradation ;AMPK signaling pathway ;Glycolysis / Gluconeogenesis ;Methane metabolism ;Pentose phosphate pathway ;Fructose and mannose metabolism ;Central carbon metabolism in cancer ;Galactose metabolism ;	IPR000023;IPR022953;	Phosphofructokinase domain;Phosphofructokinase;
Cluster 15	3	6	4.30097	G4ZJD7	Aminomethyltransferase	PHYSODRAFT_559209	1	mitochondria	nitrogen compound metabolic process;organic substance catabolic process;serine family amino acid metabolic process;small molecule catabolic process;oxoacid metabolic process;small molecule metabolic process;cellular amino acid catabolic process;single-organism metabolic process;single-organism catabolic process;organic acid catabolic process;cellular metabolic process;primary metabolic process;or…	molecular_function;methyltransferase activity;catalytic activity;transferase activity;transferase activity, transferring one-carbon groups;aminomethyltransferase activity;transferase activity, transferring nitrogenous groups;transaminase activity;	intracellular;cell part;cell;intracellular part;cellular_component;cytoplasm;	K00605	gcvT:aminomethyltransferase [EC:2.1.2.10];gcvT:aminomethyltransferase [EC:2.1.2.10];gcvT:aminomethyltransferase [EC:2.1.2.10];gcvT:aminomethyltransferase [EC:2.1.2.10];gcvT:aminomethyltransferase [EC:2.1.2.10];gcvT:aminomethyltransferase [EC:2.1.2.10];gcvT:aminomethyltransferase [EC:2.1.2.10];	Metabolic pathways ;Biosynthesis of secondary metabolites ;Biosynthesis of antibiotics ;Carbon metabolism ;Glycine, serine and threonine metabolism ;Glyoxylate and dicarboxylate metabolism ;One carbon pool by folate ;	IPR027266;IPR029043;IPR006223;IPR006222;IPR013977;	GTP-binding protein TrmE/Glycine cleavage system T protein, domain 1;Glycine cleavage T-protein/YgfZ, C-terminal domain;Glycine cleavage system T protein;Glycine cleavage T-protein-like, N-terminal;Glycine cleavage T-protein, C-terminal barrel domain;
Cluster 16	41.9556	48	4.24078	G4ZT00	Mitochondrial/chloroplast ribosomal protein S9	PHYSODRAFT_561739	1	chloroplast	gene expression;organic substance biosynthetic process;biosynthetic process;macromolecule biosynthetic process;cellular macromolecule metabolic process;cellular process;biological_process;cellular macromolecule biosynthetic process;metabolic process;organic substance metabolic process;cellular biosynthetic process;cellular protein metabolic process;macromolecule metabolic process;cellular metabol…	molecular_function;structural molecule activity;structural constituent of ribosome;	cell;cellular_component;intracellular;cytoplasmic part;cytoplasm;intracellular non-membrane-bounded organelle;organelle;macromolecular complex;non-membrane-bounded organelle;ribonucleoprotein complex;cell part;intracellular organelle;intracellular part;ribosome;	K02996	RP-S9:small subunit ribosomal protein S9;	Ribosome ;	IPR023035;IPR014721;IPR020574;IPR020568;IPR000754;	Ribosomal protein S9, bacterial/plastid;Ribosomal protein S5 domain 2-type fold, subgroup;Ribosomal protein S9, conserved site;Ribosomal protein S5 domain 2-type fold;Ribosomal protein S9;
Cluster 16	36.7293	56	3.83107	G5AF14	Putative uncharacterized protein	PHYSODRAFT_342006	1	chloroplast	biological_process;cellular component biogenesis;ribonucleoprotein complex biogenesis;cellular component organization or biogenesis;ribosome biogenesis;		cell;cellular_component;intracellular;cytoplasmic part;cytoplasm;intracellular non-membrane-bounded organelle;organelle;macromolecular complex;non-membrane-bounded organelle;ribonucleoprotein complex;cell part;intracellular organelle;intracellular part;ribosome;	0	0	0	IPR001790;	Ribosomal protein L10P;
Cluster 16	40	51	4.15534	G4YW93	Mitochondrial/chloroplast ribosomal protein L3	PHYSODRAFT_539912	1	cytosol	gene expression;organic substance biosynthetic process;biosynthetic process;macromolecule biosynthetic process;cellular macromolecule metabolic process;cellular process;biological_process;cellular macromolecule biosynthetic process;metabolic process;organic substance metabolic process;cellular biosynthetic process;cellular protein metabolic process;macromolecule metabolic process;cellular metabol…	molecular_function;structural molecule activity;structural constituent of ribosome;	cell;cellular_component;intracellular;cytoplasmic part;cytoplasm;intracellular non-membrane-bounded organelle;organelle;macromolecular complex;non-membrane-bounded organelle;ribonucleoprotein complex;cell part;intracellular organelle;intracellular part;ribosome;	K02906	RP-L3:large subunit ribosomal protein L3;	Ribosome ;	IPR000597;IPR019927;IPR009000;	Ribosomal protein L3;Ribosomal protein L3, bacterial/organelle-type;Translation protein, beta-barrel domain;
Cluster 16	41	53	4.15146	G4YPP9	Putative uncharacterized protein	PHYSODRAFT_552366	1	chloroplast	gene expression;organic substance biosynthetic process;biosynthetic process;macromolecule biosynthetic process;cellular macromolecule metabolic process;cellular process;biological_process;cellular macromolecule biosynthetic process;metabolic process;organic substance metabolic process;cellular biosynthetic process;cellular protein metabolic process;macromolecule metabolic process;cellular metabol…	molecular_function;structural molecule activity;structural constituent of ribosome;	cell;cellular_component;intracellular;cytoplasmic part;cytoplasm;intracellular non-membrane-bounded organelle;organelle;macromolecular complex;non-membrane-bounded organelle;ribonucleoprotein complex;cell part;intracellular organelle;intracellular part;ribosome;	K02926	RP-L4:large subunit ribosomal protein L4;	Ribosome ;	IPR002136;IPR023574;IPR013005;	Ribosomal protein L4/L1e;Ribosomal protein L4 domain;Ribosomal protein L4/L1e, bacterial-type;
Cluster 17	2	4	4.8699	G4YLN5	Putative uncharacterized protein	PHYSODRAFT_349537	1	cytosol	biological_process;cellular process;cellular macromolecule metabolic process;metabolic process;organic substance metabolic process;cellular protein metabolic process;protein metabolic process;macromolecule metabolic process;cellular metabolic process;primary metabolic process;protein folding;	0	0	K09540	SEC63:translocation protein SEC63;SEC63:translocation protein SEC63;	Protein processing in endoplasmic reticulum ;Protein export ;	IPR004179;IPR014756;IPR018253;IPR000008;IPR001623;	Sec63 domain;Immunoglobulin E-set;DnaJ domain, conserved site;C2 domain;DnaJ domain;
Cluster 17	1.66667	5	4.43107	G4Z122	Putative uncharacterized protein	PHYSODRAFT_541614	2	cytosol	RNA splicing;mRNA processing;gene expression;RNA processing;nitrogen compound metabolic process;cellular aromatic compound metabolic process;RNA metabolic process;cellular macromolecule metabolic process;cellular process;mRNA metabolic process;nucleic acid metabolic process;RNA splicing, via transesterification reactions with bulged = adenosine as nucleophile;cellular nitrogen compound metabolic …		cell;nucleus;cellular_component;intracellular membrane-bounded organelle;intracellular;organelle;macromolecular complex;ribonucleoprotein complex;nuclear part;cell part;membrane-bounded organelle;intracellular organelle part;intracellular organelle;intracellular part;organelle part;spliceosomal complex;	K12856	PRPF8:pre-mRNA-processing factor 8;	Spliceosome ;	IPR000555;IPR021983;IPR019582;IPR019581;IPR019580;IPR012984;IPR012591;IPR012592;IPR012337;	JAB1/MPN/MOV34 metalloenzyme domain;PRP8 domain IV core;RNA recognition motif, spliceosomal PrP8;Pre-mRNA-processing-splicing factor 8, U5-snRNA-binding;Pre-mRNA-processing-splicing factor 8, U6-snRNA-binding;PROCT domain;PRO8NT domain;PROCN domain;Ribonuclease H-like domain;
Cluster 17	1.66667	6	5.29709	G5ACJ4	Putative uncharacterized protein (Fragment)	PHYSODRAFT_529995	2	nuclear	nitrogen compound metabolic process;cellular aromatic compound metabolic process;cellular macromolecule metabolic process;nucleic acid metabolic process;cellular process;biological_process;cellular nitrogen compound metabolic process;nucleobase-containing compound metabolic process;organic cyclic compound metabolic process;metabolic process;organic substance metabolic process;macromolecule metabo…	molecular_function;binding;heterocyclic compound binding;organic cyclic compound binding;nucleic acid binding;DNA binding;RNA binding;	0	K03260	EIF4G:translation initiation factor 4G;EIF4G:translation initiation factor 4G;	RNA transport ;Viral myocarditis ;	IPR016024;IPR016021;IPR003891;IPR003890;	Armadillo-type fold;MIF4-like, type 1/2/3;Initiation factor eIF-4 gamma, MA3;MIF4G-like, type 3;
Cluster 17	2	2	5.42136	G4Z9P5	Putative uncharacterized protein	PHYSODRAFT_488611	1	cytosol		purine ribonucleotide binding;anion binding;ribonucleotide binding;small molecule binding;ion binding;ribonucleoside binding;purine ribonucleoside triphosphate binding;carbohydrate derivative binding;adenyl ribonucleotide binding;nucleoside phosphate binding;molecular_function;nucleotide binding;nucleoside binding;adenyl nucleotide binding;heterocyclic compound binding;binding;purine nucleoside b…	0	K12854	SNRNP200:pre-mRNA-splicing helicase BRR2 [EC:3.6.4.13];	Spliceosome ;	IPR014001;IPR000008;IPR011545;IPR001650;IPR027417;IPR014756;IPR004179;	Helicase superfamily 1/2, ATP-binding domain;C2 domain;DEAD/DEAH box helicase domain;Helicase, C-terminal;P-loop containing nucleoside triphosphate hydrolase;Immunoglobulin E-set;Sec63 domain;
Cluster 18	1.66667	3	8.20777	G4ZD06	Putative uncharacterized protein	PHYSODRAFT_559488	3	nuclear	regulation of gene expression;nitrogen compound metabolic process;gene expression;regulation of nitrogen compound metabolic process;regulation of RNA metabolic process;cellular macromolecule metabolic process;negative regulation of nitrogen compound metabolic process;negative regulation of RNA metabolic process;regulation of metabolic process;regulation of nucleobase-containing compound metabolic…	molecular_function;binding;chromatin binding;heterocyclic compound binding;organic cyclic compound binding;nucleic acid binding;DNA binding;	intracellular;organelle;membrane-bounded organelle;cell part;cell;intracellular organelle;intracellular part;cellular_component;intracellular membrane-bounded organelle;nucleus;	0	0	0	IPR008468;IPR001005;IPR009057;	DNA methyltransferase 1-associated 1;SANT/Myb domain;Homeodomain-like;
Cluster 18	1.66667	3	8.20777	G4YPI6	Putative uncharacterized protein	PHYSODRAFT_552012	1	cytosol	nitrogen compound metabolic process;cellular aromatic compound metabolic process;cellular macromolecule metabolic process;cellular process;DNA conformation change;nucleic acid metabolic process;DNA metabolic process;cellular nitrogen compound metabolic process;biological_process;nucleobase-containing compound metabolic process;organic cyclic compound metabolic process;metabolic process;DNA geomet…	purine ribonucleotide binding;anion binding;ribonucleotide binding;small molecule binding;ion binding;ribonucleoside binding;purine ribonucleoside triphosphate binding;carbohydrate derivative binding;adenyl ribonucleotide binding;nucleoside phosphate binding;molecular_function;nucleotide binding;nucleoside binding;adenyl nucleotide binding;heterocyclic compound binding;binding;purine nucleoside b…	0	K04499	RUVBL1:RuvB-like protein 1 (pontin 52);	Wnt signaling pathway ;	IPR003593;IPR010339;IPR027417;	AAA+ ATPase domain;TIP49, C-terminal;P-loop containing nucleoside triphosphate hydrolase;
Cluster 18	2	4	7.21553	G4YH99	Putative uncharacterized protein	PHYSODRAFT_284262	2	cytosol		molecular_function;catalytic activity;transferase activity;transferase activity, transferring phosphorus-containing groups;phosphotransferase activity, alcohol group as acceptor;	0	K08874	TRRAP:transformation/transcription domain-associated protein;	HTLV-I infection ;	IPR016024;IPR003151;IPR003152;IPR014009;IPR011009;IPR000403;	Armadillo-type fold;PIK-related kinase, FAT;PIK-related kinase, FATC;PIK-related kinase;Protein kinase-like domain;Phosphatidylinositol 3-/4-kinase, catalytic domain;
Cluster 18	2	2	9.20388	G4YI27	Putative uncharacterized protein	PHYSODRAFT_476581	1	nuclear	biological_process;chromosome organization;organelle organization;cellular process;single-organism process;single-organism cellular process;chromatin organization;chromatin remodeling;cellular component organization or biogenesis;cellular component organization;chromatin modification;ATP-dependent chromatin remodeling;	purine ribonucleotide binding;anion binding;ribonucleotide binding;small molecule binding;ion binding;ribonucleoside binding;purine ribonucleoside triphosphate binding;carbohydrate derivative binding;adenyl ribonucleotide binding;nucleoside phosphate binding;molecular_function;nucleotide binding;nucleoside binding;adenyl nucleotide binding;heterocyclic compound binding;binding;purine nucleoside b…	chromatin remodeling complex;	0	0	0	IPR009057;IPR000330;IPR014001;IPR017884;IPR015195;IPR001650;IPR027417;	Homeodomain-like;SNF2-related;Helicase superfamily 1/2, ATP-binding domain;SANT domain;SLIDE domain;Helicase, C-terminal;P-loop containing nucleoside triphosphate hydrolase;
Cluster 19	1.4	9	5.35146	G4ZNZ9	Putative uncharacterized protein	PHYSODRAFT_286376	5	endoplasmic reticulum		purine ribonucleotide binding;anion binding;ribonucleotide binding;small molecule binding;ion binding;ribonucleoside binding;purine ribonucleoside triphosphate binding;carbohydrate derivative binding;adenyl ribonucleotide binding;nucleoside phosphate binding;molecular_function;nucleotide binding;nucleoside binding;adenyl nucleotide binding;heterocyclic compound binding;binding;purine nucleoside b…	0	K09490	HSPA5:heat shock 70kDa protein 5;HSPA5:heat shock 70kDa protein 5;HSPA5:heat shock 70kDa protein 5;HSPA5:heat shock 70kDa protein 5;	Protein processing in endoplasmic reticulum ;Protein export ;Thyroid hormone synthesis ;Prion diseases ;	IPR018181;IPR013126;IPR029048;IPR029047;	Heat shock protein 70, conserved site;Heat shock protein 70 family;Heat shock protein 70kD, C-terminal domain;Heat shock protein 70kD, peptide-binding domain;
Cluster 19	1.66667	6	5.71845	G5A5V6	Putative uncharacterized protein	PHYSODRAFT_549561	4	cytosol		purine ribonucleotide binding;anion binding;ribonucleotide binding;small molecule binding;ion binding;ribonucleoside binding;purine ribonucleoside triphosphate binding;carbohydrate derivative binding;adenyl ribonucleotide binding;nucleoside phosphate binding;molecular_function;nucleotide binding;nucleoside binding;adenyl nucleotide binding;heterocyclic compound binding;binding;purine nucleoside b…	0	0	0	0	IPR013126;IPR018181;IPR029047;IPR029048;	Heat shock protein 70 family;Heat shock protein 70, conserved site;Heat shock protein 70kD, peptide-binding domain;Heat shock protein 70kD, C-terminal domain;
Cluster 19	1.66667	4	5.82524	G4ZXV5	Putative uncharacterized protein	PHYSODRAFT_514860	3	cytosol	0	0	0	0	0	0	IPR007052;IPR008978;	CS domain;HSP20-like chaperone;
Cluster 19	1.66667	6	5.71845	G4YQK6	Putative uncharacterized protein	PHYSODRAFT_353741	1	chloroplast		purine ribonucleotide binding;anion binding;ribonucleotide binding;small molecule binding;ion binding;ribonucleoside binding;purine ribonucleoside triphosphate binding;carbohydrate derivative binding;adenyl ribonucleotide binding;nucleoside phosphate binding;molecular_function;nucleotide binding;nucleoside binding;adenyl nucleotide binding;heterocyclic compound binding;binding;purine nucleoside b…	0	0	0	0	IPR029048;IPR011990;IPR018181;IPR001440;IPR019734;IPR023114;IPR013026;IPR013126;	Heat shock protein 70kD, C-terminal domain;Tetratricopeptide-like helical domain;Heat shock protein 70, conserved site;Tetratricopeptide TPR1;Tetratricopeptide repeat;Elongated TPR repeat-containing domain;Tetratricopeptide repeat-containing domain;Heat shock protein 70 family;
Cluster 19	1.4	11	5.77087	G4YUB4	GrpE protein homolog	PHYSODRAFT_311338	2	chloroplast	biological_process;cellular process;cellular macromolecule metabolic process;metabolic process;organic substance metabolic process;cellular protein metabolic process;protein metabolic process;macromolecule metabolic process;cellular metabolic process;primary metabolic process;protein folding;	nucleoside phosphate binding;nucleoside-triphosphatase regulator activity;molecular_function;nucleotide binding;binding;heterocyclic compound binding;adenyl nucleotide binding;ATPase regulator activity;small molecule binding;organic cyclic compound binding;purine nucleotide binding;enzyme regulator activity;adenyl-nucleotide exchange factor activity;	cell;cellular_component;membrane-enclosed lumen;intracellular membrane-bounded organelle;mitochondrion;intracellular;cytoplasmic part;cytoplasm;intracellular organelle lumen;organelle lumen;organelle;membrane-bounded organelle;mitochondrial part;intracellular organelle part;cell part;intracellular organelle;intracellular part;organelle part;mitochondrial matrix;	0	0	0	IPR000740;IPR009012;IPR013805;	GrpE nucleotide exchange factor;GrpE nucleotide exchange factor, head;GrpE nucleotide exchange factor, coiled-coil;
Cluster 19	1.4	6	5.43883	G5A5Z4	Putative uncharacterized protein	PHYSODRAFT_549587	1	mitochondria	biological_process;cellular process;cellular macromolecule metabolic process;protein folding;metabolic process;organic substance metabolic process;cellular protein metabolic process;protein metabolic process;macromolecule metabolic process;cellular metabolic process;primary metabolic process;protein refolding;	purine ribonucleotide binding;anion binding;ribonucleotide binding;small molecule binding;ion binding;ribonucleoside binding;purine ribonucleoside triphosphate binding;carbohydrate derivative binding;adenyl ribonucleotide binding;nucleoside phosphate binding;molecular_function;nucleotide binding;nucleoside binding;adenyl nucleotide binding;heterocyclic compound binding;binding;purine nucleoside b…	intracellular;cell part;cell;intracellular part;cellular_component;cytoplasm;	K04077	groEL:chaperonin GroEL;groEL:chaperonin GroEL;groEL:chaperonin GroEL;groEL:chaperonin GroEL;	RNA degradation ;Tuberculosis ;Legionellosis ;Type I diabetes mellitus ;	IPR027413;IPR027409;IPR002423;IPR001844;	GroEL-like equatorial domain;GroEL-like apical domain;Chaperonin Cpn60/TCP-1 family;Chaperonin Cpn60;
Cluster 20	14.7794	16	4.46408	G4YRY9	50S ribosomal protein L20	PHYSODRAFT_284863	2	nuclear	gene expression;organic substance biosynthetic process;biosynthetic process;macromolecule biosynthetic process;cellular macromolecule metabolic process;cellular process;biological_process;cellular macromolecule biosynthetic process;metabolic process;organic substance metabolic process;cellular biosynthetic process;cellular protein metabolic process;macromolecule metabolic process;cellular metabol…	molecular_function;binding;heterocyclic compound binding;RNA binding;organic cyclic compound binding;nucleic acid binding;rRNA binding;structural molecule activity;structural constituent of ribosome;	cell;cellular_component;intracellular;cytoplasmic part;cytoplasm;intracellular non-membrane-bounded organelle;organelle;macromolecular complex;non-membrane-bounded organelle;ribonucleoprotein complex;cell part;intracellular organelle;intracellular part;ribosome;	K02887	RP-L20:large subunit ribosomal protein L20;	Ribosome ;	IPR005813;	Ribosomal protein L20;
Cluster 20	14.6078	17	4.46019	G5A3J1	Putative uncharacterized protein	PHYSODRAFT_355846	1	chloroplast	gene expression;organic substance biosynthetic process;biosynthetic process;macromolecule biosynthetic process;cellular macromolecule metabolic process;cellular process;biological_process;cellular macromolecule biosynthetic process;metabolic process;organic substance metabolic process;cellular biosynthetic process;cellular protein metabolic process;macromolecule metabolic process;cellular metabol…	molecular_function;structural molecule activity;structural constituent of ribosome;	cell;cellular_component;intracellular;cytoplasmic part;cytoplasm;intracellular non-membrane-bounded organelle;organelle;macromolecular complex;non-membrane-bounded organelle;ribonucleoprotein complex;cell part;intracellular organelle;intracellular part;ribosome;	K02884	RP-L19:large subunit ribosomal protein L19;	Ribosome ;	IPR008991;IPR001857;	Translation protein SH3-like domain;Ribosomal protein L19;
Cluster 20	15.2421	20	4.33398	G4ZII5	Putative uncharacterized protein	PHYSODRAFT_500615	1	mitochondria	gene expression;organic substance biosynthetic process;biosynthetic process;macromolecule biosynthetic process;cellular macromolecule metabolic process;cellular process;biological_process;cellular macromolecule biosynthetic process;metabolic process;organic substance metabolic process;cellular biosynthetic process;cellular protein metabolic process;macromolecule metabolic process;cellular metabol…	molecular_function;structural molecule activity;structural constituent of ribosome;	cell;cellular_component;intracellular;cytoplasmic part;cytoplasm;intracellular non-membrane-bounded organelle;organelle;macromolecular complex;non-membrane-bounded organelle;ribonucleoprotein complex;cell part;intracellular organelle;intracellular part;ribosome;	0	0	0	IPR020070;IPR020069;IPR020594;IPR009027;	Ribosomal protein L9, N-terminal;Ribosomal protein L9, C-terminal;Ribosomal protein L9, bacteria/chloroplast;Ribosomal protein L9/RNase H1, N-terminal;
Cluster 21	3	3	4.40388	G4Z2L7	Putative uncharacterized protein (Fragment)	PHYSODRAFT_360096	1	cytosol		molecular_function;RNA polymerase activity;DNA-directed RNA polymerase activity;nucleotidyltransferase activity;catalytic activity;transferase activity;transferase activity, transferring phosphorus-containing groups;DNA primase activity;	0	K02684	PRI1:DNA primase small subunit [EC:2.7.7.-];PRI1:DNA primase small subunit [EC:2.7.7.-];PRI1:DNA primase small subunit [EC:2.7.7.-];PRI1:DNA primase small subunit [EC:2.7.7.-];	Metabolic pathways ;Purine metabolism ;Pyrimidine metabolism ;DNA replication ;	IPR014052;IPR002755;	DNA primase, small subunit, eukaryotic/archaeal;DNA primase, small subunit;
Cluster 21	3	6	4.19029	G4Z769	DNA polymerase	PHYSODRAFT_496258	1	chloroplast,mitochondria	nitrogen compound metabolic process;cellular aromatic compound metabolic process;organic substance biosynthetic process;biosynthetic process;nucleic acid metabolic process;cellular macromolecule metabolic process;cellular process;macromolecule biosynthetic process;DNA metabolic process;cellular nitrogen compound metabolic process;biological_process;organic cyclic compound metabolic process;nucleo…	molecular_function;binding;heterocyclic compound binding;organic cyclic compound binding;nucleic acid binding;DNA binding;DNA polymerase activity;nucleotidyltransferase activity;catalytic activity;transferase activity;transferase activity, transferring phosphorus-containing groups;DNA-directed DNA polymerase activity;small molecule binding;carbohydrate derivative binding;nucleoside binding;nucleo…	0	K02320	POLA1:DNA polymerase alpha subunit A [EC:2.7.7.7];POLA1:DNA polymerase alpha subunit A [EC:2.7.7.7];POLA1:DNA polymerase alpha subunit A [EC:2.7.7.7];POLA1:DNA polymerase alpha subunit A [EC:2.7.7.7];	Metabolic pathways ;Purine metabolism ;Pyrimidine metabolism ;DNA replication ;	IPR012337;IPR024647;IPR023211;IPR015088;IPR017964;IPR006172;IPR006134;IPR006133;	Ribonuclease H-like domain;DNA polymerase alpha catalytic subunit, N-terminal domain;DNA polymerase, palm domain;Zinc finger, DNA-directed DNA polymerase, family B, alpha;DNA-directed DNA polymerase, family B, conserved site;DNA-directed DNA polymerase, family B;DNA-directed DNA polymerase, family B, multifunctional domain;DNA-directed DNA polymerase, family B, exonuclease domain;
Cluster 21	3	3	4.40388	G4ZAH5	DNA primase large subunit	PHYSODRAFT_330433	1	chloroplast		molecular_function;RNA polymerase activity;DNA-directed RNA polymerase activity;nucleotidyltransferase activity;catalytic activity;transferase activity;transferase activity, transferring phosphorus-containing groups;DNA primase activity;	0	K02685	PRI2:DNA primase large subunit [EC:2.7.7.-];PRI2:DNA primase large subunit [EC:2.7.7.-];PRI2:DNA primase large subunit [EC:2.7.7.-];PRI2:DNA primase large subunit [EC:2.7.7.-];	Metabolic pathways ;Purine metabolism ;Pyrimidine metabolism ;DNA replication ;	IPR007238;	DNA primase large subunit, eukaryotic/archaeal;
Cluster 22	2.7	5	4.68738	G4YZI6	Putative uncharacterized protein	PHYSODRAFT_326255	1	cytosol	biological_process;cellular homeostasis;cellular process;single-organism process;regulation of cellular process;single-organism cellular process;regulation of biological process;biological regulation;regulation of biological quality;homeostatic process;cell redox homeostasis;sulfur compound metabolic process;single-organism metabolic process;sulfate reduction;metabolic process;sulfate assimilatio…	molecular_function;electron carrier activity;oxidoreductase activity, acting on a sulfur group of donors;oxidoreductase activity;oxidoreductase activity, acting on a sulfur group of donors, = disulfide as acceptor;catalytic activity;phosphoadenylyl-sulfate reductase (thioredoxin) activity;disulfide oxidoreductase activity;protein disulfide oxidoreductase activity;	0	K05907	APR:adenylyl-sulfate reductase (glutathione) [EC:1.8.4.9];APR:adenylyl-sulfate reductase (glutathione) [EC:1.8.4.9];	Microbial metabolism in diverse environments ;Sulfur metabolism ;	IPR004511;IPR002500;IPR014025;IPR002109;IPR014729;IPR012336;	Phosphoadenosine phosphosulphate/adenosine 5'-phosphosulphate reductase;Phosphoadenosine phosphosulphate reductase;Glutaredoxin subgroup;Glutaredoxin;Rossmann-like alpha/beta/alpha sandwich fold;Thioredoxin-like fold;
Cluster 22	3	3	5.14369	G4Z2N8	NADPH--cytochrome P450 reductase	PHYSODRAFT_360099	1	endoplasmic reticulum,plasma membrane		coenzyme binding;cofactor binding;anion binding;ribonucleotide binding;small molecule binding;ion binding;carbohydrate derivative binding;nucleoside phosphate binding;molecular_function;nucleotide binding;binding;heterocyclic compound binding;organic cyclic compound binding;FMN binding;cation binding;transition metal ion binding;metal ion binding;iron ion binding;catalytic activity;oxidoreductase…	0	0	0	0	IPR001433;IPR003097;IPR001094;IPR008254;IPR017938;IPR017927;IPR023173;IPR029039;IPR001709;	Oxidoreductase FAD/NAD(P)-binding;FAD-binding, type 1;Flavodoxin;Flavodoxin/nitric oxide synthase;Riboflavin synthase-like beta-barrel;Ferredoxin reductase-type FAD-binding domain;NADPH-cytochrome p450 reductase, FAD-binding, alpha-helical domain-3;Flavoprotein-like;Flavoprotein pyridine nucleotide cytochrome reductase;
Cluster 22	2.7	4	5.14175	G4ZJC4	Putative uncharacterized protein	PHYSODRAFT_354656	2	nuclear	biological_process;sulfur compound metabolic process;cellular process;metabolic process;cellular metabolic process;sulfate assimilation;	molecular_function;kinase activity;phosphotransferase activity, alcohol group as acceptor;catalytic activity;transferase activity;transferase activity, transferring phosphorus-containing groups;adenylylsulfate kinase activity;purine ribonucleotide binding;anion binding;ribonucleotide binding;small molecule binding;ion binding;ribonucleoside binding;purine ribonucleoside triphosphate binding;carbo…	intracellular;cell part;cell;intracellular part;cellular_component;cytoplasm;	K13811	PAPSS:3'-phosphoadenosine 5'-phosphosulfate synthase [EC:2.7.7.4 2.7.1.25];PAPSS:3'-phosphoadenosine 5'-phosphosulfate synthase [EC:2.7.7.4 2.7.1.25];PAPSS:3'-phosphoadenosine 5'-phosphosulfate synthase [EC:2.7.7.4 2.7.1.25];PAPSS:3'-phosphoadenosine 5'-phosphosulfate synthase [EC:2.7.7.4 2.7.1.25];PAPSS:3'-phosphoadenosine 5'-phosphosulfate synthase [EC:2.7.7.4 2.7.1.25];PAPSS:3'-phosphoadenosin…	Metabolic pathways ;Biosynthesis of antibiotics ;Microbial metabolism in diverse environments ;Purine metabolism ;Selenocompound metabolism ;Sulfur metabolism ;Monobactam biosynthesis ;	IPR024951;IPR014729;IPR002891;IPR015947;IPR027417;IPR025980;IPR008162;	Sulphate adenylyltransferase catalytic domain;Rossmann-like alpha/beta/alpha sandwich fold;Adenylylsulphate kinase;PUA-like domain;P-loop containing nucleoside triphosphate hydrolase;ATP-sulfurylase PUA-like domain;Inorganic pyrophosphatase;
Cluster 23	1.66667	4	6.6	G4YG82	Putative uncharacterized protein	PHYSODRAFT_537360	1	nuclear		molecular_function;binding;heterocyclic compound binding;organic cyclic compound binding;nucleic acid binding;nucleoside phosphate binding;small molecule binding;nucleotide binding;	0	K12900	FUSIP1:FUS-interacting serine-arginine-rich protein 1;	Spliceosome ;	IPR000504;IPR012677;IPR003954;	RNA recognition motif domain;Nucleotide-binding alpha-beta plait domain;RNA recognition motif domain, eukaryote;
Cluster 23	1.66667	3	6.60194	G5AAG4	Putative uncharacterized protein	PHYSODRAFT_356041	1	chloroplast	biological_process;transport;establishment of localization;localization;vesicle-mediated transport;		membrane;intrinsic to membrane;cellular_component;membrane part;integral to membrane;	K08516	YKT6:synaptobrevin homolog YKT6;	SNARE interactions in vesicular transport ;	IPR010908;IPR011012;IPR001388;	Longin domain;Longin-like domain;Synaptobrevin;
Cluster 23	2	2	7.59612	G4YP98	Putative uncharacterized protein	PHYSODRAFT_471172	2	mitochondria	biological_process;transport;establishment of localization;localization;vesicle-mediated transport;		cellular_component;membrane;	0	0	0	IPR006011;IPR010989;	Syntaxin, N-terminal domain;t-SNARE;
Cluster 24	2	3	4.94951	G4ZEA0	S-adenosylmethionine synthase	PHYSODRAFT_285996	3	cytosol	organic substance biosynthetic process;biosynthetic process;cellular process;energy derivation by oxidation of reduced inorganic compounds;generation of precursor metabolites and energy;methane metabolic process;alkane biosynthetic process;anaerobic respiration;cellular alkane metabolic process;biological_process;cellular respiration;single-organism metabolic process;metabolic process;organic sub…	purine ribonucleotide binding;anion binding;ribonucleotide binding;small molecule binding;ion binding;ribonucleoside binding;purine ribonucleoside triphosphate binding;carbohydrate derivative binding;adenyl ribonucleotide binding;nucleoside phosphate binding;molecular_function;nucleotide binding;nucleoside binding;adenyl nucleotide binding;heterocyclic compound binding;binding;purine nucleoside b…	0	K00789	metK:S-adenosylmethionine synthetase [EC:2.5.1.6];metK:S-adenosylmethionine synthetase [EC:2.5.1.6];metK:S-adenosylmethionine synthetase [EC:2.5.1.6];metK:S-adenosylmethionine synthetase [EC:2.5.1.6];	Metabolic pathways ;Biosynthesis of secondary metabolites ;Biosynthesis of amino acids ;Cysteine and methionine metabolism ;	IPR002133;IPR022636;IPR022631;IPR022630;IPR022628;IPR022629;	S-adenosylmethionine synthetase;S-adenosylmethionine synthetase superfamily;S-adenosylmethionine synthetase, conserved site;S-adenosylmethionine synthetase, C-terminal;S-adenosylmethionine synthetase, N-terminal;S-adenosylmethionine synthetase, central domain;
Cluster 24	2	3	5.71456	G4YK03	Putative uncharacterized protein	PHYSODRAFT_471713	10	cytosol	sulfur compound metabolic process;nitrogen compound metabolic process;organic substance biosynthetic process;aspartate family amino acid biosynthetic process;small molecule biosynthetic process;aspartate family amino acid metabolic process;oxoacid metabolic process;small molecule metabolic process;organic acid biosynthetic process;single-organism metabolic process;single-organism biosynthetic pro…	molecular_function;5-methyltetrahydropteroyltri-L-glutamate-dependent = methyltransferase activity;methyltransferase activity;catalytic activity;S-methyltransferase activity;transferase activity;transferase activity, transferring one-carbon groups;5-methyltetrahydropteroyltriglutamate-homocysteine = S-methyltransferase activity;binding;cation binding;ion binding;transition metal ion binding;metal…	0	0	0	0	IPR013215;IPR002629;	Cobalamin-independent methionine synthase MetE, N-terminal;Cobalamin-independent methionine synthase MetE, C-terminal/archaeal;
Cluster 24	2	3	5.79612	G4ZRS7	Adenosylhomocysteinase	PHYSODRAFT_347096	5	cytosol	biological_process;single-organism metabolic process;cellular process;metabolic process;small molecule metabolic process;cellular metabolic process;one-carbon metabolic process;	molecular_function;hydrolase activity;trialkylsulfonium hydrolase activity;hydrolase activity, acting on ether bonds;catalytic activity;adenosylhomocysteinase activity;nucleoside phosphate binding;binding;heterocyclic compound binding;small molecule binding;organic cyclic compound binding;nucleotide binding;	0	K01251	E3.3.1.1:adenosylhomocysteinase [EC:3.3.1.1];E3.3.1.1:adenosylhomocysteinase [EC:3.3.1.1];	Metabolic pathways ;Cysteine and methionine metabolism ;	IPR016040;IPR015878;IPR020082;IPR000043;	NAD(P)-binding domain;S-adenosyl-L-homocysteine hydrolase, NAD binding domain;S-adenosyl-L-homocysteine hydrolase, conserved site;Adenosylhomocysteinase;
Cluster 25	2	3	6.99029	G5A3T4	Putative uncharacterized protein	PHYSODRAFT_347727	3	plasma membrane		molecular_function;catalytic activity;transferase activity;transferase activity, transferring acyl groups;	0	0	0	0	IPR002123;	Phospholipid/glycerol acyltransferase;
Cluster 25	2	2	6.99223	G5A4U6	Putative uncharacterized protein	PHYSODRAFT_258915	1	endoplasmic reticulum	alditol metabolic process;biological_process;cellular carbohydrate metabolic process;single-organism metabolic process;alcohol metabolic process;carbohydrate metabolic process;cellular process;metabolic process;organic hydroxy compound metabolic process;small molecule metabolic process;organic substance metabolic process;polyol metabolic process;cellular metabolic process;primary metabolic proces…	purine ribonucleotide binding;anion binding;ribonucleotide binding;small molecule binding;ion binding;ribonucleoside binding;purine ribonucleoside triphosphate binding;carbohydrate derivative binding;adenyl ribonucleotide binding;nucleoside phosphate binding;molecular_function;nucleotide binding;nucleoside binding;adenyl nucleotide binding;heterocyclic compound binding;binding;purine nucleoside b…	0	K00863	E2.7.1.29:dihydroxyacetone kinase [EC:2.7.1.29];E2.7.1.29:dihydroxyacetone kinase [EC:2.7.1.29];E2.7.1.29:dihydroxyacetone kinase [EC:2.7.1.29];E2.7.1.29:dihydroxyacetone kinase [EC:2.7.1.29];E2.7.1.29:dihydroxyacetone kinase [EC:2.7.1.29];E2.7.1.29:dihydroxyacetone kinase [EC:2.7.1.29];	Metabolic pathways ;Microbial metabolism in diverse environments ;Carbon metabolism ;Glycerolipid metabolism ;Methane metabolism ;RIG-I-like receptor signaling pathway ;	IPR004006;IPR004007;IPR012734;	Dak kinase;DhaL domain;Dihydroxyacetone kinase;
Cluster 25	2	3	5.99806	G4YSD6	Glycerol-3-phosphate dehydrogenase	PHYSODRAFT_540164	2	chloroplast	biological_process;cellular process;metabolic process;alditol phosphate metabolic process;phosphate-containing compound metabolic process;organophosphate metabolic process;carbohydrate derivative metabolic process;organic substance metabolic process;cellular metabolic process;phosphorus metabolic process;glycerol-3-phosphate metabolic process;	molecular_function;oxidoreductase activity, acting on the CH-OH group of donors, = quinone or similar compound as acceptor;oxidoreductase activity;oxidoreductase activity, acting on CH-OH group of donors;catalytic activity;glycerol-3-phosphate dehydrogenase activity;	intracellular;cytoplasmic part;protein complex;cytoplasm;catalytic complex;macromolecular complex;cell part;cell;oxidoreductase complex;intracellular part;cellular_component;glycerol-3-phosphate dehydrogenase complex;	K00111	glpA:glycerol-3-phosphate dehydrogenase [EC:1.1.5.3];glpA:glycerol-3-phosphate dehydrogenase [EC:1.1.5.3];	Biosynthesis of secondary metabolites ;Glycerophospholipid metabolism ;	IPR006076;IPR000447;	FAD dependent oxidoreductase;FAD-dependent glycerol-3-phosphate dehydrogenase;
Cluster 26	1.66667	3	7.16117	G4Z4F4	Putative uncharacterized protein	PHYSODRAFT_495899	1	cytosol,nuclear	0	0	0	0	0	0	IPR017986;IPR015943;IPR001680;IPR019775;IPR020472;	WD40-repeat-containing domain;WD40/YVTN repeat-like-containing domain;WD40 repeat;WD40 repeat, conserved site;G-protein beta WD-40 repeat;
Cluster 26	1.66667	3	7.16117	G5A4L3	Putative uncharacterized protein	PHYSODRAFT_361833	2	nuclear	cellular macromolecule catabolic process;organic substance catabolic process;cellular macromolecule metabolic process;cellular process;catabolic process;macromolecule catabolic process;modification-dependent macromolecule catabolic process;protein catabolic process;biological_process;modification-dependent protein catabolic process;proteolysis involved in cellular protein catabolic process;metabo…		intracellular;protein complex;catalytic complex;macromolecular complex;cell part;cell;ubiquitin ligase complex;intracellular part;cellular_component;cullin-RING ubiquitin ligase complex;	K10609	CUL4:cullin 4;CUL4:cullin 4;	Ubiquitin mediated proteolysis ;Nucleotide excision repair ;	IPR001373;IPR019559;IPR011991;IPR016158;IPR016159;IPR016157;	Cullin, N-terminal;Cullin protein, neddylation domain;Winged helix-turn-helix DNA-binding domain;Cullin homology;Cullin repeat-like-containing domain;Cullin, conserved site;
Cluster 26	1.66667	3	7.16117	G4ZAV6	Putative uncharacterized protein	PHYSODRAFT_493289	1	nuclear	0	0	0	0	0	0	IPR011989;IPR013932;IPR016024;	Armadillo-like helical;TATA-binding protein interacting (TIP20);Armadillo-type fold;
Cluster 26	1.66667	3	7.16117	G4YQD3	Putative uncharacterized protein	PHYSODRAFT_538079	1	cytosol	cellular macromolecule catabolic process;organic substance catabolic process;cellular macromolecule metabolic process;cellular process;catabolic process;macromolecule catabolic process;modification-dependent macromolecule catabolic process;protein catabolic process;biological_process;modification-dependent protein catabolic process;proteolysis involved in cellular protein catabolic process;metabo…		intracellular;protein complex;catalytic complex;macromolecular complex;cell part;cell;ubiquitin ligase complex;intracellular part;cellular_component;cullin-RING ubiquitin ligase complex;	K03347	CUL1:cullin 1;CUL1:cullin 1;CUL1:cullin 1;CUL1:cullin 1;CUL1:cullin 1;CUL1:cullin 1;CUL1:cullin 1;CUL1:cullin 1;CUL1:cullin 1;	Protein processing in endoplasmic reticulum ;Cell cycle ;Cell cycle - yeast ;Ubiquitin mediated proteolysis ;Oocyte meiosis ;Herpes simplex infection ;Wnt signaling pathway ;TGF-beta signaling pathway ;Circadian rhythm ;	IPR019559;IPR016157;IPR016158;IPR016159;IPR011991;IPR001373;	Cullin protein, neddylation domain;Cullin, conserved site;Cullin homology;Cullin repeat-like-containing domain;Winged helix-turn-helix DNA-binding domain;Cullin, N-terminal;
	14	23	4.34563	G4YGI1	Putative uncharacterized protein	PHYSODRAFT_477507	1	cytosol	nitrogen compound metabolic process;purine nucleoside triphosphate catabolic process;purine nucleoside triphosphate metabolic process;nucleoside triphosphate catabolic process;ribonucleoside triphosphate catabolic process;phosphate-containing compound metabolic process;nucleoside triphosphate metabolic process;organophosphate catabolic process;purine ribonucleoside triphosphate metabolic process;…	purine ribonucleotide binding;anion binding;ribonucleotide binding;small molecule binding;ion binding;ribonucleoside binding;purine ribonucleoside triphosphate binding;carbohydrate derivative binding;nucleoside phosphate binding;molecular_function;guanyl nucleotide binding;nucleotide binding;nucleoside binding;heterocyclic compound binding;binding;purine nucleoside binding;guanyl ribonucleotide b…	0	K03243	EIF5B:translation initiation factor 5B;	RNA transport ;	IPR005225;IPR029459;IPR027417;IPR023115;IPR000795;IPR004161;IPR009000;	Small GTP-binding protein domain;Elongation factor Tu-type domain;P-loop containing nucleoside triphosphate hydrolase;Translation initiation factor IF- 2, domain 3;Elongation factor, GTP-binding domain;Translation elongation factor EFTu/EF1A, domain 2;Translation protein, beta-barrel domain;
	2	2	5.93204	G4YTJ1	Putative uncharacterized protein	PHYSODRAFT_324781	1	mitochondria	0	0	0	K14001	SIL1:nucleotide exchange factor SIL1;	Protein processing in endoplasmic reticulum ;	IPR016024;IPR011989;	Armadillo-type fold;Armadillo-like helical;
	3.39706	17	3.65631	G4ZQR4	Putative uncharacterized protein	PHYSODRAFT_286447	1	chloroplast	0	0	0	0	0	0	IPR007109;	Brix domain;
	0.333333	5	5.92621	G4ZD55	Putative uncharacterized protein	PHYSODRAFT_345922	1	nuclear	biological_process;cellular process;cellular macromolecule metabolic process;metabolic process;organic substance metabolic process;cellular protein metabolic process;protein metabolic process;macromolecule metabolic process;cellular metabolic process;primary metabolic process;protein folding;response to temperature stimulus;response to abiotic stimulus;response to stress;response to stimulus;resp…	purine ribonucleotide binding;anion binding;ribonucleotide binding;small molecule binding;ion binding;ribonucleoside binding;purine ribonucleoside triphosphate binding;carbohydrate derivative binding;adenyl ribonucleotide binding;nucleoside phosphate binding;molecular_function;nucleotide binding;nucleoside binding;adenyl nucleotide binding;heterocyclic compound binding;binding;purine nucleoside b…	0	K09503	DNAJA2:DnaJ homolog subfamily A member 2;	Protein processing in endoplasmic reticulum ;	IPR012724;IPR018253;IPR001623;IPR001305;IPR002939;IPR008971;	Chaperone DnaJ;DnaJ domain, conserved site;DnaJ domain;Heat shock protein DnaJ, cysteine-rich domain;Chaperone DnaJ, C-terminal;HSP40/DnaJ peptide-binding;
	0.666667	2	6.76505	G4YW40	Putative uncharacterized protein	PHYSODRAFT_480010	7	cytosol		purine ribonucleotide binding;anion binding;ribonucleotide binding;small molecule binding;ion binding;ribonucleoside binding;purine ribonucleoside triphosphate binding;carbohydrate derivative binding;adenyl ribonucleotide binding;nucleoside phosphate binding;molecular_function;nucleotide binding;nucleoside binding;adenyl nucleotide binding;heterocyclic compound binding;binding;purine nucleoside b…	0	K03283	HSPA1_8:heat shock 70kDa protein 1/8;HSPA1_8:heat shock 70kDa protein 1/8;HSPA1_8:heat shock 70kDa protein 1/8;HSPA1_8:heat shock 70kDa protein 1/8;HSPA1_8:heat shock 70kDa protein 1/8;HSPA1_8:heat shock 70kDa protein 1/8;HSPA1_8:heat shock 70kDa protein 1/8;HSPA1_8:heat shock 70kDa protein 1/8;HSPA1_8:heat shock 70kDa protein 1/8;HSPA1_8:heat shock 70kDa protein 1/8;HSPA1_8:heat shock 70kDa prot…	Spliceosome ;Protein processing in endoplasmic reticulum ;Epstein-Barr virus infection ;Endocytosis ;Influenza A ;Legionellosis ;Antigen processing and presentation ;Measles ;MAPK signaling pathway ;Estrogen signaling pathway ;Toxoplasmosis ;	IPR029047;IPR029048;IPR018181;IPR013126;	Heat shock protein 70kD, peptide-binding domain;Heat shock protein 70kD, C-terminal domain;Heat shock protein 70, conserved site;Heat shock protein 70 family;
	1.89744	17	3.87573	G4YTH8	Transcription elongation factor SPT5	PHYSODRAFT_484339	2	nuclear	regulation of gene expression;gene expression;nitrogen compound metabolic process;organic substance biosynthetic process;cellular aromatic compound metabolic process;regulation of nitrogen compound metabolic process;regulation of RNA metabolic process;nucleic acid metabolic process;cellular macromolecule metabolic process;regulation of metabolic process;regulation of primary metabolic process;reg…	0	0	0	0	0	IPR014722;IPR008991;IPR005824;IPR005100;IPR022581;	Ribosomal protein L2 domain 2;Translation protein SH3-like domain;KOW;Transcription elongation factor Spt5, NGN domain;Spt5 transcription elongation factor, N-terminal;
	1.2	4	5.03107	G4ZQV9	Putative uncharacterized protein	PHYSODRAFT_335613	1	nuclear	biological_process;metabolic process;biosynthetic process;	molecular_function;catalytic activity;cofactor binding;anion binding;binding;ion binding;pyridoxal phosphate binding;	0	0	0	0	IPR004839;IPR015422;IPR015424;IPR015421;	Aminotransferase, class I/classII;Pyridoxal phosphate-dependent transferase, major region, subdomain 2;Pyridoxal phosphate-dependent transferase;Pyridoxal phosphate-dependent transferase, major region, subdomain 1;
	1.06667	5	5.1767	G4Z9U6	Putative uncharacterized protein	PHYSODRAFT_298206	3	mitochondria	lipid metabolic process;organic substance catabolic process;cellular lipid catabolic process;small molecule catabolic process;oxoacid metabolic process;small molecule metabolic process;fatty acid catabolic process;monocarboxylic acid metabolic process;monocarboxylic acid catabolic process;single-organism metabolic process;single-organism catabolic process;fatty acid metabolic process;lipid modifi…	molecular_function;oxidoreductase activity;catalytic activity;oxidoreductase activity, acting on the CH-CH group of donors;acyl-CoA dehydrogenase activity;oxidoreductase activity, acting on the CH-CH group of donors, = oxygen as acceptor;acyl-CoA oxidase activity;nucleoside phosphate binding;coenzyme binding;cofactor binding;nucleotide binding;anion binding;heterocyclic compound binding;binding;s…	intracellular;microbody;cytoplasmic part;cytoplasm;organelle;membrane-bounded organelle;cell part;cell;intracellular organelle;intracellular part;cellular_component;intracellular membrane-bounded organelle;peroxisome;	0	0	0	IPR009100;IPR009075;IPR002655;IPR029320;IPR006091;IPR013786;	Acyl-CoA dehydrogenase/oxidase, N-terminal and middle domain;Acyl-CoA dehydrogenase/oxidase C-terminal;Acyl-CoA oxidase, C-terminal;Acyl-coenzyme A oxidase, N-terminal;Acyl-CoA oxidase/dehydrogenase, central domain;Acyl-CoA dehydrogenase/oxidase, N-terminal;
	8.83636	18	4.48155	G4ZYD1	Putative uncharacterized protein	PHYSODRAFT_355172	1	cytosol	biological_process;metabolic process;organic substance metabolic process;macromolecule metabolic process;protein metabolic process;primary metabolic process;proteolysis;	peptidase activity, acting on L-amino acid peptides;molecular_function;hydrolase activity;peptidase activity;serine hydrolase activity;catalytic activity;serine-type peptidase activity;	0	0	0	0	IPR029058;IPR008758;	Alpha/Beta hydrolase fold;Peptidase S28;
	10.6374	16	4.42524	G4ZZC8	Elongation factor Ts, mitochondrial	PHYSODRAFT_352454	1	chloroplast		molecular_function;binding;heterocyclic compound binding;RNA binding;organic cyclic compound binding;nucleic acid binding;translation factor activity, nucleic acid binding;translation elongation factor activity;	intracellular;cytoplasmic part;cytoplasm;organelle;membrane-bounded organelle;cell part;cell;intracellular organelle;intracellular part;cellular_component;intracellular membrane-bounded organelle;mitochondrion;	0	0	0	IPR001816;IPR014039;IPR009060;	Translation elongation factor EFTs/EF1B;Translation elongation factor EFTs/EF1B, dimerisation;UBA-like;
	2	2	6.06602	G5AHH5	Putative uncharacterized protein	PHYSODRAFT_356215	1	chloroplast	biological_process;establishment of localization;localization;transport;		membrane;intrinsic to membrane;cellular_component;membrane part;integral to membrane;	0	0	0	IPR018108;IPR023395;	Mitochondrial substrate/solute carrier;Mitochondrial carrier domain;
	14.7794	17	4.46408	G4ZPW0	Elongation factor Tu	PHYSODRAFT_354895	1	chloroplast	nitrogen compound metabolic process;purine nucleoside triphosphate catabolic process;purine nucleoside triphosphate metabolic process;nucleoside triphosphate catabolic process;ribonucleoside triphosphate catabolic process;phosphate-containing compound metabolic process;nucleoside triphosphate metabolic process;organophosphate catabolic process;purine ribonucleoside triphosphate metabolic process;…	purine ribonucleotide binding;anion binding;ribonucleotide binding;small molecule binding;ion binding;ribonucleoside binding;purine ribonucleoside triphosphate binding;carbohydrate derivative binding;nucleoside phosphate binding;molecular_function;guanyl nucleotide binding;nucleotide binding;nucleoside binding;heterocyclic compound binding;binding;purine nucleoside binding;guanyl ribonucleotide b…	cell part;cell;cellular_component;intracellular;	0	0	0	IPR004541;IPR004161;IPR004160;IPR027417;IPR005225;IPR000795;IPR009001;IPR009000;	Translation elongation factor EFTu/EF1A, bacterial/organelle;Translation elongation factor EFTu/EF1A, domain 2;Translation elongation factor EFTu/EF1A, C-terminal;P-loop containing nucleoside triphosphate hydrolase;Small GTP-binding protein domain;Elongation factor, GTP-binding domain;Translation elongation factor EF1A/initiation factor IF2gamma, C-terminal;Translation protein, beta-barrel domain;
	24.7151	32	4.24854	G4YF18	Mitochondrial/chloroplast ribosomal protein L12	PHYSODRAFT_353422	2	mitochondria	gene expression;organic substance biosynthetic process;biosynthetic process;macromolecule biosynthetic process;cellular macromolecule metabolic process;cellular process;biological_process;cellular macromolecule biosynthetic process;metabolic process;organic substance metabolic process;cellular biosynthetic process;cellular protein metabolic process;macromolecule metabolic process;cellular metabol…	molecular_function;structural molecule activity;structural constituent of ribosome;	cell;cellular_component;intracellular;cytoplasmic part;cytoplasm;intracellular non-membrane-bounded organelle;organelle;macromolecular complex;non-membrane-bounded organelle;ribonucleoprotein complex;cell part;intracellular organelle;intracellular part;ribosome;	K02935	RP-L7:large subunit ribosomal protein L7/L12;	Ribosome ;	IPR013823;IPR008932;IPR000206;IPR014719;	Ribosomal protein L7/L12, C-terminal;Ribosomal protein L7/L12, oligomerisation;Ribosomal protein L7/L12;Ribosomal protein L7/L12, C-terminal/adaptor protein ClpS-like;
	30	45	4.16117	G5AE04	Eukaryotic translation initiation factor 3 subunit I	PHYSODRAFT_551045	1	mitochondria	0	0	0	K03246	EIF3I:translation initiation factor 3 subunit I;	RNA transport ;	IPR027525;IPR015943;IPR017986;IPR001680;IPR019775;	Eukaryotic translation initiation factor 3 subunit I;WD40/YVTN repeat-like-containing domain;WD40-repeat-containing domain;WD40 repeat;WD40 repeat, conserved site;
	3.2381	8	4.7767	G5A2D8	Putative uncharacterized protein	PHYSODRAFT_258933	1	nuclear	0	0	0	0	0	0	IPR011042;IPR013979;	Six-bladed beta-propeller, TolB-like;Translation initiation factor, beta propellor-like domain;
	0	1	6.11456	G5AFG9	Putative uncharacterized protein	PHYSODRAFT_289206	5	chloroplast	biological_process;single-organism transport;cellular process;single-organism process;single-organism cellular process;transport;establishment of localization;localization;transmembrane transport;	molecular_function;transporter activity;	membrane;intrinsic to membrane;cellular_component;membrane part;integral to membrane;organelle envelope;mitochondrial membrane;cell;mitochondrial envelope;intracellular membrane-bounded organelle;envelope;mitochondrion;intracellular;cytoplasmic part;cytoplasm;organelle;organelle inner membrane;organelle membrane;mitochondrial part;membrane-bounded organelle;intracellular organelle part;cell part;…	K05863	SLC25A4S:solute carrier family 25 (mitochondrial adenine nucleotide translocator), member 4/5/6/31;SLC25A4S:solute carrier family 25 (mitochondrial adenine nucleotide translocator), member 4/5/6/31;SLC25A4S:solute carrier family 25 (mitochondrial adenine nucleotide translocator), member 4/5/6/31;SLC25A4S:solute carrier family 25 (mitochondrial adenine nucleotide translocator), member 4/5/6/31;SLC…	Huntington's disease ;HTLV-I infection ;Parkinson's disease ;cGMP-PKG signaling pathway ;Calcium signaling pathway ;	IPR023395;IPR018108;IPR002067;IPR002113;	Mitochondrial carrier domain;Mitochondrial substrate/solute carrier;Mitochondrial carrier protein;Adenine nucleotide translocator 1;
	2.48889	9	4.46408	G4ZYJ7	Putative hydratase	PHYSODRAFT_562967	4	cytosol	nitrogen compound metabolic process;organic substance biosynthetic process;small molecule biosynthetic process;oxoacid metabolic process;small molecule metabolic process;organic acid biosynthetic process;branched-chain amino acid biosynthetic process;single-organism metabolic process;branched-chain amino acid metabolic process;single-organism biosynthetic process;leucine metabolic process;cellula…	molecular_function;carbon-oxygen lyase activity;hydro-lyase activity;catalytic activity;lyase activity;3-isopropylmalate dehydratase activity;	intracellular;cytosolic part;cytoplasmic part;protein complex;cytoplasm;catalytic complex;macromolecular complex;cell part;cell;intracellular part;cellular_component;cytosol;3-isopropylmalate dehydratase complex;	K01703	leuC:3-isopropylmalate/(R)-2-methylmalate dehydratase large subunit [EC:4.2.1.33 4.2.1.35];leuC:3-isopropylmalate/(R)-2-methylmalate dehydratase large subunit [EC:4.2.1.33 4.2.1.35];leuC:3-isopropylmalate/(R)-2-methylmalate dehydratase large subunit [EC:4.2.1.33 4.2.1.35];leuC:3-isopropylmalate/(R)-2-methylmalate dehydratase large subunit [EC:4.2.1.33 4.2.1.35];leuC:3-isopropylmalate/(R)-2-methyl…	Metabolic pathways ;Biosynthesis of secondary metabolites ;Biosynthesis of amino acids ;2-Oxocarboxylic acid metabolism ;Valine, leucine and isoleucine biosynthesis ;C5-Branched dibasic acid metabolism ;	IPR015932;IPR015931;IPR015928;IPR001030;IPR000573;IPR011827;	Aconitase/3-isopropylmalate dehydratase large subunit, alpha/beta/alpha, subdomain 2;Aconitase/3-isopropylmalate dehydratase large subunit, alpha/beta/alpha, subdomain 1/3;Aconitase/3-isopropylmalate dehydratase, swivel;Aconitase/3-isopropylmalate dehydratase large subunit, alpha/beta/alpha;Aconitase A/isopropylmalate dehydratase small subunit, swivel;3-isopropylmalate dehydratase, small subunit,…
	3	3	4.84854	G4YEI0	Putative uncharacterized protein	PHYSODRAFT_257610	1	chloroplast	organonitrogen compound metabolic process;nitrogen compound metabolic process;cellular aromatic compound metabolic process;cellular process;nucleobase-containing small molecule metabolic process;carbohydrate derivative metabolic process;small molecule metabolic process;cellular nitrogen compound metabolic process;glycosyl compound metabolic process;biological_process;nucleobase-containing compoun…	molecular_function;binding;cation binding;ion binding;metal ion binding;magnesium ion binding;diphosphotransferase activity;catalytic activity;transferase activity;transferase activity, transferring phosphorus-containing groups;ribose phosphate diphosphokinase activity;	0	K00948	PRPS:ribose-phosphate pyrophosphokinase [EC:2.7.6.1];PRPS:ribose-phosphate pyrophosphokinase [EC:2.7.6.1];PRPS:ribose-phosphate pyrophosphokinase [EC:2.7.6.1];PRPS:ribose-phosphate pyrophosphokinase [EC:2.7.6.1];PRPS:ribose-phosphate pyrophosphokinase [EC:2.7.6.1];PRPS:ribose-phosphate pyrophosphokinase [EC:2.7.6.1];PRPS:ribose-phosphate pyrophosphokinase [EC:2.7.6.1];PRPS:ribose-phosphate pyroph…	Metabolic pathways ;Biosynthesis of secondary metabolites ;Biosynthesis of antibiotics ;Microbial metabolism in diverse environments ;Biosynthesis of amino acids ;Carbon metabolism ;Purine metabolism ;Pentose phosphate pathway ;	IPR005946;IPR029057;IPR029099;	Ribose-phosphate diphosphokinase;Phosphoribosyltransferase-like;Ribose-phosphate pyrophosphokinase, N-terminal domain;
				G4YYE4	Putative uncharacterized protein	PHYSODRAFT_485685	1	plasma membrane	0	0	0	0	0	0	IPR011989;IPR016024;IPR022716;IPR021133;IPR000357;	Armadillo-like helical;Armadillo-type fold;Domain of unknown function DUF3554;HEAT, type 2;HEAT;
				G5A7D6	Phosphomannomutase	PHYSODRAFT_526336	3	cytosol	monosaccharide biosynthetic process;organic substance biosynthetic process;biosynthetic process;carbohydrate metabolic process;hexose metabolic process;hexose biosynthetic process;carbohydrate biosynthetic process;biological_process;single-organism carbohydrate metabolic process;metabolic process;organic substance metabolic process;monosaccharide metabolic process;mannose metabolic process;primar…	molecular_function;intramolecular transferase activity;intramolecular transferase activity, phosphotransferases;catalytic activity;isomerase activity;phosphomannomutase activity;	intracellular;cell part;cell;intracellular part;cellular_component;cytoplasm;	K17497	PMM:phosphomannomutase [EC:5.4.2.8];PMM:phosphomannomutase [EC:5.4.2.8];PMM:phosphomannomutase [EC:5.4.2.8];PMM:phosphomannomutase [EC:5.4.2.8];	Metabolic pathways ;Biosynthesis of secondary metabolites ;Amino sugar and nucleotide sugar metabolism ;Fructose and mannose metabolism ;	IPR023214;IPR006379;IPR005002;	HAD-like domain;HAD-superfamily hydrolase, subfamily IIB;Eukaryotic phosphomannomutase;
	1.71429	9	4.26214	G4ZQI3	Acetyl-coenzyme A synthetase	PHYSODRAFT_546262	1	cytosol	organic substance biosynthetic process;acyl-CoA biosynthetic process;small molecule metabolic process;oxoacid metabolic process;phosphorus metabolic process;monocarboxylic acid metabolic process;single-organism metabolic process;coenzyme biosynthetic process;cofactor metabolic process;cellular metabolic process;cofactor biosynthetic process;coenzyme metabolic process;acyl-CoA metabolic process;bi…	molecular_function;ligase activity;CoA-ligase activity;catalytic activity;acid-thiol ligase activity;ligase activity, forming carbon-sulfur bonds;acetate-CoA ligase activity;purine ribonucleotide binding;anion binding;ribonucleotide binding;cation binding;small molecule binding;ion binding;ribonucleoside binding;carbohydrate derivative binding;adenyl ribonucleotide binding;nucleoside phosphate bi…	0	K01895	ACSS:acetyl-CoA synthetase [EC:6.2.1.1];ACSS:acetyl-CoA synthetase [EC:6.2.1.1];ACSS:acetyl-CoA synthetase [EC:6.2.1.1];ACSS:acetyl-CoA synthetase [EC:6.2.1.1];ACSS:acetyl-CoA synthetase [EC:6.2.1.1];ACSS:acetyl-CoA synthetase [EC:6.2.1.1];ACSS:acetyl-CoA synthetase [EC:6.2.1.1];ACSS:acetyl-CoA synthetase [EC:6.2.1.1];ACSS:acetyl-CoA synthetase [EC:6.2.1.1];ACSS:acetyl-CoA synthetase [EC:6.2.1.1];	Metabolic pathways ;Biosynthesis of secondary metabolites ;Biosynthesis of antibiotics ;Microbial metabolism in diverse environments ;Carbon metabolism ;Glycolysis / Gluconeogenesis ;Pyruvate metabolism ;Methane metabolism ;Propanoate metabolism ;Carbon fixation pathways in prokaryotes ;	IPR020845;IPR000873;IPR011904;IPR025110;	AMP-binding, conserved site;AMP-dependent synthetase/ligase;Acetate-CoA ligase;AMP-binding enzyme C-terminal domain;
	4	9	4.19806	G4YPI1	Malate synthase	PHYSODRAFT_552008	3	chloroplast	cellular carbohydrate metabolic process;carbohydrate metabolic process;cellular process;cellular aldehyde metabolic process;oxoacid metabolic process;organic acid metabolic process;small molecule metabolic process;biological_process;monocarboxylic acid metabolic process;single-organism metabolic process;metabolic process;glyoxylate metabolic process;organic substance metabolic process;carboxylic …	molecular_function;transferase activity, transferring acyl groups;transferase activity, transferring acyl groups, acyl groups = converted into alkyl on transfer;catalytic activity;transferase activity;malate synthase activity;	0	K01638	E2.3.3.9:malate synthase [EC:2.3.3.9];E2.3.3.9:malate synthase [EC:2.3.3.9];E2.3.3.9:malate synthase [EC:2.3.3.9];E2.3.3.9:malate synthase [EC:2.3.3.9];E2.3.3.9:malate synthase [EC:2.3.3.9];E2.3.3.9:malate synthase [EC:2.3.3.9];	Metabolic pathways ;Biosynthesis of secondary metabolites ;Microbial metabolism in diverse environments ;Carbon metabolism ;Glyoxylate and dicarboxylate metabolism ;Pyruvate metabolism ;	IPR011076;IPR019830;IPR006252;IPR001465;	Malate synthase-like;Malate synthase, conserved site;Malate synthase A;Malate synthase;
	0.666667	2	5.38835	G4Z8H5	Putative uncharacterized protein	PHYSODRAFT_354429	3	chloroplast		molecular_function;oxidoreductase activity;catalytic activity;oxidoreductase activity, acting on the CH-CH group of donors;acyl-CoA dehydrogenase activity;nucleoside phosphate binding;coenzyme binding;cofactor binding;nucleotide binding;anion binding;heterocyclic compound binding;binding;small molecule binding;ion binding;organic cyclic compound binding;flavin adenine dinucleotide binding;	0	0	0	0	IPR009100;IPR009075;IPR006089;IPR006091;IPR013786;	Acyl-CoA dehydrogenase/oxidase, N-terminal and middle domain;Acyl-CoA dehydrogenase/oxidase C-terminal;Acyl-CoA dehydrogenase, conserved site;Acyl-CoA oxidase/dehydrogenase, central domain;Acyl-CoA dehydrogenase/oxidase, N-terminal;
	3.73333	11	3.65243	G4YIV8	DNA-directed RNA polymerase	PHYSODRAFT_322406	1	nuclear	gene expression;nitrogen compound metabolic process;organic substance biosynthetic process;cellular aromatic compound metabolic process;nucleic acid metabolic process;cellular macromolecule metabolic process;cellular nitrogen compound metabolic process;cellular macromolecule biosynthetic process;heterocycle biosynthetic process;cellular metabolic process;macromolecule metabolic process;aromatic c…	molecular_function;binding;heterocyclic compound binding;organic cyclic compound binding;nucleic acid binding;DNA binding;RNA polymerase activity;nucleotidyltransferase activity;catalytic activity;transferase activity;transferase activity, transferring phosphorus-containing groups;DNA-directed RNA polymerase activity;cation binding;ion binding;transition metal ion binding;metal ion binding;zinc i…	intracellular;organelle;membrane-bounded organelle;cell part;cell;intracellular organelle;intracellular part;cellular_component;intracellular membrane-bounded organelle;nucleus;	K02999	RPA1:DNA-directed RNA polymerase I subunit RPA1 [EC:2.7.7.6];RPA1:DNA-directed RNA polymerase I subunit RPA1 [EC:2.7.7.6];RPA1:DNA-directed RNA polymerase I subunit RPA1 [EC:2.7.7.6];RPA1:DNA-directed RNA polymerase I subunit RPA1 [EC:2.7.7.6];	Metabolic pathways ;Purine metabolism ;Pyrimidine metabolism ;RNA polymerase ;	IPR007080;IPR007081;IPR007066;IPR007083;IPR000722;IPR006592;	RNA polymerase Rpb1, domain 1;RNA polymerase Rpb1, domain 5;RNA polymerase Rpb1, domain 3;RNA polymerase Rpb1, domain 4;RNA polymerase, alpha subunit;RNA polymerase, N-terminal;
	3	6	6.01748	G4YK12	Putative uncharacterized protein	PHYSODRAFT_284057	1	chloroplast	biological_process;cellular localization;cellular process;single-organism process;single-organism cellular process;transport;establishment of localization in cell;establishment of localization;localization;intracellular transport;	0	0	K15306	RANBP1:Ran-binding protein 1;RANBP1:Ran-binding protein 1;	HTLV-I infection ;Viral carcinogenesis ;	IPR000156;IPR011993;	Ran binding domain;Pleckstrin homology-like domain;
	0.666667	2	5.39223	G5A4R0	Putative uncharacterized protein	PHYSODRAFT_347773	1	chloroplast		molecular_function;binding;alcohol binding;small molecule binding;organic cyclic compound binding;steroid binding;lipid binding;sterol binding;	0	0	0	0	IPR003033;	SCP2 sterol-binding domain;
	2	2	7.01359	G4ZNV3	Putative uncharacterized protein	PHYSODRAFT_509857	1	cytosol	macromolecule localization;cellular macromolecule localization;cellular process;single-organism process;single-organism cellular process;intracellular transport;protein transport;establishment of localization;establishment of protein localization;cellular localization;biological_process;protein localization;transport;establishment of localization in cell;cellular protein localization;organic subs…	molecular_function;transporter activity;substrate-specific transporter activity;protein transporter activity;	organelle envelope;cell;nucleus;intrinsic to membrane;nuclear envelope;cellular_component;intracellular membrane-bounded organelle;envelope;endomembrane system;intracellular;protein complex;pore complex;membrane;organelle;nuclear part;macromolecular complex;cell part;membrane-bounded organelle;intracellular organelle part;intracellular organelle;intracellular part;membrane part;integral to membra…	K14290	XPO1:exportin-1;XPO1:exportin-1;XPO1:exportin-1;XPO1:exportin-1;XPO1:exportin-1;	RNA transport ;Epstein-Barr virus infection ;Ribosome biogenesis in eukaryotes ;HTLV-I infection ;Influenza A ;	IPR013598;IPR001494;IPR014877;IPR016024;IPR011989;	Exportin-1/Importin-beta-like;Importin-beta, N-terminal domain;CRM1 C-terminal domain;Armadillo-type fold;Armadillo-like helical;
	1.66667	3	6.2835	G5A3N2	GTP-binding protein	PHYSODRAFT_288419	1	cytosol	macromolecule localization;cellular macromolecule localization;cellular process;single-organism process;single-organism cellular process;intracellular transport;protein transport;establishment of localization;establishment of protein localization;cellular localization;biological_process;protein localization;transport;establishment of localization in cell;cellular protein localization;organic subs…	purine ribonucleotide binding;anion binding;ribonucleotide binding;small molecule binding;ion binding;ribonucleoside binding;purine ribonucleoside triphosphate binding;carbohydrate derivative binding;nucleoside phosphate binding;molecular_function;guanyl nucleotide binding;nucleotide binding;nucleoside binding;heterocyclic compound binding;binding;purine nucleoside binding;guanyl ribonucleotide b…	0	K07936	RAN:GTP-binding nuclear protein Ran;RAN:GTP-binding nuclear protein Ran;RAN:GTP-binding nuclear protein Ran;RAN:GTP-binding nuclear protein Ran;	RNA transport ;Epstein-Barr virus infection ;Ribosome biogenesis in eukaryotes ;HTLV-I infection ;	IPR027417;IPR005225;IPR020849;IPR002041;IPR001806;IPR003579;IPR003578;	P-loop containing nucleoside triphosphate hydrolase;Small GTP-binding protein domain;Small GTPase superfamily, Ras type;Ran GTPase;Small GTPase superfamily;Small GTPase superfamily, Rab type;Small GTPase superfamily, Rho type;
	24.6693	31	4.25049	G4ZSH6	Mitochondrial/chloroplast ribosomal protein L17	PHYSODRAFT_355044	1	chloroplast	gene expression;organic substance biosynthetic process;biosynthetic process;macromolecule biosynthetic process;cellular macromolecule metabolic process;cellular process;biological_process;cellular macromolecule biosynthetic process;metabolic process;organic substance metabolic process;cellular biosynthetic process;cellular protein metabolic process;macromolecule metabolic process;cellular metabol…	molecular_function;structural molecule activity;structural constituent of ribosome;	cell;cellular_component;intracellular;cytoplasmic part;cytoplasm;intracellular non-membrane-bounded organelle;organelle;macromolecular complex;non-membrane-bounded organelle;ribonucleoprotein complex;cell part;intracellular organelle;intracellular part;ribosome;	K02879	RP-L17:large subunit ribosomal protein L17;	Ribosome ;	IPR000456;	Ribosomal protein L17;
	0	1	4.79029	G4Z0H2	Elongation factor 1-alpha	PHYSODRAFT_354062	4	cytosol	nitrogen compound metabolic process;purine nucleoside triphosphate catabolic process;purine nucleoside triphosphate metabolic process;nucleoside triphosphate catabolic process;ribonucleoside triphosphate catabolic process;phosphate-containing compound metabolic process;nucleoside triphosphate metabolic process;organophosphate catabolic process;purine ribonucleoside triphosphate metabolic process;…	purine ribonucleotide binding;anion binding;ribonucleotide binding;small molecule binding;ion binding;ribonucleoside binding;purine ribonucleoside triphosphate binding;carbohydrate derivative binding;nucleoside phosphate binding;molecular_function;guanyl nucleotide binding;nucleotide binding;nucleoside binding;heterocyclic compound binding;binding;purine nucleoside binding;guanyl ribonucleotide b…	intracellular;cell part;cell;intracellular part;cellular_component;cytoplasm;	K03231	EEF1A:elongation factor 1-alpha;EEF1A:elongation factor 1-alpha;	RNA transport ;Legionellosis ;	IPR009000;IPR009001;IPR004161;IPR004160;IPR004539;IPR027417;IPR000795;	Translation protein, beta-barrel domain;Translation elongation factor EF1A/initiation factor IF2gamma, C-terminal;Translation elongation factor EFTu/EF1A, domain 2;Translation elongation factor EFTu/EF1A, C-terminal;Translation elongation factor EF1A, eukaryotic/archaeal;P-loop containing nucleoside triphosphate hydrolase;Elongation factor, GTP-binding domain;
	38	44	3.79223	G4Z044	Putative uncharacterized protein (Fragment)	PHYSODRAFT_353901	5	cytosol	nitrogen compound metabolic process;purine nucleoside triphosphate catabolic process;purine nucleoside triphosphate metabolic process;nucleoside triphosphate catabolic process;ribonucleoside triphosphate catabolic process;phosphate-containing compound metabolic process;nucleoside triphosphate metabolic process;organophosphate catabolic process;purine ribonucleoside triphosphate metabolic process;…	purine ribonucleotide binding;anion binding;ribonucleotide binding;small molecule binding;ion binding;ribonucleoside binding;purine ribonucleoside triphosphate binding;carbohydrate derivative binding;nucleoside phosphate binding;molecular_function;guanyl nucleotide binding;nucleotide binding;nucleoside binding;heterocyclic compound binding;binding;purine nucleoside binding;guanyl ribonucleotide b…	0	K03234	EEF2:elongation factor 2;EEF2:elongation factor 2;	AMPK signaling pathway ;Oxytocin signaling pathway ;	IPR000795;IPR027417;IPR005225;	Elongation factor, GTP-binding domain;P-loop containing nucleoside triphosphate hydrolase;Small GTP-binding protein domain;
	18	26	4.25631	G4YTS4	Putative uncharacterized protein	PHYSODRAFT_354005	1	cytosol		molecular_function;binding;heterocyclic compound binding;RNA binding;organic cyclic compound binding;nucleic acid binding;translation factor activity, nucleic acid binding;translation initiation factor activity;	0	K03236	EIF1A:translation initiation factor 1A;	RNA transport ;	IPR006196;IPR001253;IPR018104;IPR012340;	RNA-binding domain, S1, IF1 type;Translation initiation factor 1A (eIF-1A);Translation initiation factor 1A (eIF-1A), conserved site;Nucleic acid-binding, OB-fold;
	1.4	7	4.41748	G4Z031	Putative uncharacterized protein	PHYSODRAFT_556584	16	chloroplast	lipid metabolic process;lipid biosynthetic process;organic substance biosynthetic process;biosynthetic process;cellular process;small molecule biosynthetic process;oxoacid metabolic process;organic acid metabolic process;small molecule metabolic process;biological_process;monocarboxylic acid metabolic process;organic acid biosynthetic process;monocarboxylic acid biosynthetic process;single-organi…	molecular_function;transferase activity, transferring acyl groups other than = amino-acyl groups;transferase activity, transferring acyl groups;oxidoreductase activity;catalytic activity;oxidoreductase activity, acting on the CH-CH group of donors, NAD = or NADP as acceptor;fatty acid synthase activity;oxidoreductase activity, acting on the CH-CH group of donors;transferase activity;enoyl-[acyl-c…	intracellular;cytosolic part;protein complex;cytoplasmic part;cytoplasm;macromolecular complex;cell part;cell;intracellular part;cellular_component;cytosol;fatty acid synthase complex;	0	0	0	IPR013785;IPR018201;IPR020801;IPR013565;IPR003965;IPR008278;IPR001227;IPR029069;IPR016040;IPR016035;IPR016038;IPR016039;IPR002539;IPR002582;IPR004568;IPR014043;IPR014031;IPR014030;	Aldolase-type TIM barrel;Beta-ketoacyl synthase, active site;Polyketide synthase, acyl transferase domain;Domain of unknown function DUF1729;Fatty acid synthase;4'-phosphopantetheinyl transferase superfamily;Acyl transferase domain;HotDog domain;NAD(P)-binding domain;Acyl transferase/acyl hydrolase/lysophospholipase;Thiolase-like, subgroup;Thiolase-like;MaoC-like domain;Holo-[acyl carrier protein…
	1.66667	3	4.4466	G5AI59	Putative uncharacterized protein	PHYSODRAFT_360628	1	cytosol	biological_process;metabolic process;	purine ribonucleotide binding;anion binding;ribonucleotide binding;small molecule binding;ion binding;ribonucleoside binding;purine ribonucleoside triphosphate binding;carbohydrate derivative binding;adenyl ribonucleotide binding;nucleoside phosphate binding;molecular_function;nucleotide binding;nucleoside binding;adenyl nucleotide binding;heterocyclic compound binding;binding;purine nucleoside b…	0	0	0	0	IPR013815;	ATP-grasp fold, subdomain 1;
				G4ZNA7	Putative uncharacterized protein	PHYSODRAFT_354807	1	cytosol	nitrogen compound metabolic process;organonitrogen compound metabolic process;cellular aromatic compound metabolic process;organic substance biosynthetic process;organonitrogen compound biosynthetic process;biosynthetic process;cellular process;cellular nitrogen compound biosynthetic process;tetrapyrrole biosynthetic process;tetrapyrrole metabolic process;cellular nitrogen compound metabolic proc…	molecular_function;carboxy-lyase activity;carbon-carbon lyase activity;catalytic activity;lyase activity;uroporphyrinogen decarboxylase activity;	0	K01599	hemE:uroporphyrinogen decarboxylase [EC:4.1.1.37];hemE:uroporphyrinogen decarboxylase [EC:4.1.1.37];hemE:uroporphyrinogen decarboxylase [EC:4.1.1.37];	Metabolic pathways ;Biosynthesis of secondary metabolites ;Porphyrin and chlorophyll metabolism ;	IPR006361;IPR000257;	Uroporphyrinogen decarboxylase HemE;Uroporphyrinogen decarboxylase (URO-D);
				G4ZXX1	Putative uncharacterized protein	PHYSODRAFT_347458	3	chloroplast	nitrogen compound metabolic process;organonitrogen compound metabolic process;cellular aromatic compound metabolic process;organic substance biosynthetic process;organonitrogen compound biosynthetic process;biosynthetic process;cellular process;cellular nitrogen compound biosynthetic process;tetrapyrrole biosynthetic process;tetrapyrrole metabolic process;cellular nitrogen compound metabolic proc…	molecular_function;oxidoreductase activity;catalytic activity;oxidoreductase activity, acting on the CH-CH group of donors;oxidoreductase activity, acting on the CH-CH group of donors, = oxygen as acceptor;coproporphyrinogen oxidase activity;	0	K00228	CPOX:coproporphyrinogen III oxidase [EC:1.3.3.3];CPOX:coproporphyrinogen III oxidase [EC:1.3.3.3];CPOX:coproporphyrinogen III oxidase [EC:1.3.3.3];	Metabolic pathways ;Biosynthesis of secondary metabolites ;Porphyrin and chlorophyll metabolism ;	IPR001260;	Coproporphyrinogen III oxidase, aerobic;
	2.2	5	5.08738	G4YPV0	Putative uncharacterized protein	PHYSODRAFT_552531	1	cytosol		molecular_function;oxidoreductase activity;catalytic activity;oxidoreductase activity, acting on the aldehyde or oxo group of = donors;	0	0	0	0	IPR001433;IPR029061;IPR001709;IPR023173;IPR009014;IPR003097;IPR017927;IPR017938;IPR002880;IPR002869;IPR019752;	Oxidoreductase FAD/NAD(P)-binding;Thiamin diphosphate-binding fold;Flavoprotein pyridine nucleotide cytochrome reductase;NADPH-cytochrome p450 reductase, FAD-binding, alpha-helical domain-3;Transketolase, C-terminal/Pyruvate-ferredoxin oxidoreductase, domain II;FAD-binding, type 1;Ferredoxin reductase-type FAD-binding domain;Riboflavin synthase-like beta-barrel;Pyruvate flavodoxin/ferredoxin oxid…
	1.33333	15	4.19223	G4YPV5	Putative uncharacterized protein	PHYSODRAFT_552537	6	cytosol		coenzyme binding;cofactor binding;anion binding;ribonucleotide binding;small molecule binding;ion binding;carbohydrate derivative binding;nucleoside phosphate binding;molecular_function;nucleotide binding;binding;heterocyclic compound binding;organic cyclic compound binding;FMN binding;tetrapyrrole binding;heme binding;cation binding;transition metal ion binding;metal ion binding;iron ion binding…	0	K00392	sir:sulfite reductase (ferredoxin) [EC:1.8.7.1];sir:sulfite reductase (ferredoxin) [EC:1.8.7.1];sir:sulfite reductase (ferredoxin) [EC:1.8.7.1];	Metabolic pathways ;Microbial metabolism in diverse environments ;Sulfur metabolism ;	IPR001094;IPR009014;IPR006067;IPR006066;IPR002880;IPR029039;IPR029061;IPR008254;IPR005117;	Flavodoxin;Transketolase, C-terminal/Pyruvate-ferredoxin oxidoreductase, domain II;Nitrite/sulphite reductase 4Fe-4S domain;Nitrite/sulphite reductase iron-sulphur/sirohaem-binding site;Pyruvate flavodoxin/ferredoxin oxidoreductase, N-terminal;Flavoprotein-like;Thiamin diphosphate-binding fold;Flavodoxin/nitric oxide synthase;Nitrite/Sulfite reductase ferredoxin-like domain;
				G5A020	Putative uncharacterized protein	PHYSODRAFT_287071	1	mitochondria	0	0	0	K00799	GST:glutathione S-transferase [EC:2.5.1.18];GST:glutathione S-transferase [EC:2.5.1.18];GST:glutathione S-transferase [EC:2.5.1.18];GST:glutathione S-transferase [EC:2.5.1.18];	Glutathione metabolism ;Chemical carcinogenesis ;Drug metabolism - cytochrome P450 ;Metabolism of xenobiotics by cytochrome P450 ;	IPR004045;IPR004046;IPR010987;IPR012336;	Glutathione S-transferase, N-terminal;Glutathione S-transferase, C-terminal;Glutathione S-transferase, C-terminal-like;Thioredoxin-like fold;
				G5ABW1	Putative uncharacterized protein	PHYSODRAFT_550665	1	cytosol	biological_process;cellular homeostasis;cellular process;single-organism process;regulation of cellular process;single-organism cellular process;regulation of biological process;biological regulation;regulation of biological quality;homeostatic process;cell redox homeostasis;sulfur compound metabolic process;cellular amino acid metabolic process;organonitrogen compound metabolic process;nitrogen …	nucleoside phosphate binding;molecular_function;coenzyme binding;cofactor binding;nucleotide binding;anion binding;heterocyclic compound binding;binding;small molecule binding;ion binding;organic cyclic compound binding;flavin adenine dinucleotide binding;oxidoreductase activity, acting on a sulfur group of donors;oxidoreductase activity, acting on a sulfur group of donors, = NAD(P) as acceptor;a…	intracellular;cell part;cell;intracellular part;cellular_component;cytoplasm;	K00383	GSR:glutathione reductase (NADPH) [EC:1.8.1.7];GSR:glutathione reductase (NADPH) [EC:1.8.1.7];	Glutathione metabolism ;Thyroid hormone synthesis ;	IPR004099;IPR016156;IPR001327;IPR013027;IPR006322;IPR012999;IPR023753;	Pyridine nucleotide-disulphide oxidoreductase, dimerisation domain;FAD/NAD-linked reductase, dimerisation domain;Pyridine nucleotide-disulphide oxidoreductase, NAD-binding domain;FAD-dependent pyridine nucleotide-disulphide oxidoreductase;Glutathione reductase, eukaryote/bacterial;Pyridine nucleotide-disulphide oxidoreductase, class I, active site;Pyridine nucleotide-disulphide oxidoreductase, FA…
	5.17647	20	4.29709	G4ZC23	Eukaryotic translation initiation factor 3 subunit A	PHYSODRAFT_543206	4	cytosol	0	0	0	K03254	EIF3A:translation initiation factor 3 subunit A;	RNA transport ;	IPR027512;	Eukaryotic translation initiation factor 3 subunit A;
	3.73333	8	4.34563	G4YTB0	Putative uncharacterized protein	PHYSODRAFT_358973	5	chloroplast	biological_process;carbohydrate metabolic process;cellular process;metabolic process;organic substance metabolic process;cellular metabolic process;primary metabolic process;cellular carbohydrate metabolic process;single-organism metabolic process;dicarboxylic acid metabolic process;small molecule metabolic process;organic acid metabolic process;oxoacid metabolic process;carboxylic acid metabolic…	molecular_function;oxidoreductase activity;oxidoreductase activity, acting on CH-OH group of donors;catalytic activity;malate dehydrogenase activity;nucleoside phosphate binding;binding;heterocyclic compound binding;small molecule binding;organic cyclic compound binding;nucleotide binding;oxidoreductase activity, acting on the CH-OH group of donors, NAD = or NADP as acceptor;	0	K00025	MDH1:malate dehydrogenase [EC:1.1.1.37];MDH1:malate dehydrogenase [EC:1.1.1.37];MDH1:malate dehydrogenase [EC:1.1.1.37];MDH1:malate dehydrogenase [EC:1.1.1.37];MDH1:malate dehydrogenase [EC:1.1.1.37];MDH1:malate dehydrogenase [EC:1.1.1.37];MDH1:malate dehydrogenase [EC:1.1.1.37];MDH1:malate dehydrogenase [EC:1.1.1.37];MDH1:malate dehydrogenase [EC:1.1.1.37];MDH1:malate dehydrogenase [EC:1.1.1.37]…	Metabolic pathways ;Biosynthesis of secondary metabolites ;Biosynthesis of antibiotics ;Microbial metabolism in diverse environments ;Carbon metabolism ;Glyoxylate and dicarboxylate metabolism ;Pyruvate metabolism ;Citrate cycle (TCA cycle) ;Cysteine and methionine metabolism ;Carbon fixation in photosynthetic organisms ;Proximal tubule bicarbonate reclamation ;	IPR001236;IPR016040;IPR010945;IPR015955;IPR022383;	Lactate/malate dehydrogenase, N-terminal;NAD(P)-binding domain;Malate dehydrogenase, type 2;Lactate dehydrogenase/glycoside hydrolase, family 4, C-terminal;Lactate/malate dehydrogenase, C-terminal;
	4	4	4.63689	G5AJ72	Putative uncharacterized protein	PHYSODRAFT_477009	10	cytosol	biological_process;monocarboxylic acid metabolic process;single-organism metabolic process;cellular process;metabolic process;small molecule metabolic process;organic acid metabolic process;oxoacid metabolic process;organic substance metabolic process;carboxylic acid metabolic process;cellular metabolic process;pyruvate metabolic process;	purine ribonucleotide binding;anion binding;ribonucleotide binding;small molecule binding;ion binding;ribonucleoside binding;purine ribonucleoside triphosphate binding;carbohydrate derivative binding;adenyl ribonucleotide binding;nucleoside phosphate binding;molecular_function;nucleotide binding;nucleoside binding;adenyl nucleotide binding;heterocyclic compound binding;binding;purine nucleoside b…	0	K01006	ppdK:pyruvate, orthophosphate dikinase [EC:2.7.9.1];ppdK:pyruvate, orthophosphate dikinase [EC:2.7.9.1];ppdK:pyruvate, orthophosphate dikinase [EC:2.7.9.1];ppdK:pyruvate, orthophosphate dikinase [EC:2.7.9.1];ppdK:pyruvate, orthophosphate dikinase [EC:2.7.9.1];ppdK:pyruvate, orthophosphate dikinase [EC:2.7.9.1];	Metabolic pathways ;Microbial metabolism in diverse environments ;Carbon metabolism ;Pyruvate metabolism ;Carbon fixation in photosynthetic organisms ;Carbon fixation pathways in prokaryotes ;	IPR015813;IPR013815;IPR013816;IPR023151;IPR010121;IPR018274;IPR000121;IPR008279;IPR002192;	Pyruvate/Phosphoenolpyruvate kinase-like domain;ATP-grasp fold, subdomain 1;ATP-grasp fold, subdomain 2;PEP-utilising enzyme, conserved site;Pyruvate, phosphate dikinase;PEP-utilising enzyme, active site;PEP-utilising enzyme, C-terminal;PEP-utilising enzyme, mobile domain;Pyruvate phosphate dikinase, PEP/pyruvate-binding;
	2	3	5.33981	G4ZJB0	Methylenetetrahydrofolate reductase	PHYSODRAFT_503020	1	chloroplast	sulfur compound metabolic process;cellular amino acid metabolic process;organonitrogen compound metabolic process;nitrogen compound metabolic process;alpha-amino acid metabolic process;cellular process;small molecule metabolic process;aspartate family amino acid metabolic process;oxoacid metabolic process;organic acid metabolic process;biological_process;sulfur amino acid metabolic process;single…	molecular_function;oxidoreductase activity;catalytic activity;oxidoreductase activity, acting on the CH-NH group of donors, NAD = or NADP as acceptor;oxidoreductase activity, acting on the CH-NH group of donors;methylenetetrahydrofolate reductase (NAD(P)H) activity;	0	0	0	0	IPR003171;IPR029041;	Methylenetetrahydrofolate reductase;FAD-linked oxidoreductase-like;
	3.6	16	3.63301	G4ZZY2	Methionine aminopeptidase, merops subfamily M24	PHYSODRAFT_563459	2	cytosol	biological_process;cellular process;metabolic process;organic substance metabolic process;macromolecule metabolic process;protein metabolic process;primary metabolic process;proteolysis;	peptidase activity, acting on L-amino acid peptides;molecular_function;hydrolase activity;peptidase activity;catalytic activity;exopeptidase activity;aminopeptidase activity;metallopeptidase activity;metalloexopeptidase activity;	0	0	0	0	IPR011991;IPR001714;IPR000994;IPR004545;	Winged helix-turn-helix DNA-binding domain;Peptidase M24, methionine aminopeptidase;Peptidase M24, structural domain;Proliferation-associated protein 1;
	1.2	7	4.27184	G5AA39	Putative uncharacterized protein	PHYSODRAFT_565421	1	mitochondria		molecular_function;catalytic activity;ligase activity;	0	K01969	E6.4.1.4B:3-methylcrotonyl-CoA carboxylase beta subunit [EC:6.4.1.4];E6.4.1.4B:3-methylcrotonyl-CoA carboxylase beta subunit [EC:6.4.1.4];	Metabolic pathways ;Valine, leucine and isoleucine degradation ;	IPR011763;IPR011762;IPR000022;IPR029045;	Acetyl-coenzyme A carboxyltransferase, C-terminal;Acetyl-coenzyme A carboxyltransferase, N-terminal;Carboxyl transferase;ClpP/crotonase-like domain;
	2.71429	10	4.2466	G4Z7L2	Putative uncharacterized protein	PHYSODRAFT_542262	2	cytosol		molecular_function;binding;heterocyclic compound binding;small molecule binding;vitamin binding;organic cyclic compound binding;tetrapyrrole binding;cobalamin binding;cation binding;ion binding;metal ion binding;intramolecular transferase activity;catalytic activity;isomerase activity;methylmalonyl-CoA mutase activity;	0	K01847	MUT:methylmalonyl-CoA mutase [EC:5.4.99.2];MUT:methylmalonyl-CoA mutase [EC:5.4.99.2];MUT:methylmalonyl-CoA mutase [EC:5.4.99.2];MUT:methylmalonyl-CoA mutase [EC:5.4.99.2];MUT:methylmalonyl-CoA mutase [EC:5.4.99.2];MUT:methylmalonyl-CoA mutase [EC:5.4.99.2];MUT:methylmalonyl-CoA mutase [EC:5.4.99.2];	Metabolic pathways ;Microbial metabolism in diverse environments ;Carbon metabolism ;Valine, leucine and isoleucine degradation ;Glyoxylate and dicarboxylate metabolism ;Propanoate metabolism ;Carbon fixation pathways in prokaryotes ;	IPR014348;IPR006098;IPR006099;IPR006159;IPR006158;IPR016176;	Cobalamin (vitamin B12)-dependent enzyme, catalytic subdomain;Methylmalonyl-CoA mutase, alpha chain, catalytic;Methylmalonyl-CoA mutase, alpha/beta chain, catalytic;Methylmalonyl-CoA mutase, C-terminal;Cobalamin (vitamin B12)-binding domain;Cobalamin (vitamin B12)-dependent enzyme, catalytic;
	4	11	4.45437	G4YM73	Putative uncharacterized protein	PHYSODRAFT_358351	2	chloroplast	nitrogen compound metabolic process;organic substance biosynthetic process;small molecule biosynthetic process;oxoacid metabolic process;glutamine family amino acid biosynthetic process;small molecule metabolic process;glutamine family amino acid metabolic process;organic acid biosynthetic process;single-organism metabolic process;single-organism biosynthetic process;arginine metabolic process;ce…	molecular_function;kinase activity;phosphotransferase activity, carboxyl group as acceptor;catalytic activity;transferase activity;transferase activity, transferring phosphorus-containing groups;acetylglutamate kinase activity;oxidoreductase activity, acting on the aldehyde or oxo group of = donors;oxidoreductase activity, acting on the aldehyde or oxo group of = donors, NAD or NADP as acceptor;o…	intracellular;cell part;cell;intracellular part;cellular_component;cytoplasm;	K00145	argC:N-acetyl-gamma-glutamyl-phosphate reductase [EC:1.2.1.38];argC:N-acetyl-gamma-glutamyl-phosphate reductase [EC:1.2.1.38];argC:N-acetyl-gamma-glutamyl-phosphate reductase [EC:1.2.1.38];argC:N-acetyl-gamma-glutamyl-phosphate reductase [EC:1.2.1.38];argC:N-acetyl-gamma-glutamyl-phosphate reductase [EC:1.2.1.38];argC:N-acetyl-gamma-glutamyl-phosphate reductase [EC:1.2.1.38];	Metabolic pathways ;Biosynthesis of secondary metabolites ;Biosynthesis of antibiotics ;Biosynthesis of amino acids ;2-Oxocarboxylic acid metabolism ;Arginine biosynthesis ;	IPR000534;IPR000706;IPR023013;IPR004662;IPR016040;IPR001048;	Semialdehyde dehydrogenase, NAD-binding;N-acetyl-gamma-glutamyl-phosphate reductase, type 1;N-acetyl-gamma-glutamyl-phosphate reductase, active site;Acetylglutamate kinase;NAD(P)-binding domain;Aspartate/glutamate/uridylate kinase;
	0	1	5.45243	G4ZMM3	Putative uncharacterized protein	PHYSODRAFT_561375	1	cytosol	biological_process;metabolic process;	molecular_function;cofactor binding;anion binding;binding;ion binding;pyridoxal phosphate binding;transferase activity, transferring nitrogenous groups;catalytic activity;transferase activity;transaminase activity;	0	0	0	0	IPR005814;IPR015424;IPR015422;IPR015421;	Aminotransferase class-III;Pyridoxal phosphate-dependent transferase;Pyridoxal phosphate-dependent transferase, major region, subdomain 2;Pyridoxal phosphate-dependent transferase, major region, subdomain 1;
	4.46429	7	4.35922	G5A9K4	Putative uncharacterized protein	PHYSODRAFT_319218	1	cytosol		molecular_function;oxidoreductase activity;oxidoreductase activity, acting on the CH-NH2 group of donors;catalytic activity;oxidoreductase activity, acting on the CH-NH2 group of donors, = oxygen as acceptor;	0	0	0	0	IPR006076;	FAD dependent oxidoreductase;
	5	5	5.07184	G4ZRV0	Putative uncharacterized protein	PHYSODRAFT_355036	4	nuclear	gene expression;organic substance biosynthetic process;biosynthetic process;macromolecule biosynthetic process;cellular macromolecule metabolic process;cellular process;biological_process;cellular macromolecule biosynthetic process;metabolic process;organic substance metabolic process;cellular biosynthetic process;cellular protein metabolic process;macromolecule metabolic process;cellular metabol…	molecular_function;structural molecule activity;structural constituent of ribosome;	cell;cellular_component;intracellular;cytoplasmic part;cytoplasm;intracellular non-membrane-bounded organelle;organelle;macromolecular complex;non-membrane-bounded organelle;ribonucleoprotein complex;cell part;intracellular organelle;intracellular part;ribosome;	K02977	RP-S27Ae:small subunit ribosomal protein S27Ae;	Ribosome ;	IPR002906;IPR011332;IPR000626;IPR029071;IPR019954;IPR019956;	Ribosomal protein S27a;Zinc-binding ribosomal protein;Ubiquitin-like;Ubiquitin-related domain;Ubiquitin conserved site;Ubiquitin;
	19	21	4.27379	G4Z126	Putative uncharacterized protein	PHYSODRAFT_359164	4	chloroplast		molecular_function;binding;heterocyclic compound binding;RNA binding;organic cyclic compound binding;nucleic acid binding;translation factor activity, nucleic acid binding;translation elongation factor activity;	intracellular;protein complex;cytoplasmic part;cytoplasm;macromolecular complex;cell part;cell;intracellular part;cellular_component;eukaryotic translation elongation factor 1 complex;	K03233	EEF1G:elongation factor 1-gamma;	Legionellosis ;	IPR012336;IPR004045;IPR004046;IPR010987;IPR001662;	Thioredoxin-like fold;Glutathione S-transferase, N-terminal;Glutathione S-transferase, C-terminal;Glutathione S-transferase, C-terminal-like;Translation elongation factor EF1B, gamma chain, conserved;
	1.4	4	4.86019	G5A778	Putative uncharacterized protein	PHYSODRAFT_355945	2	chloroplast	biological_process;metabolic process;	molecular_function;cofactor binding;anion binding;binding;ion binding;pyridoxal phosphate binding;transferase activity, transferring nitrogenous groups;catalytic activity;transferase activity;transaminase activity;	0	K00819	rocD:ornithine--oxo-acid transaminase [EC:2.6.1.13];rocD:ornithine--oxo-acid transaminase [EC:2.6.1.13];rocD:ornithine--oxo-acid transaminase [EC:2.6.1.13];rocD:ornithine--oxo-acid transaminase [EC:2.6.1.13];	Metabolic pathways ;Biosynthesis of secondary metabolites ;Biosynthesis of antibiotics ;Arginine and proline metabolism ;	IPR010164;IPR005814;IPR015422;IPR015421;IPR015424;	Ornithine aminotransferase;Aminotransferase class-III;Pyridoxal phosphate-dependent transferase, major region, subdomain 2;Pyridoxal phosphate-dependent transferase, major region, subdomain 1;Pyridoxal phosphate-dependent transferase;
	1.66667	5	4.29126	G4ZZ35	Ribonucleoside-diphosphate reductase	PHYSODRAFT_246827	2	cytosol	nitrogen compound metabolic process;cellular aromatic compound metabolic process;organic substance biosynthetic process;biosynthetic process;nucleic acid metabolic process;cellular macromolecule metabolic process;cellular process;macromolecule biosynthetic process;DNA metabolic process;cellular nitrogen compound metabolic process;biological_process;organic cyclic compound metabolic process;nucleo…	purine ribonucleotide binding;anion binding;ribonucleotide binding;small molecule binding;ion binding;ribonucleoside binding;purine ribonucleoside triphosphate binding;carbohydrate derivative binding;adenyl ribonucleotide binding;nucleoside phosphate binding;molecular_function;nucleotide binding;nucleoside binding;adenyl nucleotide binding;heterocyclic compound binding;binding;purine nucleoside b…	intracellular;cytoplasmic part;protein complex;cytoplasm;catalytic complex;macromolecular complex;cell part;cell;oxidoreductase complex;intracellular part;cellular_component;ribonucleoside-diphosphate reductase complex;	K10807	RRM1:ribonucleoside-diphosphate reductase subunit M1 [EC:1.17.4.1];RRM1:ribonucleoside-diphosphate reductase subunit M1 [EC:1.17.4.1];RRM1:ribonucleoside-diphosphate reductase subunit M1 [EC:1.17.4.1];RRM1:ribonucleoside-diphosphate reductase subunit M1 [EC:1.17.4.1];	Metabolic pathways ;Purine metabolism ;Pyrimidine metabolism ;Glutathione metabolism ;	IPR008926;IPR005144;IPR013509;IPR000788;IPR013346;	Ribonucleotide reductase R1 subunit, N-terminal;ATP-cone;Ribonucleotide reductase large subunit, N-terminal;Ribonucleotide reductase large subunit, C-terminal;Ribonucleotide reductase, class I , alpha subunit;
	0	1	5.28932	G4YNE2	Putative uncharacterized protein	PHYSODRAFT_263927	1	cytosol	deoxyribonucleoside diphosphate biosynthetic process;nitrogen compound metabolic process;deoxyribonucleoside diphosphate metabolic process;pyrimidine nucleotide biosynthetic process;phosphate-containing compound metabolic process;pyrimidine nucleotide metabolic process;phosphorus metabolic process;cellular nitrogen compound metabolic process;nucleoside phosphate metabolic process;single-organism …	purine ribonucleotide binding;anion binding;ribonucleotide binding;small molecule binding;ion binding;ribonucleoside binding;purine ribonucleoside triphosphate binding;carbohydrate derivative binding;adenyl ribonucleotide binding;nucleoside phosphate binding;molecular_function;nucleotide binding;nucleoside binding;adenyl nucleotide binding;heterocyclic compound binding;binding;purine nucleoside b…	0	K00943	tmk:dTMP kinase [EC:2.7.4.9];tmk:dTMP kinase [EC:2.7.4.9];	Metabolic pathways ;Pyrimidine metabolism ;	IPR027417;IPR018094;IPR018095;	P-loop containing nucleoside triphosphate hydrolase;Thymidylate kinase;Thymidylate kinase, conserved site;
	3	5	5.13981	G4Z5K7	Putative uncharacterized protein	PHYSODRAFT_350782	1	chloroplast	biological_process;metabolic process;biosynthetic process;	molecular_function;catalytic activity;cofactor binding;anion binding;binding;ion binding;pyridoxal phosphate binding;	0	K00654	SPT:serine palmitoyltransferase [EC:2.3.1.50];SPT:serine palmitoyltransferase [EC:2.3.1.50];SPT:serine palmitoyltransferase [EC:2.3.1.50];	Metabolic pathways ;Sphingolipid signaling pathway ;Sphingolipid metabolism ;	IPR004839;IPR015424;IPR015421;	Aminotransferase, class I/classII;Pyridoxal phosphate-dependent transferase;Pyridoxal phosphate-dependent transferase, major region, subdomain 1;
	0	1	6.13786	G4YNN1	Putative uncharacterized protein	PHYSODRAFT_553530	1	chloroplast	biological_process;single-organism metabolic process;metabolic process;oxidation-reduction process;	nucleoside phosphate binding;molecular_function;binding;heterocyclic compound binding;small molecule binding;organic cyclic compound binding;nucleotide binding;catalytic activity;oxidoreductase activity;	0	K04708	E1.1.1.102:3-dehydrosphinganine reductase [EC:1.1.1.102];E1.1.1.102:3-dehydrosphinganine reductase [EC:1.1.1.102];	Metabolic pathways ;Sphingolipid metabolism ;	IPR002198;IPR016040;IPR002347;	Short-chain dehydrogenase/reductase SDR;NAD(P)-binding domain;Glucose/ribitol dehydrogenase;
	1.66667	3	4.93398	G4YQK1	Putative uncharacterized protein	PHYSODRAFT_553331	3	chloroplast		molecular_function;oxidoreductase activity;catalytic activity;oxidoreductase activity, acting on the CH-CH group of donors;acyl-CoA dehydrogenase activity;nucleoside phosphate binding;coenzyme binding;cofactor binding;nucleotide binding;anion binding;heterocyclic compound binding;binding;small molecule binding;ion binding;organic cyclic compound binding;flavin adenine dinucleotide binding;	0	K00253	IVD:isovaleryl-CoA dehydrogenase [EC:1.3.8.4];IVD:isovaleryl-CoA dehydrogenase [EC:1.3.8.4];	Metabolic pathways ;Valine, leucine and isoleucine degradation ;	IPR009075;IPR009100;IPR013786;IPR006091;IPR006089;	Acyl-CoA dehydrogenase/oxidase C-terminal;Acyl-CoA dehydrogenase/oxidase, N-terminal and middle domain;Acyl-CoA dehydrogenase/oxidase, N-terminal;Acyl-CoA oxidase/dehydrogenase, central domain;Acyl-CoA dehydrogenase, conserved site;
	3	10	4.05049	G5A3T5	Acetyl-co-A carboxylase	PHYSODRAFT_254604	1	cytosol	lipid metabolic process;lipid biosynthetic process;organic substance biosynthetic process;biosynthetic process;cellular process;small molecule biosynthetic process;oxoacid metabolic process;organic acid metabolic process;small molecule metabolic process;biological_process;monocarboxylic acid metabolic process;organic acid biosynthetic process;monocarboxylic acid biosynthetic process;single-organi…	ligase activity, forming carbon-carbon bonds;molecular_function;ligase activity;catalytic activity;CoA carboxylase activity;acetyl-CoA carboxylase activity;purine ribonucleotide binding;anion binding;ribonucleotide binding;small molecule binding;ion binding;ribonucleoside binding;purine ribonucleoside triphosphate binding;carbohydrate derivative binding;adenyl ribonucleotide binding;nucleoside ph…	0	K11262	ACACA:acetyl-CoA carboxylase / biotin carboxylase 1 [EC:6.4.1.2 6.3.4.14];ACACA:acetyl-CoA carboxylase / biotin carboxylase 1 [EC:6.4.1.2 6.3.4.14];ACACA:acetyl-CoA carboxylase / biotin carboxylase 1 [EC:6.4.1.2 6.3.4.14];ACACA:acetyl-CoA carboxylase / biotin carboxylase 1 [EC:6.4.1.2 6.3.4.14];ACACA:acetyl-CoA carboxylase / biotin carboxylase 1 [EC:6.4.1.2 6.3.4.14];ACACA:acetyl-CoA carboxylase …	Metabolic pathways ;Biosynthesis of secondary metabolites ;AMPK signaling pathway ;Pyruvate metabolism ;Fatty acid metabolism ;Insulin signaling pathway ;Glucagon signaling pathway ;Propanoate metabolism ;Fatty acid biosynthesis ;Aflatoxin biosynthesis ;	IPR013537;IPR013815;IPR013816;IPR011054;IPR011053;IPR005479;IPR005481;IPR005482;IPR016185;IPR000022;IPR000089;IPR011761;IPR011762;IPR011763;IPR011764;IPR029045;	Acetyl-CoA carboxylase, central domain;ATP-grasp fold, subdomain 1;ATP-grasp fold, subdomain 2;Rudiment single hybrid motif;Single hybrid motif;Carbamoyl-phosphate synthetase large subunit-like, ATP-binding domain;Carbamoyl-phosphate synthase, large subunit, N-terminal;Biotin carboxylase, C-terminal;Pre-ATP-grasp domain;Carboxyl transferase;Biotin/lipoyl attachment;ATP-grasp fold;Acetyl-coenzyme …
	2	2	5.16699	G4Z6P2	Putative uncharacterized protein	PHYSODRAFT_285400	1	nuclear	0	0	0	0	0	0	IPR009071;	High mobility group box domain;
	2.72727	14	3.77864	G4ZSJ1	Adenylosuccinate synthetase	PHYSODRAFT_347172	2	chloroplast	nitrogen compound metabolic process;purine ribonucleoside biosynthetic process;phosphate-containing compound metabolic process;phosphorus metabolic process;purine ribonucleoside metabolic process;cellular nitrogen compound metabolic process;nucleoside phosphate metabolic process;single-organism metabolic process;ribonucleoside biosynthetic process;heterocycle biosynthetic process;aromatic compoun…	molecular_function;ligase activity;catalytic activity;ligase activity, forming carbon-nitrogen bonds;adenylosuccinate synthase activity;purine ribonucleotide binding;anion binding;ribonucleotide binding;small molecule binding;ion binding;ribonucleoside binding;purine ribonucleoside triphosphate binding;carbohydrate derivative binding;nucleoside phosphate binding;guanyl nucleotide binding;nucleoti…	intracellular;cell part;cell;intracellular part;cellular_component;cytoplasm;	K01939	purA:adenylosuccinate synthase [EC:6.3.4.4];purA:adenylosuccinate synthase [EC:6.3.4.4];purA:adenylosuccinate synthase [EC:6.3.4.4];	Metabolic pathways ;Purine metabolism ;Alanine, aspartate and glutamate metabolism ;	IPR018220;IPR027417;IPR001114;	Adenylosuccinate synthase, active site;P-loop containing nucleoside triphosphate hydrolase;Adenylosuccinate synthetase;
	0	1	5.77476	G4Z120	Putative uncharacterized protein	PHYSODRAFT_481443	4	nuclear	biological_process;establishment of localization;localization;transport;	molecular_function;binding;heterocyclic compound binding;organic cyclic compound binding;nucleic acid binding;nucleoside phosphate binding;small molecule binding;nucleotide binding;	cell part;cell;cellular_component;intracellular;	0	0	0	IPR000504;IPR012677;IPR002075;IPR018222;	RNA recognition motif domain;Nucleotide-binding alpha-beta plait domain;Nuclear transport factor 2;Nuclear transport factor 2, eukaryote;
	0	1	8.21359	G5A4L8	Putative uncharacterized protein	PHYSODRAFT_564209	1	cytosol	gene expression;nitrogen compound metabolic process;organic substance biosynthetic process;cellular aromatic compound metabolic process;transcription from RNA polymerase II promoter;nucleic acid metabolic process;cellular macromolecule metabolic process;cellular nitrogen compound metabolic process;cellular macromolecule biosynthetic process;heterocycle biosynthetic process;cellular metabolic proc…		nucleus;membrane-enclosed lumen;intracellular membrane-bounded organelle;intracellular;organelle;macromolecular complex;membrane-bounded organelle;intracellular organelle;nuclear DNA-directed RNA polymerase complex;transcription factor complex;RNA polymerase complex;catalytic complex;cell;nuclear transcription factor complex;cellular_component;nuclear lumen;nucleoplasm part;DNA-directed RNA polym…	K03132	TAF7:transcription initiation factor TFIID subunit 7;	Basal transcription factors ;	IPR006751;	TAFII55 protein, conserved region;
	1.66667	3	5.18447	G4YJB2	Putative uncharacterized protein	PHYSODRAFT_552881	1	chloroplast		molecular_function;catalytic activity;	0	K13238	DCI:3,2-trans-enoyl-CoA isomerase, mitochondrial [EC:5.3.3.8];	Fatty acid degradation ;	IPR001753;IPR018376;IPR029045;	Crotonase superfamily;Enoyl-CoA hydratase/isomerase, conserved site;ClpP/crotonase-like domain;
	6	7	5.95534	G4YGL3	Putative uncharacterized protein	PHYSODRAFT_471545	1	cytosol	0	0	0	0	0	0	IPR000717;IPR011990;IPR011991;IPR013143;	Proteasome component (PCI) domain;Tetratricopeptide-like helical domain;Winged helix-turn-helix DNA-binding domain;PCI/PINT associated module;
	2.4	6	6.16699	G4ZBQ1	Putative uncharacterized protein	PHYSODRAFT_285454	1	cytosol		molecular_function;binding;cation binding;ion binding;transition metal ion binding;metal ion binding;zinc ion binding;	0	K03868	RBX1:RING-box protein 1;RBX1:RING-box protein 1;RBX1:RING-box protein 1;RBX1:RING-box protein 1;RBX1:RING-box protein 1;RBX1:RING-box protein 1;RBX1:RING-box protein 1;RBX1:RING-box protein 1;RBX1:RING-box protein 1;RBX1:RING-box protein 1;RBX1:RING-box protein 1;RBX1:RING-box protein 1;	Protein processing in endoplasmic reticulum ;Cell cycle ;Cell cycle - yeast ;Ubiquitin mediated proteolysis ;Oocyte meiosis ;Nucleotide excision repair ;Pathways in cancer ;HIF-1 signaling pathway ;Wnt signaling pathway ;TGF-beta signaling pathway ;Renal cell carcinoma ;Circadian rhythm ;	IPR024766;IPR001841;IPR013083;	Zinc finger, RING-H2-type;Zinc finger, RING-type;Zinc finger, RING/FYVE/PHD-type;
	3	5	5.35534	G4ZZ43	Putative uncharacterized protein	PHYSODRAFT_355326	2	cytoskeleton	cellular amino acid metabolic process;organonitrogen compound metabolic process;nitrogen compound metabolic process;cellular aromatic compound metabolic process;cellular process;small molecule metabolic process;organic acid metabolic process;oxoacid metabolic process;biological_process;organic cyclic compound metabolic process;single-organism metabolic process;metabolic process;organic substance …	molecular_function;hydrolase activity;hydrolase activity, acting on acid carbon-carbon bonds, in ketonic = substances;hydrolase activity, acting on acid carbon-carbon bonds;catalytic activity;fumarylacetoacetase activity;	0	K01555	FAH:fumarylacetoacetase [EC:3.7.1.2];FAH:fumarylacetoacetase [EC:3.7.1.2];FAH:fumarylacetoacetase [EC:3.7.1.2];FAH:fumarylacetoacetase [EC:3.7.1.2];	Metabolic pathways ;Microbial metabolism in diverse environments ;Tyrosine metabolism ;Styrene degradation ;	IPR015377;IPR011234;IPR005959;IPR002529;	Fumarylacetoacetase, N-terminal;Fumarylacetoacetase, C-terminal-related;Fumarylacetoacetase;Fumarylacetoacetase, C-terminal;
	3	6	4.62718	G4ZT06	Cysteine synthase	PHYSODRAFT_354913	1	chloroplast	sulfur compound metabolic process;nitrogen compound metabolic process;cysteine biosynthetic process;organic substance biosynthetic process;cysteine metabolic process;serine family amino acid metabolic process;small molecule biosynthetic process;oxoacid metabolic process;small molecule metabolic process;organic acid biosynthetic process;single-organism metabolic process;single-organism biosyntheti…	molecular_function;carbon-oxygen lyase activity;catalytic activity;lyase activity;cysteine synthase activity;transferase activity;	0	K01738	cysK:cysteine synthase A [EC:2.5.1.47];cysK:cysteine synthase A [EC:2.5.1.47];cysK:cysteine synthase A [EC:2.5.1.47];cysK:cysteine synthase A [EC:2.5.1.47];cysK:cysteine synthase A [EC:2.5.1.47];cysK:cysteine synthase A [EC:2.5.1.47];cysK:cysteine synthase A [EC:2.5.1.47];cysK:cysteine synthase A [EC:2.5.1.47];	Metabolic pathways ;Biosynthesis of secondary metabolites ;Biosynthesis of antibiotics ;Microbial metabolism in diverse environments ;Biosynthesis of amino acids ;Carbon metabolism ;Cysteine and methionine metabolism ;Sulfur metabolism ;	IPR001926;IPR001216;IPR005859;IPR005856;	Tryptophan synthase beta subunit-like PLP-dependent enzyme;Cysteine synthase/cystathionine beta-synthase, pyridoxal-phosphate attachment site;Cysteine synthase A;Cysteine synthase K/M;
	1.96364	16	3.5301	G4ZQ28	Pyruvate kinase	PHYSODRAFT_560503	3	mitochondria	monosaccharide catabolic process;organic substance catabolic process;cellular process;carbohydrate metabolic process;hexose metabolic process;catabolic process;generation of precursor metabolites and energy;biological_process;carbohydrate catabolic process;single-organism carbohydrate metabolic process;single-organism carbohydrate catabolic process;metabolic process;glucose catabolic process;gluc…	molecular_function;binding;cation binding;ion binding;metal ion binding;magnesium ion binding;alkali metal ion binding;potassium ion binding;kinase activity;phosphotransferase activity, alcohol group as acceptor;catalytic activity;transferase activity;transferase activity, transferring phosphorus-containing groups;pyruvate kinase activity;	0	0	0	0	IPR001697;IPR015794;IPR015793;IPR015795;IPR015813;IPR015806;IPR011037;	Pyruvate kinase;Pyruvate kinase, alpha/beta;Pyruvate kinase, barrel;Pyruvate kinase, C-terminal;Pyruvate/Phosphoenolpyruvate kinase-like domain;Pyruvate kinase, beta-barrel insert domain;Pyruvate kinase-like, insert domain;
	0.5	3	5.62913	G4ZDQ9	Probable acetate kinase	PHYSODRAFT_559518	1	chloroplast	acyl-CoA metabolic process;organic substance biosynthetic process;biosynthetic process;cellular process;acyl-CoA biosynthetic process;thioester biosynthetic process;thioester metabolic process;acetyl-CoA metabolic process;phosphorus metabolic process;biological_process;metabolic process;coenzyme biosynthetic process;organic substance metabolic process;cofactor metabolic process;cellular biosynthe…	molecular_function;kinase activity;phosphotransferase activity, carboxyl group as acceptor;catalytic activity;transferase activity;transferase activity, transferring phosphorus-containing groups;acetate kinase activity;purine ribonucleotide binding;anion binding;ribonucleotide binding;small molecule binding;ion binding;ribonucleoside binding;purine ribonucleoside triphosphate binding;carbohydrate…	cell part;cell;cellular_component;intracellular;	0	0	0	IPR004372;IPR023865;IPR000890;	Acetate/Proprionate kinase;Aliphatic acid kinase, short-chain, conserved site;Aliphatic acid kinase, short-chain;
	0.5	3	4.63883	G4ZCU5	Putative uncharacterized protein	PHYSODRAFT_261332	5	chloroplast		molecular_function;transferase activity, transferring acyl groups other than = amino-acyl groups;transferase activity, transferring acyl groups;catalytic activity;transferase activity;acetyltransferase activity;	0	0	0	0	IPR004614;IPR002505;IPR028979;IPR010766;IPR027417;	Phosphate acetyltransferase;Phosphate acetyl/butaryl transferase;HPr(Ser) kinase/phosphorylase, N-terminal domain like;DRTGG;P-loop containing nucleoside triphosphate hydrolase;
	3	3	4.64078	G4YEZ9	Putative uncharacterized protein	PHYSODRAFT_293395	8	peroxisome	aerobic respiration;biological_process;cellular respiration;single-organism metabolic process;cellular process;metabolic process;generation of precursor metabolites and energy;cellular metabolic process;energy derivation by oxidation of organic compounds;primary metabolic process;oxidation-reduction process;tricarboxylic acid cycle;	molecular_function;iron-sulfur cluster binding;binding;metal cluster binding;4 iron, 4 sulfur cluster binding;carbon-oxygen lyase activity;hydro-lyase activity;catalytic activity;lyase activity;aconitate hydratase activity;	0	K01681	ACO:aconitate hydratase [EC:4.2.1.3];ACO:aconitate hydratase [EC:4.2.1.3];ACO:aconitate hydratase [EC:4.2.1.3];ACO:aconitate hydratase [EC:4.2.1.3];ACO:aconitate hydratase [EC:4.2.1.3];ACO:aconitate hydratase [EC:4.2.1.3];ACO:aconitate hydratase [EC:4.2.1.3];ACO:aconitate hydratase [EC:4.2.1.3];ACO:aconitate hydratase [EC:4.2.1.3];ACO:aconitate hydratase [EC:4.2.1.3];	Metabolic pathways ;Biosynthesis of secondary metabolites ;Biosynthesis of antibiotics ;Microbial metabolism in diverse environments ;Biosynthesis of amino acids ;Carbon metabolism ;Glyoxylate and dicarboxylate metabolism ;Citrate cycle (TCA cycle) ;2-Oxocarboxylic acid metabolism ;Carbon fixation pathways in prokaryotes ;	IPR018136;IPR015931;IPR015932;IPR015928;IPR006248;IPR001030;IPR000573;	Aconitase family, 4Fe-4S cluster binding site;Aconitase/3-isopropylmalate dehydratase large subunit, alpha/beta/alpha, subdomain 1/3;Aconitase/3-isopropylmalate dehydratase large subunit, alpha/beta/alpha, subdomain 2;Aconitase/3-isopropylmalate dehydratase, swivel;Aconitase, mitochondrial-like;Aconitase/3-isopropylmalate dehydratase large subunit, alpha/beta/alpha;Aconitase A/isopropylmalate deh…
	3	6	4.62718	G4ZT05	Cysteine synthase	PHYSODRAFT_354912	3	mitochondria	sulfur compound metabolic process;nitrogen compound metabolic process;cysteine biosynthetic process;organic substance biosynthetic process;cysteine metabolic process;serine family amino acid metabolic process;small molecule biosynthetic process;oxoacid metabolic process;small molecule metabolic process;organic acid biosynthetic process;single-organism metabolic process;single-organism biosyntheti…	molecular_function;carbon-oxygen lyase activity;catalytic activity;lyase activity;cysteine synthase activity;transferase activity;	0	K01738	cysK:cysteine synthase A [EC:2.5.1.47];cysK:cysteine synthase A [EC:2.5.1.47];cysK:cysteine synthase A [EC:2.5.1.47];cysK:cysteine synthase A [EC:2.5.1.47];cysK:cysteine synthase A [EC:2.5.1.47];cysK:cysteine synthase A [EC:2.5.1.47];cysK:cysteine synthase A [EC:2.5.1.47];cysK:cysteine synthase A [EC:2.5.1.47];	Metabolic pathways ;Biosynthesis of secondary metabolites ;Biosynthesis of antibiotics ;Microbial metabolism in diverse environments ;Biosynthesis of amino acids ;Carbon metabolism ;Cysteine and methionine metabolism ;Sulfur metabolism ;	IPR001926;IPR005859;IPR005856;IPR001216;	Tryptophan synthase beta subunit-like PLP-dependent enzyme;Cysteine synthase A;Cysteine synthase K/M;Cysteine synthase/cystathionine beta-synthase, pyridoxal-phosphate attachment site;
	4	5	4.6466	G4YYP3	Putative uncharacterized protein	PHYSODRAFT_555428	1	peroxisome	nitrogen compound metabolic process;cellular aromatic compound metabolic process;organic substance biosynthetic process;small molecule metabolic process;cellular nitrogen compound metabolic process;single-organism metabolic process;nucleobase biosynthetic process;heterocycle biosynthetic process;cellular metabolic process;primary metabolic process;heterocycle metabolic process;organonitrogen comp…	carboxylic acid binding;molecular_function;anion binding;organic acid binding;binding;ion binding;small molecule binding;amino acid binding;catalytic activity;carboxyl- or carbamoyltransferase activity;transferase activity;transferase activity, transferring one-carbon groups;aspartate carbamoyltransferase activity;	0	K00609	pyrB:aspartate carbamoyltransferase catalytic subunit [EC:2.1.3.2];pyrB:aspartate carbamoyltransferase catalytic subunit [EC:2.1.3.2];pyrB:aspartate carbamoyltransferase catalytic subunit [EC:2.1.3.2];	Metabolic pathways ;Pyrimidine metabolism ;Alanine, aspartate and glutamate metabolism ;	IPR006131;IPR006132;IPR006130;IPR002082;	Aspartate/ornithine carbamoyltransferase, Asp/Orn-binding domain;Aspartate/ornithine carbamoyltransferase, carbamoyl-P binding;Aspartate/ornithine carbamoyltransferase;Aspartate carbamoyltransferase;
	2.7	8	4.35146	G4Z179	Putative uncharacterized protein	PHYSODRAFT_353994	2	mitochondria	lipid metabolic process;lipid biosynthetic process;organic substance biosynthetic process;biosynthetic process;cellular process;small molecule biosynthetic process;oxoacid metabolic process;organic acid metabolic process;small molecule metabolic process;biological_process;monocarboxylic acid metabolic process;organic acid biosynthetic process;monocarboxylic acid biosynthetic process;single-organi…	ligase activity, forming carbon-carbon bonds;molecular_function;ligase activity;catalytic activity;CoA carboxylase activity;acetyl-CoA carboxylase activity;	intracellular;cytoplasmic part;protein complex;cytoplasm;catalytic complex;macromolecular complex;cell part;cell;intracellular part;cellular_component;acetyl-CoA carboxylase complex;	K01966	PCCB:propionyl-CoA carboxylase beta chain [EC:6.4.1.3];PCCB:propionyl-CoA carboxylase beta chain [EC:6.4.1.3];PCCB:propionyl-CoA carboxylase beta chain [EC:6.4.1.3];PCCB:propionyl-CoA carboxylase beta chain [EC:6.4.1.3];PCCB:propionyl-CoA carboxylase beta chain [EC:6.4.1.3];PCCB:propionyl-CoA carboxylase beta chain [EC:6.4.1.3];PCCB:propionyl-CoA carboxylase beta chain [EC:6.4.1.3];	Metabolic pathways ;Biosynthesis of antibiotics ;Microbial metabolism in diverse environments ;Carbon metabolism ;Valine, leucine and isoleucine degradation ;Glyoxylate and dicarboxylate metabolism ;Propanoate metabolism ;	IPR000022;IPR000438;IPR029045;IPR011762;IPR011763;	Carboxyl transferase;Acetyl-CoA carboxylase carboxyl transferase, beta subunit;ClpP/crotonase-like domain;Acetyl-coenzyme A carboxyltransferase, N-terminal;Acetyl-coenzyme A carboxyltransferase, C-terminal;
	3.73333	5	4.57864	G5AF23	Lysine--tRNA ligase	PHYSODRAFT_551244	1	cytosol	gene expression;nitrogen compound metabolic process;cellular aromatic compound metabolic process;organic substance biosynthetic process;nucleic acid metabolic process;cellular macromolecule metabolic process;small molecule metabolic process;oxoacid metabolic process;translation;cellular nitrogen compound metabolic process;single-organism metabolic process;cellular macromolecule biosynthetic proce…	purine ribonucleotide binding;anion binding;ribonucleotide binding;small molecule binding;ion binding;ribonucleoside binding;purine ribonucleoside triphosphate binding;carbohydrate derivative binding;adenyl ribonucleotide binding;nucleoside phosphate binding;molecular_function;nucleotide binding;nucleoside binding;adenyl nucleotide binding;heterocyclic compound binding;binding;purine nucleoside b…	intracellular;cell part;cell;intracellular part;cellular_component;cytoplasm;	K04567	KARS:lysyl-tRNA synthetase, class II [EC:6.1.1.6];	Aminoacyl-tRNA biosynthesis ;	IPR006195;IPR012340;IPR018149;IPR002313;IPR004364;IPR004365;IPR010987;	Aminoacyl-tRNA synthetase, class II;Nucleic acid-binding, OB-fold;Lysyl-tRNA synthetase, class II, C-terminal;Lysine-tRNA ligase, class II;Aminoacyl-tRNA synthetase, class II (D/K/N);OB-fold nucleic acid binding domain, AA-tRNA synthetase-type;Glutathione S-transferase, C-terminal-like;
	2	3	5.01165	G5AB06	Putative uncharacterized protein	PHYSODRAFT_348294	2	cytosol		coenzyme binding;cofactor binding;anion binding;ribonucleotide binding;small molecule binding;ion binding;carbohydrate derivative binding;nucleoside phosphate binding;molecular_function;nucleotide binding;binding;heterocyclic compound binding;organic cyclic compound binding;FMN binding;catalytic activity;oxidoreductase activity;	0	K11517	HAO:(S)-2-hydroxy-acid oxidase [EC:1.1.3.15];HAO:(S)-2-hydroxy-acid oxidase [EC:1.1.3.15];HAO:(S)-2-hydroxy-acid oxidase [EC:1.1.3.15];HAO:(S)-2-hydroxy-acid oxidase [EC:1.1.3.15];HAO:(S)-2-hydroxy-acid oxidase [EC:1.1.3.15];HAO:(S)-2-hydroxy-acid oxidase [EC:1.1.3.15];HAO:(S)-2-hydroxy-acid oxidase [EC:1.1.3.15];	Metabolic pathways ;Biosynthesis of secondary metabolites ;Biosynthesis of antibiotics ;Microbial metabolism in diverse environments ;Carbon metabolism ;Peroxisome ;Glyoxylate and dicarboxylate metabolism ;	IPR012133;IPR008259;IPR013785;IPR000262;	Alpha-hydroxy acid dehydrogenase, FMN-dependent;FMN-dependent alpha-hydroxy acid dehydrogenase, active site;Aldolase-type TIM barrel;FMN-dependent dehydrogenase;
				G5A5F6	Putative uncharacterized protein	PHYSODRAFT_362097	4	cytosol	biological_process;cellular process;single-organism process;single-organism cellular process;cell communication;	purine ribonucleotide binding;anion binding;ribonucleotide binding;small molecule binding;ion binding;ribonucleoside binding;purine ribonucleoside triphosphate binding;carbohydrate derivative binding;adenyl ribonucleotide binding;nucleoside phosphate binding;molecular_function;nucleotide binding;nucleoside binding;adenyl nucleotide binding;heterocyclic compound binding;binding;purine nucleoside b…	cytoskeletal part;cell;cellular_component;actin cytoskeleton;intracellular;protein complex;intracellular non-membrane-bounded organelle;organelle;macromolecular complex;non-membrane-bounded organelle;intracellular organelle part;cell part;intracellular organelle;intracellular part;organelle part;cytoskeleton;myosin complex;	0	0	0	IPR027417;IPR000048;IPR001609;IPR001683;	P-loop containing nucleoside triphosphate hydrolase;IQ motif, EF-hand binding site;Myosin head, motor domain;Phox homologous domain;
				G5A2D9	Putative uncharacterized protein	PHYSODRAFT_347790	1	cytosol		purine ribonucleotide binding;anion binding;ribonucleotide binding;small molecule binding;ion binding;ribonucleoside binding;purine ribonucleoside triphosphate binding;carbohydrate derivative binding;adenyl ribonucleotide binding;nucleoside phosphate binding;molecular_function;nucleotide binding;nucleoside binding;adenyl nucleotide binding;heterocyclic compound binding;binding;purine nucleoside b…	cytoskeletal part;cell;cellular_component;actin cytoskeleton;intracellular;protein complex;intracellular non-membrane-bounded organelle;organelle;macromolecular complex;non-membrane-bounded organelle;intracellular organelle part;cell part;intracellular organelle;intracellular part;organelle part;cytoskeleton;myosin complex;	0	0	0	IPR027417;IPR010926;IPR001609;	P-loop containing nucleoside triphosphate hydrolase;Myosin tail 2;Myosin head, motor domain;
				G4YNR1	Putative uncharacterized protein	PHYSODRAFT_284636	2	mitochondria	biological_process;metallo-sulfur cluster assembly;biosynthetic process;cellular component assembly;metabolic process;cellular component biogenesis;cellular component organization or biogenesis;cellular component organization;iron-sulfur cluster assembly;	molecular_function;binding;cation binding;ion binding;transition metal ion binding;metal ion binding;iron ion binding;metal cluster binding;iron-sulfur cluster binding;	0	0	0	0	IPR011339;IPR002871;	ISC system FeS cluster assembly, IscU scaffold;NIF system FeS cluster assembly, NifU, N-terminal;
				G4ZLQ1	Putative uncharacterized protein	PHYSODRAFT_546004	1	mitochondria	sulfur compound metabolic process;cellular amino acid metabolic process;organonitrogen compound metabolic process;nitrogen compound metabolic process;alpha-amino acid metabolic process;cellular process;serine family amino acid metabolic process;small molecule metabolic process;oxoacid metabolic process;organic acid metabolic process;biological_process;sulfur amino acid metabolic process;single-or…	sulfurtransferase activity;molecular_function;transferase activity, transferring sulfur-containing groups;catalytic activity;transferase activity;cysteine desulfurase activity;cofactor binding;anion binding;binding;ion binding;pyridoxal phosphate binding;	0	K04487	iscS:cysteine desulfurase [EC:2.8.1.7];iscS:cysteine desulfurase [EC:2.8.1.7];iscS:cysteine desulfurase [EC:2.8.1.7];	Metabolic pathways ;Sulfur relay system ;Thiamine metabolism ;	IPR000192;IPR020578;IPR010240;IPR015424;IPR015422;IPR015421;	Aminotransferase class V domain;Aminotransferase class-V, pyridoxal-phosphate binding site;Cysteine desulfurase;Pyridoxal phosphate-dependent transferase;Pyridoxal phosphate-dependent transferase, major region, subdomain 2;Pyridoxal phosphate-dependent transferase, major region, subdomain 1;
	5	6	4.33786	G4ZAU5	Clustered mitochondria protein homolog	PHYSODRAFT_359947	1	chloroplast			intracellular;cell part;cell;intracellular part;cellular_component;cytoplasm;	0	0	0	IPR025697;IPR027523;IPR023231;IPR011990;IPR028275;IPR019734;	CLU domain;Clustered mitochondria protein;GSKIP domain;Tetratricopeptide-like helical domain;Clustered mitochondria protein, N-terminal;Tetratricopeptide repeat;
	1.66667	4	5.49126	G4YH39	Putative uncharacterized protein	PHYSODRAFT_284180	1	cytosol	0	0	0	0	0	0	IPR000717;	Proteasome component (PCI) domain;
	4.46429	9	5.41165	G4ZFL0	Putative uncharacterized protein	PHYSODRAFT_351290	3	mitochondria	nitrogen compound metabolic process;purine nucleoside triphosphate biosynthetic process;purine ribonucleoside biosynthetic process;ribonucleoside triphosphate biosynthetic process;purine nucleoside triphosphate metabolic process;nucleoside triphosphate biosynthetic process;phosphate-containing compound metabolic process;purine ribonucleoside triphosphate biosynthetic process;nucleoside triphospha…	transporter activity;hydrolase activity, acting on acid anhydrides;ATPase activity, coupled;ion transmembrane transporter activity;hydrogen ion transmembrane transporter activity;monovalent inorganic cation transmembrane transporter activity;cation transmembrane transporter activity;ATPase activity, coupled to transmembrane movement of substances;ATPase activity, coupled to transmembrane movement…	cellular_component;membrane;	K02137	ATPeF0O:F-type H+-transporting ATPase subunit O;ATPeF0O:F-type H+-transporting ATPase subunit O;ATPeF0O:F-type H+-transporting ATPase subunit O;ATPeF0O:F-type H+-transporting ATPase subunit O;ATPeF0O:F-type H+-transporting ATPase subunit O;	Metabolic pathways ;Huntington's disease ;Oxidative phosphorylation ;Alzheimer's disease ;Parkinson's disease ;	IPR000711;IPR026015;IPR020781;	ATPase, OSCP/delta subunit;F1F0 ATP synthase OSCP/delta subunit, N-terminal domain;ATPase, OSCP/delta subunit, conserved site;
	0.666667	2	4.85825	G4ZY58	Protein arginine N-methyltransferase	PHYSODRAFT_516025	1	cytosol	cellular macromolecule metabolic process;cellular process;methylation;biological_process;metabolic process;macromolecule methylation;macromolecule modification;organic substance metabolic process;protein alkylation;cellular protein metabolic process;protein modification process;protein metabolic process;cellular metabolic process;macromolecule metabolic process;cellular protein modification proce…	molecular_function;catalytic activity;transferase activity;transferase activity, transferring one-carbon groups;methyltransferase activity;	0	K02516	PRMT5:protein arginine N-methyltransferase 5 [EC:2.1.1.125];PRMT5:protein arginine N-methyltransferase 5 [EC:2.1.1.125];	RNA transport ;Cell cycle - yeast ;	IPR029063;IPR025799;	S-adenosyl-L-methionine-dependent methyltransferase;Protein arginine N-methyltransferase;
	4	5	4.9767	G4Z858	Glyceraldehyde-3-phosphate dehydrogenase	PHYSODRAFT_285407	1	cytosol	biological_process;single-organism carbohydrate metabolic process;carbohydrate metabolic process;metabolic process;hexose metabolic process;organic substance metabolic process;monosaccharide metabolic process;primary metabolic process;glucose metabolic process;	nucleoside phosphate binding;molecular_function;coenzyme binding;cofactor binding;nucleotide binding;heterocyclic compound binding;binding;small molecule binding;organic cyclic compound binding;NAD binding;NADP binding;oxidoreductase activity, acting on the aldehyde or oxo group of = donors;oxidoreductase activity;catalytic activity;oxidoreductase activity, acting on the aldehyde or oxo group of …	0	K00134	GAPDH:glyceraldehyde 3-phosphate dehydrogenase [EC:1.2.1.12];GAPDH:glyceraldehyde 3-phosphate dehydrogenase [EC:1.2.1.12];GAPDH:glyceraldehyde 3-phosphate dehydrogenase [EC:1.2.1.12];GAPDH:glyceraldehyde 3-phosphate dehydrogenase [EC:1.2.1.12];GAPDH:glyceraldehyde 3-phosphate dehydrogenase [EC:1.2.1.12];GAPDH:glyceraldehyde 3-phosphate dehydrogenase [EC:1.2.1.12];GAPDH:glyceraldehyde 3-phosphate …	Metabolic pathways ;Biosynthesis of secondary metabolites ;Biosynthesis of antibiotics ;Microbial metabolism in diverse environments ;Biosynthesis of amino acids ;Carbon metabolism ;Alzheimer's disease ;Glycolysis / Gluconeogenesis ;Carbon fixation in photosynthetic organisms ;HIF-1 signaling pathway ;	IPR020830;IPR020831;IPR020828;IPR020829;IPR006424;IPR016040;	Glyceraldehyde 3-phosphate dehydrogenase, active site;Glyceraldehyde/Erythrose phosphate dehydrogenase family;Glyceraldehyde 3-phosphate dehydrogenase, NAD(P) binding domain;Glyceraldehyde 3-phosphate dehydrogenase, catalytic domain;Glyceraldehyde-3-phosphate dehydrogenase, type I;NAD(P)-binding domain;
[truncated: 212 more rows]
