# Supplementary material for: Acetylome analysis reveals the involvement of lysine acetylation in diverse biological processes in Phytophthora sojae
Source: Sci Rep. 2016 Jul 14;6:29897. doi: 10.1038/srep29897 (PMC4944153; doi:10.1038/srep29897)
Supplement: Supplementary Dataset 10 [file srep29897-s11.xls]

## Sheet: Sheet1
Table S10. Protein interaction network of acetylated proteins.
Node1	Node2	Score
G4ZYD1	G4ZV46	738
G4YGI1	G4Z344	836
G4YEF9	G4ZIX7	985
G4ZT00	G4Z7C5	754
G4YYZ0	G4YZ54	988
G4ZV46	G4YWL4	978
G4YTJ1	G4ZNZ9	800
G4YFH0	G4ZP25	976
G5AEQ3	G5A1P1	828
G4Z2L6	G4ZQP8	971
G4Z8Z4	G5A0D4	983
G4YFX1	G5A9Z3	972
G4YR88	G4ZBW3	898
G4ZH74	G4YQF6	919
G4ZQR4	G4YQU6	714
G4YWA6	G4YI51	767
G4ZD55	G4YW40	910
G4ZRI3	G4YR42	960
G4ZPH1	G4ZML3	949
G4YGI1	G4YF16	830
G4Z9L4	G5A274	980
G4YTH8	G5ACI0	987
G5A1P1	G4YWL4	924
G4ZRU3	G5A7P6	850
G4YJT9	G5A0D4	970
G5ACK1	G4YTH8	743
G4YPG6	G4ZND6	983
G5A2F9	G4YQK3	870
G4YFX1	G4Z034	948
G5A5V6	G4ZXV5	720
G5ADD7	G5AF14	852
G4ZQV9	G4ZJ38	853
G4YI51	G4Z7C5	899
G4YVN0	G4Z9V2	919
G5AEA8	G4YKA8	852
G4ZDJ8	G4ZP25	779
G4ZT11	G4ZRI3	986
G4YJI5	G4YW93	961
G4ZYD1	G4YFX2	703
G4ZM17	G4ZAF8	982
G4YIB2	G5A287	956
G4ZQP8	G4ZPQ4	972
G4YLN5	G4Z122	902
G5A1P1	G5A164	893
G4YFH0	G4ZUD2	817
G4YQJ4	G4YIK7	897
G5A164	G4YYZ2	994
G4ZZC8	G5A1M3	714
G4YI51	G4ZWX8	940
G4ZR12	G4ZPQ4	983
G5AHH4	G5A3B2	789
G4ZUC1	G4ZPQ4	989
G4Z344	G4ZIX7	992
G4YPP9	G5A274	777
G4YKA8	G4YIW7	886
G4ZPW0	G4ZB00	797
G4YTK2	G4ZD56	978
G4YI51	G4ZD56	947
G5AAP4	G4YNI4	991
G4YF18	G4YVS1	913
G4YPP9	G4ZPH1	866
G4YVS1	G4YJT9	980
G5A3T4	G5A4U6	800
G5AE04	G4Z3C6	787
G4ZPW0	G4YYZ2	926
G5A2D8	G4YF16	793
G5AHH7	G5AFG9	804
G4YYD6	G4Z1M7	924
G4ZYJ7	G5A7Q7	968
G4YQJ4	G4ZMR6	875
G4Z973	G4ZQ23	881
G4ZZY4	G4YF16	821
G5A274	G4YI51	955
G4YYZ2	G4ZWX8	989
G4Z259	G4YVN0	817
G4YEI0	G4ZWX5	899
G5A7P6	G4ZIG8	812
G4YYE4	G5A7D6	747
G4ZQI3	G4YPI1	955
G4YKA8	G4ZUC1	753
G4Z7C5	G4YWL4	968
G4Z8H5	G4ZIK4	834
G5ADD7	G4ZUX7	911
G4YIV8	G4YTH8	815
G4Z0J2	G4YK12	885
G4YI51	G4ZRI3	755
G5A4R0	G4ZIK4	775
G4Z344	G4ZMR6	908
G4YH45	G4Z8Z4	871
G4ZRI3	G5AFK3	981
G4ZQN4	G4YPU2	931
G4Z3C6	G4YFX2	985
G4YKX0	G4YNI4	753
G4YGT3	G4ZEA0	864
G4ZAQ2	G4ZIY9	935
G4YKA8	G4YYZ2	915
G4ZNV3	G5A3N2	972
G5A9Z3	G4Z034	977
G4Z3C6	G4ZD56	831
G4Z944	G4YYZ2	988
G4Z6Z5	G4ZDE7	888
G4YFX1	G5A287	958
G4YH45	G4ZWX8	965
G4Z9L4	G4ZUC1	979
G4ZUX7	G4ZSH6	760
G4Z0H2	G4Z044	812
G4Z3C6	G4ZB00	984
G4ZIG8	G4YU86	899
G4Z2L6	G4YJZ5	909
G4ZRI3	G4ZQP8	986
G5A3G2	G4YU86	901
G4YI51	G4Z8B7	886
G4YTS4	G4ZML3	783
G5A274	G4ZPQ4	971
G5A1P1	G4YJT9	950
G4YRI5	G4YXG9	977
G4ZM17	G4YM53	825
G4Z973	G4ZKM2	879
G4YVS1	G4ZRI3	960
G4YZ54	G5A2F9	800
G4Z031	G5AI59	816
G4Z944	G4Z344	979
G4Z944	G4ZRI3	972
G4ZAF8	G5A287	899
G4ZNA7	G4ZXX1	986
G4ZUC1	G4YIK7	852
G5AEB2	G5A164	980
G4YKK3	G4Z5P2	805
G5A164	G4YJZ5	854
G4YI51	G5A164	908
G5A3G2	G4ZRU3	989
G4YJ94	G4Z3C6	945
G5ADD7	G4YIW7	961
G4YI50	G4Z2L6	920
G4YPV0	G4YPV5	997
G5A020	G5ABW1	899
G5AFK3	G4Z344	960
G4Z9L4	G4YW93	779
G4YM33	G4YVS2	725
G4ZKM2	G4ZEX1	936
G4ZQ66	G4ZI89	970
G4Z944	G4Z044	780
G4ZC23	G4ZQN4	998
G5AEA8	G4YPP9	823
G4ZYJ7	G4ZK84	818
G4ZPW0	G4ZWX8	751
G5AEQ3	G4Z044	757
G4Z2L6	G4ZRI3	983
G4YWA6	G4Z7C5	937
G4YH45	G4YJ94	880
G4ZAQ2	G4YYD6	952
G4YTB0	G5A2F9	713
G5A2F9	G4YH85	903
G5AJ72	G5A2F9	906
G4YWA6	G4YTK2	979
G4Z2L6	G4Z8Z4	971
G4YH45	G4YQJ4	875
G4ZH74	G5A2F9	946
G4Z034	G4ZND6	925
G4Z973	G4Z8J6	837
G4Z7C5	G4ZPQ4	888
G5AEA8	G5ADS2	887
G4YKK3	G4YHD6	809
G4Z344	G5A0D4	977
G4YJI5	G5AEB2	869
G4YEF9	G4ZD56	974
G4YQA7	G5AF14	788
G4Z259	G4ZIY6	969
G4YEF9	G4Z3C6	969
G4ZV46	G4ZD56	975
G4ZQN4	G4ZJ44	824
G4ZMQ6	G4ZND6	966
G4YN42	G4ZEX1	819
G4YI51	G4ZUC1	913
G4YYZ0	G4ZAY2	981
G5AFK3	G4ZD56	943
G4YKK3	G5ACI0	828
G5ADD7	G4Z7C5	978
G4ZML3	G4YW93	832
G4YQJ4	G4ZPQ4	954
G4ZT11	G4YYZ2	977
G5ADS2	G4YFX2	967
G4ZIG8	G4ZFV9	958
G4ZT11	G4YR42	968
G4ZJB0	G4YK03	780
G4YQJ4	G4ZR12	979
G4ZPH1	G4YJT9	977
G4YMY0	G4ZQQ5	991
G4YG82	G5AAG4	977
G4ZR12	G4ZU26	916
G4YTK2	G4ZUX7	976
G4ZZY2	G4YQU6	739
G5AA39	G4Z7L2	718
G5AE04	G4Z344	828
G5A3B2	G4ZFV9	885
G4Z7C5	G5A1P1	948
G4ZPH1	G4ZUC1	975
G4Z8Z4	G5AFK3	842
G4YM73	G4ZMM3	901
G5A9K4	G4ZK84	800
G5A3N5	G4ZIK4	829
G4YH45	G4Z2L6	944
G5AEQ3	G4Z2L6	927
G4Z259	G4YYL3	712
G4YJ94	G4YIW7	921
G4ZT11	G4YWA6	983
G4Z8Z4	G4ZRV0	832
G5AEQ3	G4ZV46	924
G4YR42	G5A0D4	926
G4YH45	G4ZQP8	839
G4ZC23	G4Z3C6	732
G4YJT9	G4ZU26	976
G5AB51	G4YM53	946
G4YJI5	G5A164	990
G4Z973	G4Z2J6	795
G4YPL2	G4ZPH1	973
G4Z944	G4YIK7	897
G4ZR12	G4YYZ2	990
G5AEB2	G4YIK7	835
G4YPL2	G5A164	954
G4ZQQ5	G5A3M3	858
G5AE04	G4Z126	712
G5AEQ3	G4YJZ5	852
G4YSW0	G5A3B2	899
G4Z1M7	G4YQK3	808
G4YJI5	G4Z126	713
G4Z3C6	G4Z344	987
G4YTK2	G4YJ66	986
G4YRY9	G4Z344	867
G4YKA8	G4ZMR6	708
G4ZMQ6	G4ZEU1	864
G4Z2L6	G4ZZY4	805
G4YJ94	G4Z8B7	891
G5A2B4	G4YTL2	990
G4ZT00	G4ZRI3	835
G4ZB00	G5A1M3	913
G5AEB2	G4ZR12	974
G4YTS4	G4YQJ4	889
G4YTK2	G4ZUC1	876
G4YWA6	G4YFX2	983
G4YPP9	G4YWA6	780
G4ZZY2	G4YWL4	898
G4ZD06	G4YPI6	960
G4YN42	G4Z2J6	812
G4ZML3	G4ZPQ4	977
G4YQJ4	G5AF14	918
G4YG53	G4ZPN9	982
G5ADS2	G4Z8B7	944
G4YJI5	G5AEQ3	837
G4YRI5	G4YR88	727
G4ZV46	G4ZR12	965
G4YM73	G5A778	964
G4ZPH1	G4YUL9	980
G5ADS2	G4YTK2	972
G4YSK7	G4ZDE7	898
G4Z034	G4ZAF8	959
G4ZZ35	G4YNE2	943
G5A643	G4Z1M7	823
G4Z5K7	G4YNN1	966
G5AA39	G4YQK1	964
G4YFH0	G5AEB4	815
G4ZUE3	G5A3T5	733
G4ZD56	G4ZB00	820
G5A5F0	G4Z5P2	940
G4ZSJ1	G4ZWX5	748
G4ZPH1	G4ZPQ4	982
G4ZUX7	G5A1M3	955
G4YUL9	G4ZWX8	963
G4YH45	G4Z8B7	955
G5ADD7	G4YW93	807
G4ZYD1	G4YJT9	820
G4YTS4	G4YWL4	715
G5A643	G5A3N5	928
G4Z120	G5A2D8	756
G5A274	G4Z944	938
G4Z8Z4	G4YQJ4	927
G4YVN0	G4ZIY6	800
G4ZMQ6	G4YIB2	980
G4ZPH1	G4YTK2	990
G4YE49	G4YMC6	969
G5AEA8	G5A274	977
G4YTL2	G4ZJ44	804
G4YPU2	G4ZHW5	822
G4Z9L4	G4YJT9	964
G4YR42	G4ZIX7	989
G4Z9L4	G4ZD56	976
G4YPL2	G4YH45	943
G4YH99	G5A4L8	709
G4YJT9	G5AEB2	917
G4YJB2	G4ZIK4	840
G4YGL3	G4ZZH3	779
G4YKA8	G4YJ66	926
G4YF18	G4YQJ4	945
G4Z344	G4YIK7	928
G4YW93	G4Z8B7	816
G4YF18	G4ZPW0	710
G4YKC4	G4YTH8	952
G4YUL9	G4ZMR6	941
G4Z4F4	G4ZBQ1	732
G4ZZ43	G4ZXF5	813
G4ZU26	G4YWL4	825
G4YJ66	G4ZV46	993
G4YKA8	G4YR42	880
G4YMC6	G4Z8C0	750
G4YPV5	G4ZT06	939
G4Z6U6	G4ZZV2	774
G4Z044	G4YF16	900
G4YIV8	G4ZQ28	899
G4ZQN4	G4ZRI3	707
G4ZDQ9	G4ZCU5	970
G4Z7C5	G4ZB00	901
G4YEZ9	G5A3N5	992
G4YI50	G4YWL4	818
G4ZT05	G4YQK3	899
G4YN42	G4Z2J5	812
G4YQA7	G4ZZY4	842
G4YYP3	G4YYD6	753
G4Z8B7	G4Z344	983
G4ZUE3	G4YFH0	777
G4ZYD1	G4Z344	867
G4YJ94	G4ZV46	939
G4YIV8	G4YQU6	999
G4YZI6	G4Z2N8	733
G4Z179	G4YVN0	908
G4YW93	G4ZSH6	943
G4Z058	G4ZP25	822
G4Z8Z4	G4ZPQ4	974
G4YW93	G4YR42	862
G4YIW7	G4YQJ4	988
G4YGL3	G4ZMQ6	820
G4YF16	G4ZIX7	995
G4Z8H6	G5AF23	806
G4ZPN9	G4Z6Z5	761
G5A287	G4YLX3	947
G5AB05	G4YSD6	827
G5A5F6	G5A2D9	826
G4ZQP8	G4ZWX8	982
G4YF16	G4YIK7	922
G4YYP3	G4ZIY9	904
G4YNR1	G4ZLQ1	979
G5AB51	G4ZMQ6	965
G5ADS2	G4YIK7	935
G4Z2L6	G5AEB2	970
G5AEQ3	G5A0D4	931
G4YH85	G4Z638	863
G4YTS4	G4YJT9	731
G5ADD7	G5A1M3	929
G4Z2L6	G4Z7C5	948
G5AFK3	G5A164	961
G4ZT11	G4YJZ5	900
G4Z8J6	G4ZEX1	838
G4ZT00	G4Z8Z4	849
G5A3X6	G5A2F9	812
G4YW93	G4YJT9	842
G4YW93	G4ZIX7	945
G4YXL1	G5A9Z3	959
G4YM53	G4YLX3	984
G4ZYD1	G4ZAU5	844
G4YJI5	G4ZML3	942
G4YIW7	G4ZUC1	913
G5A274	G4YWL4	902
G4Z3C6	G5A164	994
G5AEA8	G4Z8B7	905
G4YGL3	G4YH39	942
G5AEQ3	G4ZU26	895
G4YJ66	G4YUL9	972
G4ZFL0	G4ZP25	845
G5AEB2	G4YWL4	880
G4YPP9	G5A1P1	759
G4YIK7	G4ZMR6	819
G4Z2L6	G4ZMR6	963
G5ACJ4	G4YLN5	803
G4YQJ4	G4ZV46	984
G4YTK2	G4YIK7	930
G4YSW0	G4ZSH2	899
G4YR42	G4Z344	985
G4Z944	G4ZSH6	866
G4Z944	G4ZPW0	830
G4YTH8	G4ZY58	926
G4ZPN9	G4YSK7	950
G4Z3C6	G4YUL9	967
G4Z9L4	G4ZB00	915
G4YJI5	G4YPL2	965
G4YN42	G4Z863	819
G4YIV8	G5AF14	708
G5A1M3	G4YYZ2	932
G4Z8Z4	G4YJZ5	831
G4YKX0	G4ZYD1	961
G4YMY0	G4ZMQ6	865
G4YWA6	G4YI50	867
G4Z8J6	G4ZQ23	811
G4Z344	G4YQU6	717
G4YER7	G4YRI5	823
G4YI51	G4YFX2	777
G4ZAY2	G4ZV45	736
G4YTN5	G4ZWX8	746
G4ZQP8	G4ZMR6	979
G4YH45	G5AEQ3	875
G4ZNI0	G5A2F9	803
G4YJT9	G4YQJ4	986
G4YRY9	G4ZIX7	801
G5A164	G4ZPQ4	980
G4ZIX7	G4YJZ5	953
G4YQJ4	G4YRY9	875
G4YN42	G4Z638	726
G4YSD6	G5A4U6	844
G5AB51	G4ZQQ5	995
G4YQK6	G4ZXV5	710
G5ADD7	G4Z8B7	938
G4YYZ0	G4YM72	718
G4YJI5	G4YI50	867
G4YVS1	G4YJ66	947
G4Z8H6	G4ZBW3	942
G4YEF9	G4ZPQ4	959
G5AEA8	G5AEQ3	860
G5AGW9	G5ACI0	758
G4ZUC1	G4ZWX8	981
G5A274	G4ZRI3	982
G4Z944	G4ZUX7	973
G5AEQ3	G4ZQP8	845
G5A3X6	G4YYD6	803
G4YI51	G4YEF9	832
G4Z9L4	G4YVS1	967
G4YH45	G5A1M3	952
G4ZAY2	G5A164	712
G4Z251	G4ZPN9	790
G4YFH0	G4ZDJ8	805
G4ZPB3	G5A3B2	804
G4Z9L4	G4YWA6	982
G4ZQN4	G4ZAU5	927
G4YM53	G4ZEU1	889
G4ZCZ8	G4Z7H1	726
G4YJI5	G4ZWX8	964
G4ZCZ8	G4YUB4	787
G4YF16	G4ZMR6	911
G4ZT11	G4YQJ4	974
G4ZJ38	G4YQK3	845
G4Z973	G4Z2J5	978
G4YJT9	G4YWL4	951
G4YWA6	G4Z8B7	965
G4ZPE2	G5A3X6	923
G4YLN5	G4YFV9	947
G5A274	G4Z3C6	863
G4YQJ4	G4ZB00	937
G4YJI5	G4YIK7	878
G4YKX0	G5AE04	801
G4ZUX7	G4ZWX8	983
G4YYY0	G5AHH7	864
G4YHC1	G4Z6Z5	990
G4YF18	G5A228	749
G4ZAU5	G5AE04	921
G5AEQ3	G4YJT9	908
G4YIW7	G5A1M3	973
G4YH99	G4ZD06	916
G4ZYJ7	G5A643	900
G4Z2L1	G4ZIK4	878
G4YR88	G4Z1P3	905
G4ZSJ1	G4Z1M7	875
G4YIW7	G4Z126	759
G4ZUE3	G4ZUD2	980
G5ADS2	G4ZR12	969
G4ZMP2	G5AAP4	975
G5A7Q7	G4YMI5	845
G4YTK2	G4YJT9	986
G4YW93	G4ZUX7	820
G4YPL2	G4YI51	882
G4ZQN4	G4ZB00	849
G4YKA8	G4ZSH6	900
G4ZD56	G4YYZ2	902
G4Z044	G4YIK7	779
G5ADS2	G4ZML3	972
G4YI51	G4YR42	907
G5A9R7	G4YJB2	705
G4YH45	G4YTK2	974
G4ZQP8	G4YF16	935
G4YF16	G4ZU26	907
G5A2B4	G4ZWX8	793
G4ZC23	G5AE04	996
G4YJT9	G4ZIX7	984
G4Z2J5	G4YV54	704
G5AEB4	G4ZP25	816
G4ZNE5	G5A3P4	999
G4YJI5	G4ZR12	964
G4Z5K7	G4ZI89	800
G4YIW7	G5A0D4	942
G4YR42	G5AF14	854
G4YT78	G4YJT8	972
G4Z2L1	G4YEZ9	986
G4YR42	G4YIK7	926
G4Z7C5	G4ZUX7	912
G4ZUC1	G4YWL4	817
G4ZT11	G4YI51	834
G5A3N5	G5A1F5	962
G5AFK3	G5A0D4	890
G4ZPH1	G4ZU26	855
G4ZZY2	G4YXE2	740
G4ZUC1	G4YYZ2	985
G4YJI5	G4ZV70	911
G4ZY58	G4YXY7	711
G4Z344	G4YFX2	978
G4YGT3	G4YTU9	780
G5ADD7	G4ZT11	961
G4YF16	G4YFX2	952
G4ZUX7	G4Z044	870
G5AEQ3	G4Z8B7	860
G4YJ94	G4ZWX8	917
G4Z2L7	G4Z771	995
G4YMY0	G5A287	951
G5AFK3	G4ZU26	893
G4YPL2	G5AF14	793
G5AE04	G4ZMR6	823
G4ZQP8	G4ZB00	975
G4YVS1	G4YR42	942
G4ZT00	G4ZIX7	873
G5ADS2	G4ZUX7	972
G4ZUC1	G4Z8B7	871
G5A1M3	G4ZMR6	938
G4YE81	G4YR30	834
G4YFE9	G4ZP25	907
G4ZRI3	G5A0D4	974
G5ADD7	G4ZUC1	969
G4ZT06	G4YQK3	899
G4YGL3	G4YNI4	845
G5AB13	G4ZJB1	739
G4Z7C5	G4ZR12	919
G5A1F5	G4ZIK4	807
G5AEA8	G5A0D4	840
G4ZKK7	G4ZAY2	714
G5A3B2	G4YU86	899
G5A274	G4Z2L6	970
G4YTL0	G4YKJ9	827
G4YPP9	G4YF16	895
G4ZT00	G4YFX2	952
G5AB51	G5A9Z3	990
G4ZUC1	G5AFK3	879
G4YT74	G4ZEU1	704
G4YJT9	G4Z126	747
G4Z5P2	G4YTH8	975
G4YPP9	G4YJ66	907
G4YEF9	G4ZUC1	888
G4YH45	G4YR42	946
G4ZZV2	G5A3N5	976
G4YGH8	G4Z0J2	807
G4ZC23	G5A2B4	999
G4ZRI3	G4ZV46	963
G5ADS2	G4ZWX8	972
G5A3J1	G4YYZ2	736
G4ZAY2	G4ZSJ1	814
G4ZB74	G4Z4F6	758
G4YFV9	G4YWL4	842
G5AF23	G4ZBW3	807
G4YPL2	G4YIW7	980
G4Z2A2	G4ZIK4	765
G4YJ94	G4YJZ5	877
G4YIP5	G5AGF1	710
G4ZUC2	G4YXE2	880
G4ZC23	G4ZAU5	870
G4YM72	G4YYP3	995
G4Z126	G5A164	732
G4ZML3	G5A164	990
G5AEA8	G4YIK7	878
G4YI50	G4YQJ4	848
G4YF16	G4YJZ5	956
G4YXP4	G5AD68	800
G5ADS2	G4Z944	980
G4YWA6	G4YUL9	943
G5AEQ3	G4ZML3	963
G4YVS1	G4ZU26	883
G4ZUX7	G4ZB00	986
G4Z2L1	G4ZZV2	793
G5A1P1	G4ZRI3	813
G4YIW7	G4ZRI3	961
G4Z8B7	G4ZZC8	736
G4ZK84	G4YZ54	834
G5A2B4	G4ZJ44	813
G4YEF9	G4YWL4	984
G4YW93	G4ZRI3	780
G4YFX1	G4YPG6	986
G4ZI89	G5A2H1	982
G4YJ66	G4ZPQ4	986
G4ZT11	G4ZML3	983
G5A3G2	G4ZSH2	816
G4ZQP8	G4ZU26	770
G4YTS4	G4Z7C5	714
G4ZQP8	G4ZIX7	959
G4YVS1	G4YRY9	768
G4YFX1	G4ZMP2	979
G4Z9L4	G4ZMR6	903
G4Z494	G4ZK84	818
G5A4L3	G4ZBQ1	944
G4ZT00	G4YYZ2	938
G4YPP9	G4YW93	964
G5A5F0	G5ACI0	866
G4YWA6	G4ZB00	985
G4YJI5	G5AE04	781
G4YMY0	G5A9Z3	990
G4Z973	G4ZKL1	982
G5ACJ4	G4YG94	934
G4YHC1	G4YSK7	766
G4Z3C6	G4YWL4	927
G5A274	G4YWA6	960
G4Z034	G4ZMP2	936
G5A643	G4Z494	900
G4ZSH6	G5A0D4	835
G4Z8Z4	G4YR42	931
G4Z8B7	G4YFX2	979
G4ZPH1	G4YI51	949
G5AF14	G4YXE2	712
G4ZBB8	G4YKI0	902
G4YWA6	G4YW93	779
G5ADD7	G4ZV46	969
G4YXP4	G4YQK3	899
G4ZU26	G4YJZ5	826
G4YE49	G4Z8C0	992
G4YEF9	G4YW93	889
G4ZFV9	G4YU86	906
G4Z3C6	G5A1M3	972
G4ZT00	G4ZZC8	741
G4ZNB9	G5A3N5	976
G4Z044	G4ZB00	922
G4YEF9	G4Z344	980
G4ZSH6	G4Z8B7	897
G4ZU26	G4ZWX8	886
G4Z944	G5AEB2	949
G4YVS1	G5AFK3	947
G5A274	G4Z344	954
G5A643	G5A3X6	990
G4ZDX4	G4Z044	855
G5AEB2	G4ZWX8	974
G4YJ94	G4Z344	927
G4YPP9	G4ZWX8	726
G5A0D4	G4ZPQ4	983
G4ZR12	G4ZWX8	992
G4YIV8	G4ZZY4	794
G4YIW7	G4YIK7	937
G4Z8Z4	G4YWL4	879
G4YM73	G5A683	986
G4YI50	G4ZUX7	874
G5AEA8	G5ADD7	973
G4ZN64	G5AGF1	847
G4ZKK7	G4YF28	865
G5AE04	G4YTL2	989
G4YF16	G5AF14	924
G5AB13	G4YKJ9	772
G4YJ66	G4ZIX7	990
G4ZAG8	G4YPV5	819
G4ZML3	G5A0D4	990
G4YJ66	G4Z8B7	976
G4YTL2	G4ZHW5	964
G4ZNI0	G4Z2L1	855
G5AEA8	G4YTK2	944
G5A5V6	G4ZUH7	721
G4YW93	G5AF14	842
G4ZML3	G4ZPW0	830
G4ZFL0	G4YU86	899
G4YIW7	G4ZV46	984
G5AB13	G4Z8H6	942
G4ZBB8	G5A2H1	995
G5AEQ3	G4YFX2	915
G5A287	G4ZDB7	916
G5A5V6	G5A5Z4	764
G4YJY6	G4YM53	729
G4Z973	G4YHC4	926
G4YJI5	G4ZUC1	828
G4YTE1	G4YE43	902
G5ADS2	G4Z3C6	986
G4ZT00	G4YQJ4	908
G4ZSH6	G5AF14	857
G4YQJ4	G4YJZ5	913
G5ADD7	G4YKA8	853
G4ZMP2	G5A287	951
G4YJT9	G4Z3C6	967
G4ZPE2	G5A2F9	969
G4Z944	G4YJ66	908
G4ZCZ8	G4ZP72	726
G4ZZH3	G4ZND6	956
G5AEA8	G5AFK3	951
G5AB13	G4YR88	967
G4ZQQ5	G4YM53	920
G4Z7C5	G4ZIX7	970
G4ZYJ7	G4Z8C0	817
G4ZT00	G4YIW7	779
G4YIW7	G4YF16	992
G4ZUD0	G4YYY0	800
G5AEQ3	G4ZR12	911
G4YFX1	G4ZND6	966
G4Z9S7	G4ZEN1	929
G4Z3C6	G4YR42	917
G4YZ54	G4Z302	747
G4Z2L6	G4Z3C6	981
G4ZQN4	G4Z2L6	839
G4YGT3	G5AGF1	955
G5A3B9	G4ZPE2	995
G4YQJ4	G4YWL4	989
G4ZT11	G5A164	984
G4YF28	G4YVW9	854
G5AIQ2	G4ZQ23	958
G4YQF6	G4YH85	999
G5ADS2	G4YGI1	749
G4Z044	G4Z344	969
G4Z944	G4YR42	926
G4YFX2	G5A164	992
G4ZPH1	G4YYZ2	956
G4Z3C6	G5AFK3	930
G4ZK13	G4ZDQ9	822
G4YKA8	G5A274	778
G4YF17	G5ACX5	987
G4YH45	G5A0D4	897
G4YMY0	G4YXL1	961
G4ZPH1	G4Z944	976
G4ZQN4	G4ZHW5	996
G4ZRS7	G4YK03	858
G4ZZH3	G4YNI4	966
G4YUL9	G4ZU26	874
G5AFK3	G4ZWX8	961
G4YI50	G4Z8Z4	757
G4ZMS1	G4YK12	903
G4YI51	G4ZMR6	828
G4ZML3	G4YFX2	985
G4YTE1	G4Z8C0	968
G4YM72	G4YYD6	950
G4ZZ75	G5ABZ7	870
G4ZII5	G4YVS1	852
G4ZML3	G4ZV46	905
G5A1P1	G4Z344	945
G4ZZV2	G5A3X6	828
G5AEA8	G5A164	913
G4YZI6	G4YPV5	987
G4YWA6	G4YR42	975
G4YJT9	G4YYZ2	980
G4Z3L0	G4ZHW5	704
G5A3J1	G4ZII5	893
G4ZUX7	G4YF16	981
G4YR30	G4YNR4	986
G4ZT00	G4ZMR6	803
G4ZT00	G4YPP9	826
G4YMY0	G4ZEU1	991
G4YH45	G4YIK7	877
G4ZKM2	G4Z8J6	995
G4ZMR6	G4YYZ2	984
G4ZPQ4	G4ZMR6	982
G4YWA6	G4ZPQ4	989
G5AGF3	G4Z4R7	829
G4YVS1	G4ZMR6	921
G4YH45	G4YJZ5	956
G5ADS2	G5A1P1	833
G4YFH0	G4YYY0	826
G4YJT9	G4ZWX8	967
G5A426	G4YQN0	729
G5A7Q7	G5A3N5	797
G4YPP9	G4Z7C5	916
G4Z944	G4Z7C5	834
G4ZZH3	G4Z034	815
G4ZSH6	G5A1M3	850
G4YUP2	G4YTH8	892
G5ACK1	G4Z031	706
G4YH45	G4ZT11	975
G5A1P1	G4YJ66	936
G4Z8B7	G4YF16	983
G5AEA8	G4YYZ2	928
G4YJT9	G4ZR12	954
G4ZBE4	G4ZNZ9	735
G4YYZ0	G4YFF8	797
G4ZNB9	G4ZIY6	855
G5AEA8	G4YJI5	976
G4YJ94	G4ZIX7	927
G4YMC6	G5A7Q7	747
G4Z9L4	G4YKA8	818
G4YFX1	G4ZM17	978
G4ZSH2	G4ZFV9	728
G4YFX1	G5A3M3	924
G4ZAV6	G4YQD3	767
G4YPL2	G4YJZ5	911
G5AF97	G5A683	824
G4ZUC1	G4ZIX7	928
G4YIW7	G4YFX2	951
G5A0D4	G4ZMR6	977
G4ZII5	G4ZSH6	907
G4ZQP8	G5A164	984
G4ZIK4	G4YQK1	710
G4YVV4	G4ZAY2	718
G4Z2L6	G4ZV46	948
G5A643	G4ZK84	946
G4YFV9	G5A164	842
G4ZXV5	G4YVZ7	802
G4ZJD7	G5A3X6	899
G5A9R7	G4Z176	917
G5ADD7	G4ZR12	929
G4ZPH1	G4YJ66	983
G4YUL9	G4YYZ2	973
G4ZH74	G4YPI1	927
G4YWA6	G4ZUC1	983
G5AF14	G4ZU26	910
G4ZT00	G4Z3C6	829
G4YW93	G4ZWX8	807
G4YK12	G5A3N2	901
G4ZQP8	G4ZR12	970
G4Z3C6	G4ZV46	976
G5ADD7	G4Z2L6	887
G5AB51	G4YIB2	985
G4Z944	G4YI51	857
G4YTH8	G4YQU6	794
G4YPV0	G4ZT05	917
G4YJ66	G4ZWX8	973
G4YKG5	G4Z8J6	778
G4ZPR9	G5ACI0	803
G4ZQ23	G4Z638	816
G4YEF9	G4YJ66	986
G5ACK1	G5ACI0	725
G4ZM17	G4ZND6	972
G4YKX0	G4YH39	890
G4ZT00	G4ZV46	818
G4YPL2	G5ADD7	931
G4ZII5	G4YW93	727
G4YQK6	G4ZD55	711
G4YTH8	G5AA26	842
G4YEF9	G5A0D4	939
G5AEQ3	G4YEF9	929
G4YVS1	G5A1M3	979
G4ZUX7	G4YFX2	986
G4ZZY4	G4ZQR4	969
G4ZV46	G4ZMR6	911
G4YPL2	G4ZUC1	955
G4YJ94	G4YEF9	755
G4YEF9	G4ZV46	988
G5AE04	G4ZB00	778
G4YSS1	G4ZJ68	789
G5A3J1	G4YQJ4	889
G5ADS2	G4YJZ5	904
G4Z8Z4	G5A1M3	818
G4YVS1	G4YF16	973
G4YQJ4	G5AEB2	890
G4YF18	G4YRY9	870
G4Z0J2	G4Z9S7	904
G4YID5	G4Z8J6	749
G4Z8Z4	G5A164	969
G4ZB00	G4YIK7	832
G5AEA8	G4ZR12	866
G4YPL2	G4YR42	978
G4YJI5	G5AFK3	977
G5AFK3	G4YJZ5	922
G4YIB2	G4YLX3	987
G5ADD7	G4YEF9	978
G4YQJ4	G4ZZC8	791
G4YSK7	G4Z6Z5	712
G5ADD7	G4Z9L4	966
G5AB51	G4Z2L8	991
G4ZD56	G5AEB2	889
G4ZAH5	G4Z771	957
G4YIC7	G4YXB6	725
G4ZMQ6	G4YLX3	974
G4ZIG8	G4YSW0	899
G4Z9L4	G4ZQP8	920
G4YM72	G5A3X6	906
G5AEA8	G4ZMR6	804
G5A3J1	G4YF18	857
G4ZQI3	G4YH85	803
G4YPL2	G4Z126	713
G5ADD7	G5A274	968
G4Z8Z4	G4ZR12	979
G4YIK7	G4ZU26	767
G5A410	G4ZE34	802
G4YQV9	G4YXY7	763
G4Z0B7	G4ZSB8	975
G5AHH7	G4ZFL0	788
G4YKX0	G4ZJ44	820
G4ZT11	G4Z8Z4	979
G4YEF9	G4ZUX7	930
G4YPL2	G4Z8B7	967
G5AEQ3	G4ZB00	884
G4ZUX7	G5AF14	805
G4ZZ43	G4YVC5	792
G4YSV8	G5A426	955
G4ZEN1	G4ZZY2	747
G4YMY0	G4ZZH3	934
G4YWA6	G4YVS1	948
G4ZZH3	G4Z2L8	963
G5A3J1	G4YW93	866
G4YVS1	G5A164	977
G5AFB0	G4YSZ3	703
G5A3N5	G4YQK3	819
G4ZT11	G5AEB2	986
G4YJI5	G4ZQR4	771
G4ZM17	G4YNI4	957
G4YH45	G4ZD56	962
G5AEQ3	G4ZMR6	954
G4ZQP8	G4YUL9	887
G4ZNA7	G4ZBN5	778
G4Z031	G5A3T5	968
G4Z2L6	G4YIK7	947
G4YVN0	G4YSV8	919
G4ZYD1	G4Z2L6	737
G4ZML3	G4YF16	895
G4ZPH1	G4YIK7	912
G5A274	G4YIW7	951
G4YHC4	G4ZKM2	816
G4ZH83	G5A2K0	858
G4ZRS7	G4ZEA0	850
G4YF18	G5A1M3	913
G4Z715	G4ZIK4	810
G5A287	G4YNI4	946
G4ZII5	G4ZZC8	711
G4Z9L4	G4ZU26	939
G4YI51	G4ZB00	740
G4ZV46	G4ZB00	903
G4ZSH6	G4YWL4	960
G5AEB4	G4ZDJ8	944
G4ZQV9	G4ZHX8	778
G4YFX1	G4ZEU1	989
G5AEB2	G4YUL9	881
G5A3B9	G4ZXF5	979
G4YIK7	G4ZWX8	915
G5AFK3	G4ZMR6	889
G4YQV9	G4YG54	809
G4YKA8	G4YF16	921
G4ZNZ9	G4YUB4	789
G4ZUE3	G4ZC34	877
G4YT78	G4YWL4	712
G4YKX0	G4ZHW5	850
G4Z034	G4ZEU1	928
G4ZQP8	G4YJZ5	895
G4YJI5	G4ZMR6	846
G4YYZ0	G4ZNA3	989
G4ZII5	G5AF14	726
G4Z8Z4	G4ZU26	771
G4ZUC1	G4Z344	957
G4YTK2	G4YR42	987
G4YJI5	G5A0D4	989
G5ADD7	G5ADS2	926
G4ZAQ5	G4ZSH2	704
G5ADS2	G4ZRV0	855
G4Z850	G4Z9V2	906
G5A3C3	G4ZBQ1	752
G4ZD56	G4ZU26	896
G4Z7C5	G5AFK3	946
G4ZSH6	G4YFX2	868
G5A1M3	G5A164	977
G5ADN0	G5AJ02	742
G4ZUX7	G5AEB2	964
G4Z9L4	G4Z8B7	958
G4ZNI0	G4ZPE2	804
G4YM53	G4YPG6	958
G4ZRI3	G4YF16	963
G4Z484	G5A2H1	889
G4YPL2	G4ZV46	984
G4Z8B7	G5A0D4	933
G4YF18	G4Z3C6	874
G4ZV46	G4ZUX7	873
G4YGL3	G4YM53	836
G4Z2L6	G5AFK3	970
G4YI51	G4Z344	884
G4YFX1	G4YLX3	980
G4Z251	G4ZW32	758
G4ZQR4	G4YF16	762
G4YH45	G4YEF9	936
G4YSW0	G4ZFV9	906
G4YM33	G4Z6U6	725
G5AEQ3	G4ZWX8	897
G4YI15	G4YUB6	764
G4ZAY2	G4YIT1	992
G5ADS2	G4YUL9	923
G4YR42	G4ZB00	888
G4YTN5	G5AF14	714
G5A3N5	G4YYL3	851
G4ZPH1	G4ZRI3	979
G5ADD7	G4ZMR6	844
G4ZAF8	G4YLX3	957
G4YWA6	G4Z944	966
G4YPV5	G4YZZ5	719
G4YZC6	G4Z5P2	844
G4YWA6	G4ZRI3	977
G4Z944	G4YF16	968
G4ZAF8	G4ZND6	982
G4YVS1	G4ZD56	963
G4ZZH3	G4YM53	963
G4ZL87	G4Z6Z5	759
G4ZB00	G4YFX2	991
G4Z2L1	G5A3N5	899
G4ZPQ4	G4ZWX8	984
G4YGI1	G4YWL4	767
G4YXL1	G4ZQQ5	939
G4YPL2	G4ZUX7	942
G4Z8B7	G4YYZ2	942
G4YH45	G5AEB2	894
G4ZZ75	G4ZMM7	899
G5A3T5	G4YPI1	907
G4ZV46	G4Z044	871
G5ADD7	G4YUL9	940
G4ZPH1	G4YIW7	987
G5A3N5	G4ZIY6	851
G4YH45	G4Z7C5	926
G5A2F9	G4YPI1	867
G4YPV5	G4ZT05	939
G4Z9L4	G4ZRI3	960
G4YPP9	G4YQJ4	952
G5AB13	G4Z1P3	745
G4ZPB3	G4ZIG8	904
G4ZV46	G5A1M3	971
G5AEB4	G4YYY0	983
G4ZT11	G4YJ66	980
G5AEA8	G5AEB2	840
G4YPG6	G5A287	918
G4YPL2	G4ZQP8	831
G5A1P1	G4YVS1	865
G4YI50	G4YJZ5	749
G4ZU26	G5A1M3	949
G4YJT9	G4ZUC1	883
G4Z8Z4	G4ZIX7	864
G5AEA8	G4Z9L4	974
G4YPP9	G5ADS2	885
G4YIB2	G4Z2L8	987
G4Z8B7	G5A1M3	971
G4YHC1	G4ZPN9	797
G4ZII5	G4ZIX7	879
G4ZNI0	G4ZK84	895
G4ZQP8	G4ZV46	963
G4ZJD7	G4YVS2	899
G4ZPH1	G4YW93	864
G5ADS2	G4Z344	989
G4YF28	G4YXE2	903
G4YR88	G4YQU6	793
G4YI50	G4ZRI3	891
G4YTK2	G4YFX2	959
G4ZB00	G4YTL2	823
G5AEB2	G4ZIX7	926
G4ZT11	G4ZRV0	809
G4YTS4	G4ZPH1	753
G4YJI5	G4Z8B7	978
G4Z9L4	G5AFK3	974
G4ZDJ8	G4YYY0	914
G4YIB2	G4ZMP2	982
G5A9Z3	G4ZEU1	990
G4ZT00	G4Z9L4	818
G4YKA8	G4Z7C5	856
G5A643	G4ZPE2	810
G5ABV7	G4ZPR3	762
G4ZRI3	G4ZR12	974
G4ZPH1	G5AFK3	967
G4Z944	G5A0D4	986
G5A3B2	G4ZP25	821
G4Z2N8	G4YPV5	961
G4ZIX7	G4YWL4	987
G4Z251	G4ZDE7	877
G5ADD7	G4ZPQ4	959
G5AF14	G4YWL4	902
G4Z2J6	G4ZRF0	704
G4ZT11	G4YI50	873
G4Z7C5	G4YFX2	939
G5A3B9	G4Z058	982
G5A9K4	G5A3N5	800
G5AEB2	G4Z344	914
G4ZYD1	G4ZQN4	968
G4Z2L8	G4ZQQ5	985
G4Z126	G4ZIX7	712
G4ZML3	G4ZUC1	978
G4Z7C5	G4ZV46	990
G4YE49	G4Z494	872
G4YJ66	G4ZR12	983
G4YTE1	G4ZBW3	900
G4YMY0	G4YFX1	984
G4Z179	G4ZIK4	908
G4Z5K7	G5A2H1	801
G4ZIX7	G4YYZ2	966
G5A274	G5A164	964
G4YI51	G4YYZ2	914
G4YTH8	G4YNH8	892
G4YKA8	G4ZIX7	936
G4YG53	G4Z6Z5	891
G4YIB2	G4Z034	901
G4YM53	G5AAP4	963
G5AEA8	G4Z8Z4	883
G4ZMP2	G4YM53	983
G5AAP4	G4ZBQ1	714
G4YKA3	G4Z5P2	963
G4YJI5	G4YVS1	974
G4YIW7	G4YJZ5	939
G4ZUD0	G4YUN7	800
G4YQJ4	G4Z8B7	979
G4YI50	G4YYZ2	799
G4ZKK7	G4YTN5	957
G4Z2L6	G4YYZ2	984
G4ZQP8	G4ZUX7	964
G4YH45	G5ADD7	941
G4ZRI3	G4ZWX8	979
G4ZUX7	G5A0D4	987
G4YJI5	G5A1M3	969
G4YF18	G4YPP9	878
G4Z9S7	G5A3N2	912
G4YIW7	G4ZPW0	774
G5AGW9	G4YTH8	932
G4ZAH5	G4ZQ28	899
G4ZZH3	G4YXL1	967
G4YR42	G4Z8B7	977
G4YFX2	G4ZMR6	971
G4YID5	G4YTB0	753
G5ADD7	G5AEQ3	898
G4Z176	G4ZT00	754
G4Z0J2	G4ZEN1	879
G4ZT11	G4YIW7	977
G4YJT9	G4ZQP8	930
G4ZQQ5	G4YPG6	984
G4ZML3	G4ZR12	986
G4YF28	G4ZPN9	832
G4Z034	G4ZQQ5	961
G4YTH8	G4ZAN8	891
G4ZML3	G5AEB2	958
G5AAP4	G4ZDB7	980
G4Z944	G4ZUC1	977
G4YIW7	G4ZUX7	977
G4ZNI0	G5A3X6	955
G4ZII5	G4YIW7	790
G4YIW7	G4ZML3	937
G4ZEA0	G4YK03	928
G4YJI5	G4YJT9	978
G4YR42	G4Z044	890
G5AF14	G4YQU6	750
G4YJT9	G4ZUX7	957
G4YI50	G5AEB2	754
G4YTK2	G4ZU26	885
G5AEQ3	G4ZPH1	940
G4YJI5	G5A3J1	818
G4YVC5	G4YQK3	946
G5A1P1	G4ZD56	932
G4YI51	G4ZQP8	773
G5A7L7	G4YNI4	744
G4ZT11	G4Z7C5	950
G4Z4R7	G5ACI0	792
G5AEA8	G4ZUX7	827
G4ZML3	G4ZIX7	970
G4Z9L4	G4Z044	827
G4YWA6	G5AF14	780
G4ZQQ5	G5AAP4	981
G5ADS2	G4ZV46	963
G5ACI0	G4YHD6	766
G4Z0J2	G4ZMS1	962
G4YTM1	G4ZEN1	879
G4ZU26	G5A164	871
G4Z3C6	G4ZSH6	820
G4YIB2	G5A3M3	914
G4YF28	G5AF14	852
G4YID5	G4Z973	997
G4YTS4	G4YF16	745
G4YPV0	G4ZJC4	919
G4ZZH3	G4ZMQ6	934
G4YF28	G4ZDB7	732
G4Z2L6	G4YQJ4	971
G5AFK3	G4YYZ2	903
G4Z179	G4Z7L2	718
G5ADS2	G4Z044	814
G5AEB2	G5A1M3	886
G4Z2L6	G5A1M3	965
G4YG82	G4ZB74	733
G4Z944	G4ZV46	933
G4ZZH3	G5AB51	951
G4YI50	G4Z3C6	831
G4YJ94	G4Z9L4	883
G4ZPH1	G4ZD56	987
G4ZC23	G4ZHW5	989
G4YGI1	G4ZIX7	759
G4YI50	G4ZUC1	870
G4YTK2	G4Z7C5	985
G4YJ66	G5AFK3	961
G4YQJ4	G5A164	991
G4YPL2	G4YUL9	949
G4YTK2	G4Z044	843
G4ZUC1	G5A164	976
G5A3M3	G5A287	816
G4Z251	G4YF28	913
G4ZNI0	G4YNJ0	800
G4ZQN4	G4YTL2	992
G4YIK7	G5A0D4	910
G4YTK2	G4ZQP8	957
G5ADD7	G4YQJ4	974
G4YPX4	G4ZT05	706
G4ZPW0	G4YFX2	813
G5A0D4	G4YQU6	710
G4YFX2	G4ZU26	801
G4Z9L4	G4ZUX7	961
G4YIK7	G4YJZ5	878
G4Z2J6	G4YHC4	877
G4YVW9	G4ZZY4	788
G4YF18	G4YIW7	878
G4ZSH6	G5A164	868
G4YJI5	G5ADS2	970
G4ZNI0	G5A3N5	840
G4YEF9	G4YJT9	947
G4ZZ21	G4Z638	800
G5ADS2	G5AFK3	946
G4ZQP8	G5AEB2	983
G4Z344	G4YYZ2	968
G4YIW7	G4Z044	909
G4Z179	G4ZQI3	908
G4YI50	G4YVS1	815
G4Z259	G4ZIK4	808
G4Z7C5	G4YJZ5	920
G4Z9L4	G5A0D4	928
G4YPL2	G4Z2L6	957
G4YGH8	G4YKF0	716
G4Z8H5	G4ZSB8	740
G4YF18	G4YFV9	721
G4YUL9	G5A1M3	935
G4ZU81	G4ZGJ7	853
G4YPL2	G4YWL4	925
G5A1P1	G4Z3C6	794
G4Z7C5	G5A0D4	948
G4ZUX7	G4Z8B7	967
G4YR42	G4ZUX7	968
G4Z259	G4Z7L2	939
G4ZQP8	G4Z344	918
G4YPL2	G5AE04	835
G4YI50	G4ZD56	875
G4ZT11	G4ZMR6	971
G5A1P1	G4Z8Z4	870
G4YR42	G4ZV46	990
G4ZUB0	G4YXE2	961
G5AD87	G4Z356	827
G4ZT00	G4ZML3	917
G4YPL2	G4YJ94	890
G4Z944	G4ZPQ4	967
G4YF28	G4YTN5	903
G4Z3C6	G4YF16	984
G4YYY0	G4ZP25	790
G4ZRI3	G5A164	984
G4YJ94	G5ADS2	940
G4YFX1	G4ZMQ6	858
G4YZ54	G4ZN64	864
G4YID5	G4ZWX5	973
G5ADS2	G4ZQP8	981
G4ZZH3	G4ZMP2	955
G4YJT9	G4YJZ5	886
G4ZT11	G4YJT9	839
G4ZRI3	G4YUL9	926
G5A1M3	G4ZWX8	954
G4ZQR4	G4YXE2	752
G4YJ94	G4YTK2	822
G4YJ66	G4YYZ2	928
G4ZR12	G5A1M3	968
G4YVS2	G4YH85	981
G5AEQ3	G5A164	896
G5A1M3	G5A0D4	965
G4YLN5	G4ZNZ9	732
G5ADD7	G4ZQP8	943
G5AEA8	G5AF14	832
G4YN42	G4Z8J6	992
G5A274	G4ZUC1	955
G4YHD9	G4YFV9	780
G4ZUC1	G4ZUX7	981
G4YVN0	G4ZQI3	813
G4ZB74	G5AAG4	883
G4Z2L6	G4YWL4	958
G4ZB00	G4ZZC8	891
G4Z8B7	G4YUL9	957
G4YKF0	G4ZEN1	703
G4ZQ66	G4Z484	794
G4YKC4	G5ACI0	951
G5AHH7	G5A3B2	837
G4ZML3	G4ZU26	825
G4YXL1	G4ZMQ6	947
G4YJI5	G4ZB00	858
G4ZC23	G4ZUX7	773
G4YFX2	G4YWL4	945
G5ADD7	G4Z8Z4	936
G4YVS1	G4ZZC8	711
G4Z7C5	G4ZQP8	957
G4ZQP8	G4Z8B7	879
G4ZAG8	G4ZNI0	732
G4YUL9	G4Z344	976
G4Z2L1	G4ZK84	731
G4YKA8	G5A0D4	932
G4YPP9	G4YWL4	936
G4Z9L4	G5A1M3	980
G4YF28	G4YUB6	757
G5A1P1	G4ZQP8	842
G4ZRI3	G4ZQR4	776
G4YJ66	G5AEB2	939
G4ZNB9	G4YYL3	863
G4YJL4	G4ZNZ9	716
G4YGH8	G4YH96	997
G4YJ94	G5AF14	767
G4YER7	G4YR88	911
G4ZM17	G4Z034	941
G4ZSH6	G4YFV9	842
G4ZIY6	G4ZIK4	800
G4ZC23	G4ZB00	829
G4YT78	G4ZQN4	712
G4ZM17	G4ZDB7	983
G4YW93	G4YFX2	884
G4Z9L4	G4YEF9	961
G4YTK2	G4YUL9	956
G4YK12	G4ZNV3	872
G5AHH7	G4ZP25	989
G4ZPB3	G4YSW0	899
G5AAP4	G5A3M3	938
G4Z9L4	G5A1P1	937
G4YJY6	G4Z2L8	742
G4ZT11	G4ZUC1	973
G4YEF9	G4ZR12	966
G5A1P1	G4ZPQ4	817
G4ZZV2	G4YYL3	928
G4YIW7	G4YGI1	826
G4ZR12	G4ZB00	989
G4ZT11	G4YEF9	971
G4ZQI3	G4Z8Z5	922
G4YI50	G4ZU26	712
G4YF18	G4YYZ2	796
G4YI51	G4YJ66	909
G5AF14	G5A1M3	841
G4YRI5	G4ZSJ7	705
G5AEQ3	G4YVS1	837
G4YKA8	G4YWL4	936
G4ZZV2	G5A1F5	911
G4Z2L8	G4YLX3	981
G4ZXB0	G4ZM63	973
G4Z6U6	G4YH85	829
G5A3G2	G4ZFL0	802
G4ZZV2	G4YZ54	800
G4YWA6	G4Z044	847
G4YW93	G5A0D4	879
G4Z2L6	G4ZML3	982
G4YWA6	G4ZUX7	973
G4YR42	G4YF16	987
G4ZB00	G4ZWX8	984
G4ZL66	G4YQN8	727
G5A0D4	G4ZIX7	959
G4YIW7	G4ZZY2	757
G4YW93	G4YFV9	757
G5A3N5	G4Z7L2	930
G5AEA8	G4YI50	849
G4YJV9	G5A2B4	924
G4YKA8	G4YEF9	880
G4YPL2	G4ZIX7	986
G4YGI1	G4YTL2	871
G4Z7C5	G4YJ66	988
G5AFK3	G4YWL4	935
G4YN42	G4ZB37	819
G5ADN0	G4ZI89	703
G4YWA6	G4YJT9	961
G5AEA8	G4Z7C5	964
G4YM33	G4YH85	866
G4YFX2	G4ZPQ4	980
G4ZPH1	G4ZMR6	895
G4YH45	G5AFK3	950
G4YJ66	G5A164	959
G4Z610	G4Z5K7	850
G5A0D4	G4ZWX8	989
G5A9Z3	G4ZAF8	994
G4YJT9	G4ZMR6	885
G4YPL2	G4Z8Z4	914
G4YQJ4	G4ZUC1	888
G4Z125	G4ZDX4	754
G4Z944	G5A1M3	959
G4YPG6	G4YLX3	959
G4Z944	G4ZML3	983
G4Z2L1	G4ZPE2	998
G4YJI5	G4YWA6	959
G4ZL66	G4ZDE7	763
G4Z7C5	G4YF16	974
G4ZPB3	G4YU86	899
G5A3J1	G4YIW7	858
G4Z944	G4Z8B7	960
G4YH45	G5A164	960
G5ADS2	G4ZB00	949
G5AF39	G4Z179	721
G4YI51	G4ZR12	796
G4Z126	G4Z344	712
G4YJ94	G4Z7C5	846
G4ZRI3	G5AEB2	988
G5ADS2	G4YJT9	870
G4YPV5	G4Z0N4	719
G4ZUC1	G4ZU26	883
G4Z2L6	G5A2B4	850
G4YTN5	G4ZZY4	718
G4Z8Z4	G4ZD56	888
G4YM53	G5A287	945
G4ZIK4	G4Z589	733
G4ZYD1	G4ZTS6	891
G4ZV46	G4YYZ2	934
G4YPL2	G4Z944	946
G4Z3C6	G4Z044	958
G4ZT11	G4Z3C6	965
G4ZAQ2	G4ZHP9	877
G4Z8B7	G4ZU26	869
G4YXL1	G4ZDB7	934
G4ZML3	G4YR42	930
G4ZEN1	G5AE04	739
G4ZDB7	G4YNI4	975
G5A3J1	G5A1M3	806
G4YI51	G4ZML3	870
G4ZUD2	G4YUN7	901
G5A3G2	G4ZFV9	982
G4ZMQ6	G4YM53	980
G5AE04	G5AFK3	820
G4ZPH1	G5AEB2	975
G4YYZ0	G5A2H1	945
G4Z8B7	G4YIK7	883
G5A274	G4YEF9	959
G4Z7C5	G4ZD56	977
G4YQJ4	G4YF16	989
G4ZAY2	G4YPU2	712
G4YF16	G5A164	987
G5AEQ3	G4YTK2	913
G4YUB4	G4Z7H1	748
G4Z2L6	G4YW93	701
G4ZT11	G4ZPQ4	980
G4YJI5	G4YF16	989
G4YJB2	G4YVN0	788
G4YW93	G5A1M3	864
G4YIW7	G4ZR12	976
G4ZRU3	G4ZFL0	801
G4YJT9	G4Z8B7	977
G4ZUC2	G4YQU6	739
G4YEF9	G4Z8Z4	934
G4YG56	G4YHD6	720
G4YTK2	G4YVS1	951
G4Z973	G4ZB37	865
G4YQJ4	G4YFV9	842
G5ADS2	G4ZIX7	986
G4YI50	G4ZB00	845
G4YF16	G5A0D4	961
G5AEQ3	G5AFK3	872
G4ZJB0	G5A2H1	794
G4Z344	G5A1M3	974
G4YPV5	G4ZCU5	871
G4YWA6	G4YYZ2	976
G4YQJ4	G4YUL9	986
G4YF18	G4ZML3	925
G5AEA8	G4Z944	827
G4ZML3	G4YUL9	933
G4ZH83	G4ZUH7	794
G4Z944	G4Z2L6	964
G5AB51	G5AAP4	980
G4ZT00	G5A0D4	919
G4ZQQ5	G5A287	902
G5ADD7	G4YTK2	959
G4ZUC1	G4ZV46	902
G4YKX0	G4YJV9	959
G4YJ94	G5A1M3	909
G4YJ94	G4YWA6	950
G4ZR12	G4ZZC8	741
G4YTS4	G4ZIX7	812
G4YFX1	G4YIB2	964
G4Z9L4	G4ZML3	884
G5A3J1	G4YWL4	801
G4Z2J6	G4ZPE2	785
G4YWA6	G4Z344	981
G4Z9L4	G4Z3C6	965
G4YPP9	G5A164	958
G4ZPH1	G4Z8B7	976
G4YTS4	G5A0D4	920
G4ZMM7	G5ABZ7	977
G5AAP4	G4ZND6	981
G4Z044	G4ZPQ4	899
G4YYY0	G4YUN7	800
G4YSW0	G4ZIE9	899
G4ZNA3	G4YZ54	954
G4YMY0	G4ZM17	993
G5A274	G5A1M3	969
G4ZIG8	G4ZSH2	797
G4YI50	G4YFX2	801
G4Z2L6	G4Z344	978
G5ADD7	G4ZML3	851
G4ZT00	G4ZWX8	922
G4YGI1	G4ZWX8	873
G4ZT06	G4ZT05	901
G4YVS5	G4Z6X0	701
G4YR43	G5AA39	938
G5ADS2	G4YIW7	973
G4Z944	G5A164	985
G4YH45	G4YFX2	876
G4YKA8	G4ZII5	721
G5AEA8	G4YWA6	870
G4YID5	G4YEI0	899
G4ZMP2	G5A3M3	949
G4Z044	G4ZU26	790
G5A3T5	G5A3N5	957
G4YI50	G4Z344	874
G4YPP9	G4YVS1	851
G4ZRI3	G4ZPQ4	977
G5AEB2	G4YFX2	978
G4YWA6	G4ZMR6	980
G4ZJ38	G4ZHX8	941
G4ZT00	G5A274	818
G4Z8B7	G4ZIX7	981
G4ZT00	G5A164	940
G4ZRI3	G4YQJ4	954
G4Z9L4	G5A164	961
G4ZMQ6	G5A9Z3	946
G5AE04	G4YJT9	820
G5A3M3	G4YPG6	902
G4ZML3	G4Z344	949
G4ZRI3	G4ZMR6	986
G5A3G2	G4YSW0	901
G4YWA6	G5AE04	865
G4ZNA3	G4ZN64	768
G4YGT3	G4ZAQ2	802
G4YPL2	G4Z044	738
G4YI50	G4Z044	790
G4ZSH6	G4YF16	913
G4YVS1	G4YFX2	915
G4YPL2	G4ZRI3	945
G4ZH74	G4Z2L1	864
G4ZJ38	G5AGF1	885
G4Z944	G5AFK3	949
G4ZUX7	G4ZIX7	988
G4YGH8	G4ZMS1	882
G5AE04	G4YPU2	908
G4YKI0	G5AD68	899
G5ADD7	G5AEB2	868
G4YKX0	G4YTL2	859
G4YH45	G4YWA6	950
G4ZDX4	G4ZQ28	899
G4ZT11	G4ZB00	977
G4ZT11	G4Z944	940
G4YJI5	G4YPP9	945
G4YR42	G4ZR12	969
G4YMY0	G4YM53	836
G5A790	G4ZSJ1	963
G4ZPH1	G4ZIX7	988
G4ZR12	G4ZIX7	976
G4Z973	G4Z638	944
G4YF18	G5A164	945
G5AEB2	G4ZMR6	961
G4YJ94	G5A1P1	752
G4Z944	G4YWL4	949
G4Z2L8	G4ZMP2	982
G4ZB74	G4ZDB7	749
G4Z1M1	G4YQ52	985
G4YKA8	G4YFX2	902
G4ZT00	G4ZPH1	728
G4ZR12	G4Z344	981
G4YRY9	G4YWL4	774
G5A9K4	G5A2F9	800
G4ZT00	G4ZD56	734
G4ZRF0	G4ZPE2	778
G4ZML3	G4YJT9	945
G5AEA8	G4YF16	953
G4ZZH3	G4ZEU1	926
G4YIW7	G5A1P1	951
G4ZEU1	G5AAP4	968
G4YR42	G4ZMR6	953
G4YUB6	G4ZW32	748
G5ADD7	G4Z944	925
G4YH45	G4YI51	920
G5A7P6	G4ZPE2	739
G5AFD5	G4ZP25	917
G5ADS2	G4YVS1	931
G4Z7C5	G4YUL9	967
G4YT78	G4ZZY4	894
G4YTS4	G4ZHW5	929
G4YFX2	G5A0D4	988
G4YH39	G5AAP4	874
G4YUL9	G4YIK7	875
G4YI27	G4YPI6	820
G4YW93	G4ZV46	909
G5A2D8	G4Z2L6	703
G4YIW7	G4YFV9	874
G4YH45	G4YJT9	947
G5AEQ3	G4ZIX7	949
G5A9Z3	G4Z2L8	987
G4ZML3	G4YYZ2	992
G4Z034	G5AAP4	933
G4Z031	G5AA39	739
G4YI50	G4ZWX8	876
G4ZBW3	G4Z1P3	864
G4ZQP8	G4YYZ2	978
G4ZT11	G4ZD56	969
G4YKG5	G4ZKM2	908
G5AEA8	G4YFX2	850
G4YJ66	G5AF14	864
G4YSZ3	G4ZN16	871
G4YH99	G4YPI6	849
G4YF18	G4YFX2	788
G4ZYD1	G5A2B4	979
G4YKY9	G4Z610	709
G4ZIX7	G4ZPQ4	928
G4YPP9	G4YFV9	784
G4ZX74	G4YM73	980
G4ZRU3	G4ZSH2	801
G4YID5	G4Z638	960
G5A274	G4Z8Z4	873
G4YEF9	G4ZRI3	960
G4YVW9	G4YXE2	880
G5A274	G4YUL9	966
G4YG56	G4YXY7	716
G4YTK2	G4Z3C6	910
G4YJI5	G4ZII5	830
G4YPP9	G4ZPW0	844
G4YVS2	G4ZZV2	975
G4ZAQ5	G4YK96	947
G4Z9L4	G4ZWX8	960
G4YM73	G4YM72	927
G5A9Z3	G4ZQQ5	989
G4ZC23	G4ZJ44	800
G4YIK7	G4YWL4	921
G4YWA6	G5AFK3	960
G4ZPH1	G4Z8Z4	940
G4ZZY4	G4YXE2	822
G5AF14	G4Z344	906
G4YKA8	G4ZV46	924
G4YJI5	G4Z7C5	974
G4ZT00	G4Z944	896
G4ZV45	G4ZHP9	986
G5AFD5	G5AHH7	750
G4YZ54	G4ZPE2	863
G4ZZY4	G4ZUC2	788
G4YF28	G4ZZY4	911
G4ZQP8	G4YWL4	887
G4YR88	G4ZSJ7	705
G4Z9L4	G4YR42	969
G4Z8Z4	G4ZUC1	961
G4Z3C6	G4ZPQ4	985
G5A3B9	G4ZZ43	800
G4YSZ3	G4ZWK5	911
G4ZAY2	G4YQU6	768
G4ZT00	G4ZUX7	805
G4YJ94	G5AEQ3	817
G4YPL2	G4YYZ2	931
G4YTK2	G5AFK3	962
G4YI15	G4ZDE7	813
G5ADD7	G4YJ94	754
G4YJ66	G4Z3C6	945
G4YFX1	G4YM53	849
G4ZUX7	G4YFV9	757
G4YWA6	G4Z2L6	981
G4ZWX8	G4YJZ5	948
G4YR42	G5A1M3	968
G4YTK2	G4ZR12	976
G5A643	G5A2F9	801
G4YWL4	G4ZWX8	935
G4ZPR9	G4YQB2	898
G4YP98	G4YG82	759
G4YPL2	G4YVS1	951
G4YGI1	G5AE04	909
G4ZU80	G4ZGJ7	853
G4YR42	G4ZD56	969
G4YI51	G4ZPQ4	744
G5AF14	G4YYZ2	911
G4YKA8	G5ADS2	885
G4YTN5	G4ZQR4	714
G4ZX74	G4ZAQ2	936
G4Z044	G4YFX2	802
G4YVS2	G4YYL3	821
G4ZQI3	G5A2F9	804
G4YJI5	G4YFX2	983
G4YHC4	G4Z2J5	877
G4YPL2	G4YEF9	962
G4ZUE3	G5AEB4	979
G4ZAY2	G4ZNA3	816
G4ZVS2	G4Z356	896
G4ZQQ5	G4ZMP2	968
G4ZUC1	G4YJZ5	825
G4YVS1	G4ZSH6	862
G4YUL9	G4ZPQ4	932
G4YPL2	G5A0D4	931
G4YJ93	G4YYY0	753
G4YXL1	G4ZAF8	949
G4Z3L0	G4YTL2	979
G4YF16	G4ZWX8	970
G4ZI89	G5AD68	899
G4YVS1	G4YQJ4	963
G4YIW7	G4YWL4	970
G4ZKM2	G4ZB37	993
G4ZML3	G4YWL4	943
G4YEF9	G4ZML3	922
G5AEB2	G4ZU26	756
G4YJI5	G4ZT11	955
G4ZEU1	G5A287	951
G4ZB00	G4YYZ2	980
G5AF14	G5A164	910
G4YTK2	G4YQJ4	988
G4Z2L6	G4ZUC1	982
G5AF39	G5AA39	721
G4ZD56	G4ZIX7	968
G4ZUD2	G4ZP25	701
G4ZEU1	G4ZND6	958
G5AE04	G4ZV46	829
G4YEF9	G5AEB2	913
G4Z9L4	G4Z2L6	970
G5ADD7	G4YVS1	961
G4ZWD2	G4YXC0	725
G4ZM63	G4ZWX5	971
G4YGL3	G4YXL1	824
G4Z494	G4Z8C0	817
G4YJY6	G4ZND6	729
G4YK80	G4ZZ35	938
G4ZT11	G4Z9L4	971
G4YWA6	G5AEB2	973
G4YI50	G5A164	871
G5AI59	G5A3T5	847
G4YH45	G4YUL9	944
G5ADD7	G4YJT9	927
G4Z5P2	G4ZMP2	746
G4YTK2	G4YJZ5	916
G4ZM17	G4YPG6	987
G4ZV46	G4YUL9	976
G4ZRI3	G4ZU26	900
G4YIW7	G5A164	986
G4ZAU5	G5A2B4	802
G4YW93	G4YQJ4	952
G5ADS2	G5AE04	770
G4YHC1	G4YG53	838
G4Z126	G4YF16	752
G5ADD7	G4YPP9	877
G4YI50	G4YR42	874
G5A1P1	G4ZUX7	842
G4Z044	G4Z8B7	790
G4YIW7	G4YR42	983
G4YPX4	G4ZT06	706
G4YJI5	G4ZQP8	970
G4YN42	G4ZKM2	987
G4YMY0	G5AAP4	978
G4YVS1	G4Z344	979
G4ZML3	G4YFV9	842
G4YJ94	G4ZSH6	728
G4ZB00	G5A0D4	981
G4YWA6	G4ZIX7	916
G4ZV46	G5AF14	864
G5ADD7	G4ZB00	874
G4YVS5	G4YXR9	701
G4ZQP8	G4YFX2	978
G5A2D8	G4YGI1	724
G5A164	G4ZIX7	990
G4YJ94	G4Z8Z4	933
G4Z962	G4YVC5	992
G4ZRF0	G4Z2J5	704
G4Z944	G4YQJ4	973
G4ZZH3	G5A287	893
G4ZN64	G4ZTH8	999
G5AI22	G4Z044	736
G4ZZ20	G4ZWX5	899
G4YFX2	G4ZIX7	956
G4Z973	G4YH85	805
G4ZXF5	G5A1F5	978
G4YEI0	G4Z638	899
G4YKA8	G4Z8B7	801
G4YI50	G4Z8B7	848
G5A9Z3	G4YM53	957
G4ZAY2	G4YZ54	952
G4ZUX7	G4ZPW0	765
G5A274	G5ADS2	934
G4YTL0	G4YTE1	905
G5A643	G4YNJ0	800
G5A164	G4ZWX8	992
G4YWA6	G5A164	983
G4YF28	G4ZC50	856
G4YGT3	G4YVZ7	751
G4ZMQ6	G4YNI4	974
G4YUL9	G4YWL4	857
G4ZC23	G4YPU2	785
G4ZG65	G4YTU9	857
G4Z2L6	G4YGI1	807
G4ZX74	G5A683	817
G4YPL2	G4Z344	973
G5A3G2	G4ZIG8	969
G5A274	G5A0D4	962
G4YTS4	G4Z3C6	789
G4YEF9	G4YJZ5	900
G4YZ54	G4ZHP9	927
G4ZP72	G4YUB4	748
G4YIW7	G4Z3C6	958
G4ZV46	G4YF16	989
G4Z8Z4	G4YYZ2	965
G4ZNI0	G4YXP4	899
G4Z034	G4YLX3	892
G4Z6U2	G4Z302	747
G4ZPH1	G4ZV46	992
G5ADS2	G4YI51	772
G4ZUC1	G4ZD56	951
G4YIW7	G4ZU26	883
G5A5V6	G4YUB4	829
G5A7P6	G4YR30	801
G4ZB00	G4YF16	944
G4YJI5	G4YI51	952
G4Z2L6	G4YUL9	949
G4ZAF8	G5AAP4	979
G4ZM17	G4ZB74	772
G4ZZV2	G4ZIY6	991
G5AF14	G5A0D4	916
G4YJ94	G5A274	850
G5A9Z3	G4YLX3	951
G5A7P6	G5AHH7	799
G5AEQ3	G4ZPQ4	899
G5AEA8	G4ZRI3	897
G4ZYD1	G4ZC23	955
G4ZT00	G4ZB00	939
G4YSZ3	G4ZGN7	766
G4ZPH1	G4YF16	988
G4Z034	G5A287	769
G4Z7C5	G4YJT9	968
G4YPP9	G5A1M3	864
G4ZUC1	G5A1M3	889
G4YJ94	G4ZPH1	937
G5AC51	G4ZWX8	800
G5A1P1	G5A1M3	932
G4YQA7	G4ZQR4	792
G4YMY0	G4Z034	966
G4ZZY4	G4YWL4	881
G5A3T5	G4Z7L2	775
G4YWA6	G4ZRV0	844
G5A9K4	G4ZZV2	800
G4YIV8	G4ZAN8	980
G4ZND6	G4YLX3	982
G4YJT9	G4YIK7	905
G5A8T2	G4YIZ1	839
G4ZQR4	G5AF14	974
G4ZV46	G4YFV9	729
G4ZAF8	G4YNI4	953
G4Z2L6	G5A164	985
G4YF28	G4ZEU1	802
G4YJI5	G4ZPH1	988
G4YF16	G4ZPQ4	963
G4ZQ28	G4Z638	834
G4ZZ21	G4ZWX5	899
G4YH45	G4ZMR6	863
G4Z944	G4YJZ5	874
G4YTK2	G4Z8B7	982
G4ZNI0	G4ZZV2	800
G4Z9L4	G4ZIX7	965
G4Z344	G5A164	989
G4YPP9	G4YRY9	853
G4YNM8	G4YR30	986
G5A9K4	G4Z2L1	800
G4YIP5	G4ZTH8	728
G4Z2L8	G4YNI4	988
G4YIB2	G5AAP4	984
G4Z3C6	G5AEB2	976
G4Z2L8	G4ZDB7	972
G4ZR12	G5A164	987
G4ZPW0	G4ZZC8	977
G4Z8Z4	G4ZB00	963
G5A3G2	G4ZPB3	983
G4YK80	G4YZ54	944
G5ADS2	G4YQJ4	974
G4ZT00	G4YJZ5	731
G4ZML3	G4ZUX7	991
G4YPP9	G5A0D4	819
G4Z7C5	G5AF14	854
G4Z7C5	G4Z344	984
G4ZD56	G4YFX2	899
G4YJ66	G4YIK7	902
G5A274	G4ZR12	961
G4YF18	G4ZSH6	933
G4ZAQ2	G4YM72	973
G4YTK2	G5A1M3	952
G5AE04	G4YFX2	823
G4YTL0	G4YQU6	755
G5A9R7	G5A426	951
G4YR42	G5AFK3	974
G4YIP5	G4ZV90	876
G4YW93	G5AFK3	780
G4YJT9	G4YR42	983
G4YF16	G4YUL9	972
G5ADS2	G4YW93	861
G4YZI6	G4ZZ35	727
G4ZT00	G4YEF9	848
G4YPL2	G4YI50	904
G4ZN49	G4YNZ2	806
G4Z9L4	G4YQJ4	969
G4YT78	G5AF14	852
G5ADS2	G4ZPQ4	991
G4Z034	G4YM53	831
G4ZMQ6	G4ZMP2	967
G4YWA6	G4ZU26	881
G4YKA8	G5AF14	798
G4ZMQ6	G4ZDB7	945
G5A9X1	G4YF14	984
G4ZD56	G5AF14	880
G4ZK84	G4ZZV2	977
G4YJY6	G4ZDB7	780
G4YEF9	G4Z2L6	948
G5ACI0	G4YXY7	733
G4YJT9	G4ZPQ4	965
G4ZUE3	G4ZP25	777
G4YJI5	G4YJ94	925
G4Z0J2	G4YTM1	915
G4ZT11	G4Z344	980
G4ZML3	G4Z8B7	832
G4ZYD1	G5A2D8	775
G5AE04	G4YIK7	753
G4YPP9	G4ZR12	779
G4YH45	G4Z9L4	951
G4ZRU3	G4ZIG8	956
G4YIW7	G4YW93	895
G5AGF1	G4ZTH8	836
G4YUP2	G4ZDX4	791
G4Z6U6	G4ZIY6	736
G4YJ66	G5A1M3	965
G5ADD7	G4YWA6	951
G5AB51	G4ZDB7	985
G4YJ66	G4ZUX7	919
G4ZJ38	G4Z672	901
G4ZZ20	G4Z638	800
G4ZK84	G5A3N5	896
G4YIW7	G5AEB2	906
G4ZUX7	G4ZPQ4	982
G4ZAV6	G5A4L3	953
G4YIB2	G4ZDB7	956
G4ZB37	G4Z638	860
G4ZPH1	G4ZSH6	867
G4ZYD1	G4ZPQ4	741
G4Z344	G4ZWX8	971
G5AB51	G5A287	953
G4YI50	G5A0D4	853
G5ADS2	G4ZRI3	977
G4Z2L8	G4ZEU1	978
G4YFX1	G5AB51	982
G4ZM17	G5A3M3	894
G4YJ94	G4ZUC1	935
G4Z973	G4YN42	747
G5ADS2	G4ZPH1	980
G4Z5P2	G4YXY7	829
G5A274	G4YIK7	952
G4ZM17	G4YXL1	936
G4YYL3	G5A1F5	765
G4ZI89	G4YPI1	829
G4YVS5	G4YVZ7	764
G4YNM8	G4YX13	984
G4ZKL1	G4Z5K1	901
G5ADD7	G4ZWX8	947
G5AE04	G5A1M3	820
G4YFH0	G4Z058	778
G4Z944	G4YIW7	973
G4Z034	G4YPG6	962
G4YM53	G4YNI4	980
G4ZRI3	G4Z044	770
G4YWA6	G4ZR12	980
G4ZRI3	G4ZD56	927
G4ZII5	G4YJT9	726
G4YEF9	G4ZMR6	939
G5A3X6	G4YQK3	896
G5A274	G4ZWX8	961
G4YUP2	G4ZAN8	822
G5A9R7	G4ZIK4	988
G4YEF9	G4YIW7	972
G4Z7C5	G4ZWX8	931
G5A274	G4YFX2	960
G4YTK2	G5A1P1	955
G4YJ66	G4YQJ4	990
G5AFK3	G4YUL9	952
G4ZZY2	G5AF14	951
G4YNH8	G4ZAN8	898
G4YFX1	G4YNI4	967
G4Z2L6	G4ZPQ4	990
G4YPP9	G4ZUX7	771
G5ADS2	G4YEF9	945
G4YIB2	G4YPG6	959
G4YKA8	G4Z344	961
G5AEA8	G4YJ94	790
G4ZZY4	G4ZAY2	756
G5A9Z3	G4YPG6	983
G4YF16	G4YFV9	834
G4ZMP2	G4ZAF8	984
G4YJ94	G5AFK3	883
G4ZQ66	G4Z5K7	800
G4Z044	G4YTL2	759
G4Z9L4	G4ZV46	964
G4YJI5	G4YRY9	805
G4YXB6	G4ZWD2	725
G4Z8J6	G4Z863	838
G4ZXX1	G4ZBN5	837
G4YI51	G4YIK7	928
G4ZII5	G5A1M3	852
G4YIP5	G4YQK3	814
G4YIK7	G4ZPQ4	913
G4YI50	G4ZML3	824
G5AFK3	G4Z8B7	960
G4Z126	G4YYZ2	740
G4YI51	G4Z8Z4	860
G4ZUX7	G4YIK7	921
G4ZQQ5	G4YNI4	986
G5A7P6	G4ZSH2	998
G4YPL2	G4Z7C5	981
G4ZND6	G4ZDB7	974
G5ADS2	G5A0D4	967
G4YTS4	G4Z8B7	739
G4YIK7	G5A1M3	911
G5A1M3	G4YJZ5	917
G4YTK2	G5A0D4	912
G4YF28	G4ZUC2	854
G4Z9L4	G4Z944	950
G4YVS1	G4YYZ2	907
G4Z7C5	G4Z8B7	973
G4ZQP8	G5AFK3	951
G4YI51	G4Z3C6	920
G4Z3C6	G5AF14	782
G4YTS4	G4ZC23	905
G5AFK3	G4ZB00	908
G4ZE34	G4YHA2	711
G4YZI6	G4ZJC4	978
G5ADS2	G4ZD56	910
G4ZJ38	G4ZAW1	756
G4YYZ2	G4YJZ5	885
G5A4R0	G4YVN0	723
G4YYZ0	G4Z484	978
G5A2F9	G4Z7L2	886
G4ZPW0	G5A1M3	734
G5AEQ3	G4ZUX7	958
G4Z2L6	G4Z8B7	965
[truncated: 1,693 more rows]
